# Supplementary material for: Impact of novel SNPs identified in Cynara cardunculus genes on functionality of proteins regulating phenylpropanoid pathway and their association with biological activities
Source: BMC Genomics. 2017 Feb 17;18:183. doi: 10.1186/s12864-017-3534-8 (PMC5314637; doi:10.1186/s12864-017-3534-8)
Supplement: Additional file 1: — Cynara cardunculus accessions used in this study. (XLSX 22 kb) [file 12864_2017_3534_MOESM1_ESM.xlsx]

## Sheet: Sheet1
Additional file 1 Cynara cardunculus accessions
Accession	Origin	Variety	Supplier
A (1-4)	Rome, Italy	Cultivated	University of Tuscia, Botanical Garden, Italy
B (1-5)	Spain	Wild
C (1-5)	Moldavia	Wild
D (1-5)	England	Artichoke
E (1-5)	North Italy	Wild
F (1-5)	North Italy	Wild
G (1-5)	North Italy	Wild
H (1-3)	North Italy	Wild
I (1-5)	Spain	Wild
J (1-5)	Spain	Wild
K (1-4)	Spain	Wild
L (1-5)	Algeria	Wild
M (1-5)	South Italy	Wild
N (1-5)	South Italy	Wild
O (1-5)	South Italy	Wild
P (1-5)	South Italy	Wild
Q (1-5)	South Italy	Wild
R (1-5)	South Italy	Wild
S (1-5)	South Italy	Wild
U (1-3)	Rome, Italy	Wild
V1	Rome, Italy	Wild
W (1-2)	Rome, Italy	Wild
Y (1-3)	Rome, Italy	Wild
Z (1-5)	Oslo, Norway	Wild	ULg – Gembloux Agro-Bio Tech, Botanical Garden, Belgique
AA (1-4)	Hungary	Wild	University of Szeged, Botanical Garden, Hungary
AB (1-5)	Napoli, Italy	Wild	University of Napoli, Botanical Garden, Italy
AC (1-5)	Beja, Portugal	Cultivated	Polytechnic Institute of Beja, Experimental Center of Agriculture School, Portugal
AD (1-4)	Beja, Portugal	Wild	Polytechnic Institute of Beja, Horticultural Center of Agriculture School, Portugal
AE (1-4)	Rome, Italy	Cultivated	Sapienza University of Rome, Botanical Garden, Italy
Wild cardoon: 25 accessions, 109 individuals
Cultivated cardoon: 3 accessions, 13 individuals
Artichoke: 1 accession, 5 individuals
Total = 29 accessions, 127 individuals
