# Supplementary material for: Impact of novel SNPs identified in Cynara cardunculus genes on functionality of proteins regulating phenylpropanoid pathway and their association with biological activities
Source: BMC Genomics. 2017 Feb 17;18:183. doi: 10.1186/s12864-017-3534-8 (PMC5314637; doi:10.1186/s12864-017-3534-8)
Supplement: Additional file 3: — Primer pairs designed for HRM analysis. (XLSX 50 kb) [file 12864_2017_3534_MOESM3_ESM.xlsx]

## Sheet: Sheet1
Additional file 3 Primer pairs designed for HRM analysis
Primer name	Sequence	Description
C3H-1F	5'-CTCCCCCTTTCCTTCACTTT-3'	173 bp	Exon 1
C3H-1R	5'-GATATGATCGGGCCGTATTG-3'
C3H-2F	5'-CAATACGGCCCGATCATATC-3'	242 bp
C3H-2R	5'-TCAAGCCTCTTGGGAGAAAA-3'
C3H-3F	5'-TTTTCTCCCAAGAGGCTTGA-3'	165 bp	Exon 2
C3H-3R	5’-GAGATGCACCAAGCTTCAGG-3’
C3H-4F	5'-TTAAGGCAATTGTGGCTAACG-3'	271 bp
C3H-4R	5'-TTCCTGCTGTGATCATGTCC-3'
C3H-5F	5'-GGACATGATCACAGCAGGAA-3'	283 bp	Exon 3
C3H-5R	5'-ATTCGAGCCCTTAGGGATGT-3'
C3H-6F	5'-ACATCCCTAAGGGCTCGAAT-3'	329 bp
C3H-6R	5'-GATGGCTTGTAGCGGAGTTC-3'
HQT-1F	5'-GAAACCATCCAAACCCACAC-3'	275 bp	Exon 1
HQT-1R	5'-CAATGCTACAATCCGCTTCA-3'
HQT-2F	5'-TGAAGCGGATTGTAGCATTG-3'	146 bp	Exon 2
HQT-2R	5'-GGTCGATGAACGGTGGAAT-3'
HQT-3F	5’-ATAAAGCCCGTGGATTGTCG-3’	198 bp
HQT-3R	5’-ATCCAATGTGAGTCGCAGCA-3’
HQT-4F	5’-CCCGTCACAAAACCAAAACT-3’	285 bp
HQT-4R	5’-CCGTGAAAACGACATTTCCTA-3’
HQT-5F	5'-TGTACGTGGCTACTGACGGA-3'	257 bp
HQT-5R	5'-TGGACTCGCAAAATAGGTAGG-3'
HQT-6F	5’-CGTTCGAGGGCCTACCTATT-3’	187 bp
HQT-6R	5’-ACACTGCCAACGACACACTC-3’
