# Supplementary material for: Impact of novel SNPs identified in Cynara cardunculus genes on functionality of proteins regulating phenylpropanoid pathway and their association with biological activities
Source: BMC Genomics. 2017 Feb 17;18:183. doi: 10.1186/s12864-017-3534-8 (PMC5314637; doi:10.1186/s12864-017-3534-8)
Supplement: Additional file 4: — (a) Haplotypes identified for C3′H gene. Individuals selected for phenotypic trait analysis are indicated in grey. (b) Haplotypes identified for HQT gene. Individuals selected for phenotypic trait analysis are indicated in grey. (ZIP 89 kb) [file 12864_2017_3534_MOESM4_ESM.zip]

Archive with 2 entries (2 files):
- Additional file 4a.xlsx
- Additional file 4b.xlsx
