# Supplementary material for: Impact of novel SNPs identified in Cynara cardunculus genes on functionality of proteins regulating phenylpropanoid pathway and their association with biological activities
Source: BMC Genomics. 2017 Feb 17;18:183. doi: 10.1186/s12864-017-3534-8 (PMC5314637; doi:10.1186/s12864-017-3534-8)
Supplement: Additional file 4: — (a) Haplotypes identified for C3′H gene. Individuals selected for phenotypic trait analysis are indicated in grey. (b) Haplotypes identified for HQT gene. Individuals selected for phenotypic trait analysis are indicated in grey. (ZIP 89 kb) [file 12864_2017_3534_MOESM4_ESM.zip › Additional file 4a.xlsx]

## Sheet: C3'H
Additional file 4a Haplotypes identified for C3'H gene
			C3'H
			a.a. alteration
Individual	Origin	Variety	581	592	1054	Haplotype = 4	Haplotype frequency (%)
			C/T	A/C	G/A
			TCG/TTG	ATG/CTG	GTA/ATA
			Ser (S)/Leu (L)	Met (M)/Leu (L)	Val (V)/Ile (I)
			S194L	M198L	V352I
AC2_1	Beja	Cultivated	C	A	G	A	57.1
A1_1	Rome	Cultivated	C	A	G
A2_1	Rome	Cultivated	C	A	G
A3_1	Rome	Cultivated	C	A	G
B5_1	Spain	Wild	C	A	G
C1	Moldavia	Wild	C	A	G
C2	Moldavia	Wild	C	A	G
C3	Moldavia	Wild	C	A	G
C4	Moldavia	Wild	C	A	G
C5	Moldavia	Wild	C	A	G
D1	England	Artichoke	C	A	G
D2	England	Artichoke	C	A	G
D3_1	England	Artichoke	C	A	G
D4	England	Artichoke	C	A	G
D5	England	Artichoke	C	A	G
E1	North Italy	Wild	C	A	G
E2	North Italy	Wild	C	A	G
E3_1	North Italy	Wild	C	A	G
F1_1	North Italy	Wild	C	A	G
F2_1	North Italy	Wild	C	A	G
F3_1	North Italy	Wild	C	A	G
F5	North Italy	Wild	C	A	G
G1	North Italy	Wild	C	A	G
G2	North Italy	Wild	C	A	G
G3	North Italy	Wild	C	A	G
G4_1	North Italy	Wild	C	A	G
G5	North Italy	Wild	C	A	G
H1	North Italy	Wild	C	A	G
H2	North Italy	Wild	C	A	G
H3	North Italy	Wild	C	A	G
I1_1	Spain	Wild	C	A	G
I2_1	Spain	Wild	C	A	G
I3	Spain	Wild	C	A	G
I4_1	Spain	Wild	C	A	G
I5	Spain	Wild	C	A	G
J1	Spain	Wild	C	A	G
J2	Spain	Wild	C	A	G
J3	Spain	Wild	C	A	G
J4	Spain	Wild	C	A	G
J5	Spain	Wild	C	A	G
K1	Spain	Wild	C	A	G
K2_1	Spain	Wild	C	A	G
K4	Spain	Wild	C	A	G
L1	Algeria	Wild	C	A	G
L2_1	Algeria	Wild	C	A	G
L4_1	Algeria	Wild	C	A	G
L5	Algeria	Wild	C	A	G
M1	South Italy	Wild	C	A	G
M2_1	South Italy	Wild	C	A	G
M3	South Italy	Wild	C	A	G
M4_1	South Italy	Wild	C	A	G
M5_1	South Italy	Wild	C	A	G
N1_1	South Italy	Wild	C	A	G
N2_1	South Italy	Wild	C	A	G
O1_1	South Italy	Wild	C	A	G
O2_1	South Italy	Wild	C	A	G
O3_1	South Italy	Wild	C	A	G
O4_1	South Italy	Wild	C	A	G
O5	South Italy	Wild	C	A	G
P1_1	South Italy	Wild	C	A	G
P2	South Italy	Wild	C	A	G
P4_1	South Italy	Wild	C	A	G
P3_1	South Italy	Wild	C	A	G
P5_1	South Italy	Wild	C	A	G
Q1_1	South Italy	Wild	C	A	G
Q2	South Italy	Wild	C	A	G
Q3_1	South Italy	Wild	C	A	G
Q4_1	South Italy	Wild	C	A	G
Q5_1	South Italy	Wild	C	A	G
R1_1	South Italy	Wild	C	A	G
R2_1	South Italy	Wild	C	A	G
R3_1	South Italy	Wild	C	A	G
R4	South Italy	Wild	C	A	G
R5	South Italy	Wild	C	A	G
S1_1	South Italy	Wild	C	A	G
S3_1	South Italy	Wild	C	A	G
S4_1	South Italy	Wild	C	A	G
S5	South Italy	Wild	C	A	G
W1	Rome	Wild	C	A	G
W2	Rome	Wild	C	A	G
Z1_1	Oslo	Wild	C	A	G
Z3	Oslo	Wild	C	A	G
Z4_1	Oslo	Wild	C	A	G
AA1_1	Hungary	Wild	C	A	G
AA2_1	Hungary	Wild	C	A	G
AA3_1	Hungary	Wild	C	A	G
AA4_1	Hungary	Wild	C	A	G
AC1_1	Beja	Cultivated	C	A	G
AC3	Beja	Cultivated	C	A	G
AC5	Beja	Cultivated	C	A	G
AD1_1	Beja	Wild	C	A	G
AD3	Beja	Wild	C	A	G
AD4_1	Beja	Wild	C	A	G
AE1	Rome	Cultivated	C	A	G
AE2	Rome	Cultivated	C	A	G
AE3	Rome	Cultivated	C	A	G
AE4	Rome	Cultivated	C	A	G
AC2_2	Beja	Cultivated	C	C	A	B	0.4
A1_2	Rome	Cultivated	T	A	G	C	16.9
A2_2	Rome	Cultivated	T	A	G
A3_2	Rome	Cultivated	T	A	G
A4	Rome	Cultivated	T	A	G
B1	Spain	Wild	T	A	G
B2	Spain	Wild	T	A	G
B3	Spain	Wild	T	A	G
B4	Spain	Wild	T	A	G
B5_2	Spain	Wild	T	A	G
G4_2	North Italy	Wild	T	A	G
K3_1	Spain	Wild	T	A	G
O1_2	South Italy	Wild	T	A	G
O2_2	South Italy	Wild	T	A	G
Q5_2	South Italy	Wild	T	A	G
U1	Rome	Wild	T	A	G
U2	Rome	Wild	T	A	G
U3	Rome	Wild	T	A	G
V1	Rome	Wild	T	A	G
Y1	Rome	Wild	T	A	G
Y2	Rome	Wild	T	A	G
Y3	Rome	Wild	T	A	G
AB1	Napoli	Wild	T	A	G
AB2	Napoli	Wild	T	A	G
AB3	Napoli	Wild	T	A	G
AB4	Napoli	Wild	T	A	G
AB5	Napoli	Wild	T	A	G
D3_2	England	Artichoke	C	C	G	D	25.6
E3_2	North Italy	Wild	C	C	G
E4	North Italy	Wild	C	C	G
E5	North Italy	Wild	C	C	G
F1_2	North Italy	Wild	C	C	G
F2_2	North Italy	Wild	C	C	G
F3_2	North Italy	Wild	C	C	G
F4	North Italy	Wild	C	C	G
I1_2	Spain	Wild	C	C	G
I2_2	Spain	Wild	C	C	G
I4_2	Spain	Wild	C	C	G
K2_2	Spain	Wild	C	C	G
K3_2	Spain	Wild	C	C	G
L2_2	Algeria	Wild	C	C	G
L3	Algeria	Wild	C	C	G
L4_2	Algeria	Wild	C	C	G
M2_2	South Italy	Wild	C	C	G
M4_2	South Italy	Wild	C	C	G
M5_2	South Italy	Wild	C	C	G
N1_2	South Italy	Wild	C	C	G
N2_2	South Italy	Wild	C	C	G
N3	South Italy	Wild	C	C	G
N4	South Italy	Wild	C	C	G
N5	South Italy	Wild	C	C	G
O3_2	South Italy	Wild	C	C	G
O4_2	South Italy	Wild	C	C	G
P1_2	South Italy	Wild	C	C	G
P3_2	South Italy	Wild	C	C	G
P4_2	South Italy	Wild	C	C	G
P5_2	South Italy	Wild	C	C	G
Q1_2	South Italy	Wild	C	C	G
Q3_2	South Italy	Wild	C	C	G
Q4_2	South Italy	Wild	C	C	G
R1_2	South Italy	Wild	C	C	G
R2_2	South Italy	Wild	C	C	G
R3_2	South Italy	Wild	C	C	G
S1_2	South Italy	Wild	C	C	G
S2	South Italy	Wild	C	C	G
S3_2	South Italy	Wild	C	C	G
S4_2	South Italy	Wild	C	C	G
Z1_2	Oslo	Wild	C	C	G
Z2	Oslo	Wild	C	C	G
Z4_2	Oslo	Wild	C	C	G
Z5	Oslo	Wild	C	C	G
AA1_2	Hungary	Wild	C	C	G
AA2_2	Hungary	Wild	C	C	G
AA3_2	Hungary	Wild	C	C	G
AA4_2	Hungary	Wild	C	C	G
AC1_2	Beja	Cultivated	C	C	G
AC4	Beja	Cultivated	C	C	G
AD1_2	Beja	Wild	C	C	G
AD2	Beja	Wild	C	C	G
AD4_2	Beja	Wild	C	C	G
