# Supplementary material for: Impact of novel SNPs identified in Cynara cardunculus genes on functionality of proteins regulating phenylpropanoid pathway and their association with biological activities
Source: BMC Genomics. 2017 Feb 17;18:183. doi: 10.1186/s12864-017-3534-8 (PMC5314637; doi:10.1186/s12864-017-3534-8)
Supplement: Additional file 4: — (a) Haplotypes identified for C3′H gene. Individuals selected for phenotypic trait analysis are indicated in grey. (b) Haplotypes identified for HQT gene. Individuals selected for phenotypic trait analysis are indicated in grey. (ZIP 89 kb) [file 12864_2017_3534_MOESM4_ESM.zip › Additional file 4b.xlsx]

## Sheet: HQT
Additional file 4b Haplotypes identified for HQT gene
			HQT
			a.a. variations
Individual	Origin	Variety	499	547	586	653	682	802	964	986	Haplotypes = 17	Haplotype frequency (%)
			A/G	A/G	G/A	C/T	G/A	A/G	G/A	G/T
			ACA/GCA	ATC/GTC	GCC/ACC	TCC/TTC	GCC/ACC	AAA/GAA	GAC/AAC	AGT/ATT
			Thr (T)/Ala (A)	Ile (I)/Val (V)	Ala (A)/Thr (T)	Ser (S)/Phe (F)	Ala (A)/Thr (T)	Lys (K)/Glu (E)	Asp (D)/Asn (N)	Ser (S)/Ile (I)
			T167A	I183V	A196T	S218F	A228T	K268E	D322N	S329I
AC2_1	Beja	Cultivated	A	A	G	C	G	A	G	G	A	2.0
AC1_1	Beja	Cultivated	A	A	G	C	G	A	G	G
AC3_1	Beja	Cultivated	A	A	G	C	G	A	G	G
AC4_1	Beja	Cultivated	A	A	G	C	G	A	G	G
AC5_1	Beja	Cultivated	A	A	G	C	G	A	G	G
AC1_2	Beja	Cultivated	A	A	G	T	G	A	G	G	B	2.0
AC2_2	Beja	Cultivated	A	A	G	T	G	A	G	G
AC3_2	Beja	Cultivated	A	A	G	T	G	A	G	G
AC4_2	Beja	Cultivated	A	A	G	T	G	A	G	G
AC5_2	Beja	Cultivated	A	A	G	T	G	A	G	G
A3_1	Rome	Cultivated	A	A	G	T	G	G	G	G	C	38.2
B5_1	Spain	Wild	A	A	G	T	G	G	G	G
D1	England	Artichoke	A	A	G	T	G	G	G	G
D2_1	England	Artichoke	A	A	G	T	G	G	G	G
D5_1	England	Artichoke	A	A	G	T	G	G	G	G
E1	North Italy	Wild	A	A	G	T	G	G	G	G
E2	North Italy	Wild	A	A	G	T	G	G	G	G
E3	North Italy	Wild	A	A	G	T	G	G	G	G
F1	North Italy	Wild	A	A	G	T	G	G	G	G
F2	North Italy	Wild	A	A	G	T	G	G	G	G
F3_1	North Italy	Wild	A	A	G	T	G	G	G	G
F4	North Italy	Wild	A	A	G	T	G	G	G	G
F5	North Italy	Wild	A	A	G	T	G	G	G	G
G1_1	North Italy	Wild	A	A	G	T	G	G	G	G
G2_1	North Italy	Wild	A	A	G	T	G	G	G	G
G3_1	North Italy	Wild	A	A	G	T	G	G	G	G
G4_1	North Italy	Wild	A	A	G	T	G	G	G	G
G5	North Italy	Wild	A	A	G	T	G	G	G	G
H1_1	North Italy	Wild	A	A	G	T	G	G	G	G
H2	North Italy	Wild	A	A	G	T	G	G	G	G
H3	North Italy	Wild	A	A	G	T	G	G	G	G
I1	Spain	Wild	A	A	G	T	G	G	G	G
I2	Spain	Wild	A	A	G	T	G	G	G	G
I3	Spain	Wild	A	A	G	T	G	G	G	G
I4	Spain	Wild	A	A	G	T	G	G	G	G
I5	Spain	Wild	A	A	G	T	G	G	G	G
J4_1	Spain	Wild	A	A	G	T	G	G	G	G
J5_1	Spain	Wild	A	A	G	T	G	G	G	G
K1_1	Spain	Wild	A	A	G	T	G	G	G	G
K2_1	Spain	Wild	A	A	G	T	G	G	G	G
K3_1	Spain	Wild	A	A	G	T	G	G	G	G
K4_1	Spain	Wild	A	A	G	T	G	G	G	G
L2_1	Algeria	Wild	A	A	G	T	G	G	G	G
L3_1	Algeria	Wild	A	A	G	T	G	G	G	G
L4_1	Algeria	Wild	A	A	G	T	G	G	G	G
L5	Algeria	Wild	A	A	G	T	G	G	G	G
N1_1	South Italy	Wild	A	A	G	T	G	G	G	G
N2_1	South Italy	Wild	A	A	G	T	G	G	G	G
N3	South Italy	Wild	A	A	G	T	G	G	G	G
N4	South Italy	Wild	A	A	G	T	G	G	G	G
N5	South Italy	Wild	A	A	G	T	G	G	G	G
O1_1	South Italy	Wild	A	A	G	T	G	G	G	G
O3	South Italy	Wild	A	A	G	T	G	G	G	G
O4_1	South Italy	Wild	A	A	G	T	G	G	G	G
O5	South Italy	Wild	A	A	G	T	G	G	G	G
P2	South Italy	Wild	A	A	G	T	G	G	G	G
P5	South Italy	Wild	A	A	G	T	G	G	G	G
Q1_2	South Italy	Wild	A	A	G	T	G	G	G	G
Q2_2	South Italy	Wild	A	A	G	T	G	G	G	G
Q3	South Italy	Wild	A	A	G	T	G	G	G	G
Q4_2	South Italy	Wild	A	A	G	T	G	G	G	G
Q5_1	South Italy	Wild	A	A	G	T	G	G	G	G
R1_1	South Italy	Wild	A	A	G	T	G	G	G	G
R2_1	South Italy	Wild	A	A	G	T	G	G	G	G
R3_1	South Italy	Wild	A	A	G	T	G	G	G	G
R4_1	South Italy	Wild	A	A	G	T	G	G	G	G
R5_1	South Italy	Wild	A	A	G	T	G	G	G	G
S1_1	South Italy	Wild	A	A	G	T	G	G	G	G
S2_1	South Italy	Wild	A	A	G	T	G	G	G	G
S3_1	South Italy	Wild	A	A	G	T	G	G	G	G
S4_1	South Italy	Wild	A	A	G	T	G	G	G	G
S5	South Italy	Wild	A	A	G	T	G	G	G	G
AD1	Beja	Wild	A	A	G	T	G	G	G	G
AD3_1	Beja	Wild	A	A	G	T	G	G	G	G
AD4_1	Beja	Wild	A	A	G	T	G	G	G	G
AD2_1	Beja	Wild	A	A	G	T	G	G	G	G
AE1_2	Rome	Cultivated	A	A	G	T	G	G	G	G
AE2_2	Rome	Cultivated	A	A	G	T	G	G	G	G
AE3_2	Rome	Cultivated	A	A	G	T	G	G	G	G
AE4_1	Rome	Cultivated	A	A	G	T	G	G	G	G
Y1_1	Rome	Wild	A	A	G	C	A	G	A	G	D	1.2
Y2_1	Rome	Wild	A	A	G	C	A	G	A	G
Y3_1	Rome	Wild	A	A	G	C	A	G	A	G
A1_1	Rome	Cultivated	G	G	G	C	A	G	G	T	E	5.9
C1_1	Moldavia	Wild	G	G	G	C	A	G	G	T
C2_1	Moldavia	Wild	G	G	G	C	A	G	G	T
C3_1	Moldavia	Wild	G	G	G	C	A	G	G	T
C4_1	Moldavia	Wild	G	G	G	C	A	G	G	T
C5_1	Moldavia	Wild	G	G	G	C	A	G	G	T
K1_2	Spain	Wild	G	G	G	C	A	G	G	T
K4_2	Spain	Wild	G	G	G	C	A	G	G	T
M1_1	South Italy	Wild	G	G	G	C	A	G	G	T
M2_1	South Italy	Wild	G	G	G	C	A	G	G	T
M3_1	South Italy	Wild	G	G	G	C	A	G	G	T
M4_1	South Italy	Wild	G	G	G	C	A	G	G	T
M5_1	South Italy	Wild	G	G	G	C	A	G	G	T
O1_2	South Italy	Wild	G	G	G	C	A	G	G	T
O4_2	South Italy	Wild	G	G	G	C	A	G	G	T
A2_1	Rome	Cultivated	G	G	A	C	A	G	G	G	F	2.4
B2_1	Spain	Wild	G	G	A	C	A	G	G	G
B3_1	Spain	Wild	G	G	A	C	A	G	G	G
B4_1	Spain	Wild	G	G	A	C	A	G	G	G
U2_1	Rome	Wild	G	G	A	C	A	G	G	G
U3_1	Rome	Wild	G	G	A	C	A	G	G	G
B1	Spain	Wild	G	G	G	C	A	G	G	G	G	10.2
C1_2	Moldavia	Wild	G	G	G	C	A	G	G	G
C2_2	Moldavia	Wild	G	G	G	C	A	G	G	G
C3_2	Moldavia	Wild	G	G	G	C	A	G	G	G
C4_2	Moldavia	Wild	G	G	G	C	A	G	G	G
C5_2	Moldavia	Wild	G	G	G	C	A	G	G	G
D3_1	England	Artichoke	G	G	G	C	A	G	G	G
D4_1	England	Artichoke	G	G	G	C	A	G	G	G
E4	North Italy	Wild	G	G	G	C	A	G	G	G
G1_2	North Italy	Wild	G	G	G	C	A	G	G	G
G2_2	North Italy	Wild	G	G	G	C	A	G	G	G
G3_2	North Italy	Wild	G	G	G	C	A	G	G	G
G4_2	North Italy	Wild	G	G	G	C	A	G	G	G
J1_1	Spain	Wild	G	G	G	C	A	G	G	G
J2_1	Spain	Wild	G	G	G	C	A	G	G	G
J3_1	Spain	Wild	G	G	G	C	A	G	G	G
L1_1	Algeria	Wild	G	G	G	C	A	G	G	G
O2_1	South Italy	Wild	G	G	G	C	A	G	G	G
U1	Rome	Wild	G	G	G	C	A	G	G	G
W1	Rome	Wild	G	G	G	C	A	G	G	G
W2	Rome	Wild	G	G	G	C	A	G	G	G
A4_1	Rome	Cultivated	G	G	G	C	A	A	G	G	H	0.4
Z1	Oslo	Wild	G	G	G	C	G	A	G	G	I	3.9
Z2	Oslo	Wild	G	G	G	C	G	A	G	G
Z3	Oslo	Wild	G	G	G	C	G	A	G	G
Z4	Oslo	Wild	G	G	G	C	G	A	G	G
Z5	Oslo	Wild	G	G	G	C	G	A	G	G
AA1_1	Hungary	Wild	A	A	G	C	A	A	G	G	J	1.6
AA2_1	Hungary	Wild	A	A	G	C	A	A	G	G
AA3_1	Hungary	Wild	A	A	G	C	A	A	G	G
AA4_1	Hungary	Wild	A	A	G	C	A	A	G	G
A2_2	Rome	Cultivated	A	A	G	C	A	G	G	G	K	10.2
B2_2	Spain	Wild	A	A	G	C	A	G	G	G
B3_2	Spain	Wild	A	A	G	C	A	G	G	G
B4_2	Spain	Wild	A	A	G	C	A	G	G	G
E5	North Italy	Wild	A	A	G	C	A	G	G	G
P1	South Italy	Wild	A	A	G	C	A	G	G	G
P3	South Italy	Wild	A	A	G	C	A	G	G	G
P4	South Italy	Wild	A	A	G	C	A	G	G	G
U2_2	Rome	Wild	A	A	G	C	A	G	G	G
U3_2	Rome	Wild	A	A	G	C	A	G	G	G
V1	Rome	Wild	A	A	G	C	A	G	G	G
AB1	Napoli	Wild	A	A	G	C	A	G	G	G
AB2	Napoli	Wild	A	A	G	C	A	G	G	G
AB3	Napoli	Wild	A	A	G	C	A	G	G	G
AB4	Napoli	Wild	A	A	G	C	A	G	G	G
AB5	Napoli	Wild	A	A	G	C	A	G	G	G
AA1_2	Hungary	Wild	G	G	G	C	A	A	G	T	L	1.6
AA2_2	Hungary	Wild	G	G	G	C	A	A	G	T
AA3_2	Hungary	Wild	G	G	G	C	A	A	G	T
AA4_2	Hungary	Wild	G	G	G	C	A	A	G	T
Q1_1	South Italy	Wild	A	A	G	T	G	G	G	T	M	2.8
Q2_1	South Italy	Wild	A	A	G	T	G	G	G	T
Q4_1	South Italy	Wild	A	A	G	T	G	G	G	T
Q5_2	South Italy	Wild	A	A	G	T	G	G	G	T
AE1_1	Rome	Cultivated	A	A	G	T	G	G	G	T
AE2_1	Rome	Cultivated	A	A	G	T	G	G	G	T
AE3_1	Rome	Cultivated	A	A	G	T	G	G	G	T
J1_2	Spain	Wild	A	A	G	C	G	G	G	G	N	2.8
J3_2	Spain	Wild	A	A	G	C	G	G	G	G
M1_2	South Italy	Wild	A	A	G	C	G	G	G	G
M2_2	South Italy	Wild	A	A	G	C	G	G	G	G
M3_2	South Italy	Wild	A	A	G	C	G	G	G	G
M4_2	South Italy	Wild	A	A	G	C	G	G	G	G
M5_2	South Italy	Wild	A	A	G	C	G	G	G	G
A1_2	Rome	Cultivated	G	G	G	C	G	G	G	G	O	10.6
D2_2	England	Artichoke	G	G	G	C	G	G	G	G
D3_2	England	Artichoke	G	G	G	C	G	G	G	G
D4_2	England	Artichoke	G	G	G	C	G	G	G	G
D5_2	England	Artichoke	G	G	G	C	G	G	G	G
F3_2	North Italy	Wild	G	G	G	C	G	G	G	G
H1_2	North Italy	Wild	G	G	G	C	G	G	G	G
J2_2	Spain	Wild	G	G	G	C	G	G	G	G
J4_2	Spain	Wild	G	G	G	C	G	G	G	G
L1_2	Algeria	Wild	G	G	G	C	G	G	G	G
L2_2	Algeria	Wild	G	G	G	C	G	G	G	G
L3_2	Algeria	Wild	G	G	G	C	G	G	G	G
L4_2	Algeria	Wild	G	G	G	C	G	G	G	G
N1_2	South Italy	Wild	G	G	G	C	G	G	G	G
N2_2	South Italy	Wild	G	G	G	C	G	G	G	G
O2_2	South Italy	Wild	G	G	G	C	G	G	G	G
R1_2	South Italy	Wild	G	G	G	C	G	G	G	G
R2_2	South Italy	Wild	G	G	G	C	G	G	G	G
R3_2	South Italy	Wild	G	G	G	C	G	G	G	G
R4_2	South Italy	Wild	G	G	G	C	G	G	G	G
R5_2	South Italy	Wild	G	G	G	C	G	G	G	G
S1_2	South Italy	Wild	G	G	G	C	G	G	G	G
S4_2	South Italy	Wild	G	G	G	C	G	G	G	G
AD2_2	Beja	Wild	G	G	G	C	G	G	G	G
AD3_2	Beja	Wild	G	G	G	C	G	G	G	G
AD4_2	Beja	Wild	G	G	G	C	G	G	G	G
AE4_2	Rome	Cultivated	G	G	G	C	G	G	G	G
A3_2	Rome	Cultivated	G	G	G	C	A	G	A	G	P	3.5
A4_2	Rome	Cultivated	G	G	G	C	A	G	A	G
B5_2	Spain	Wild	G	G	G	C	A	G	A	G
K2_2	Spain	Wild	G	G	G	C	A	G	A	G
K3_2	Spain	Wild	G	G	G	C	A	G	A	G
Y1_2	Rome	Wild	G	G	G	C	A	G	A	G
Y2_2	Rome	Wild	G	G	G	C	A	G	A	G
Y3_2	Rome	Wild	G	G	G	C	A	G	A	G
S3_2	South Italy	Wild	G	G	G	C	A	G	A	G
J5_2	Spain	Wild	G	G	G	T	G	G	G	G	Q	0.8
S2_2	South Italy	Wild	G	G	G	T	G	G	G	G
