# Supplementary material for: Impact of novel SNPs identified in Cynara cardunculus genes on functionality of proteins regulating phenylpropanoid pathway and their association with biological activities
Source: BMC Genomics. 2017 Feb 17;18:183. doi: 10.1186/s12864-017-3534-8 (PMC5314637; doi:10.1186/s12864-017-3534-8)
Supplement: Additional file 5: — SNPs identified on C3′H and HQT genes. (XLSX 44 kb) [file 12864_2017_3534_MOESM5_ESM.xlsx]

## Sheet: Sheet1
	Additional file 5 SNPs identified on C3'H and HQT genes
Gene	Position (bp)	Exon 1		Exon 2					Exon 3
		96	198	528	581	592	720	765	1020	1026	1050	1054	1272
C3'H	SNP variants	A/C	C/T	A/T	C/T	C/A	A/C	T/C	C/A	A/C	T/C	G/A	C/T
		CGA/CGC	TTC/TTT	GCA/GCT	TCG/TTG	CTG/ATG	GCA/GCC	GAT/GAC	ACC/ACA	CCA/CCC	CTT/CTC	GTA/ATA	CAC/CAT
		Arg (R)	Phe (F)	Ala (A)	Ser (S)/Leu (L)	Leu (L)/Met (M)	Ala (A)	Asp (D)	Thr (T)	Pro (P)	Leu (L)	Val (V)/Ile (I)	His (H)
													12 SNPs
												3 Nonsynonymous
Gene	Position (bp)	Exon 1		Exon 2
		180	219	480	486	499	516	531	534	547	561	576	585
HQT	SNP variants	T/G	T/G	A/G	T/C	A/G	C/G	C/T	G/T	A/G	C/A	C/T	G/C
		CTT/CTG	CGG/CGT	TCA/TCG	CTT/CTC	ACA/GCA	GCC/GCG	GTC/GTT	GCG/GCT	ATC/GTC	CTC/CTA	GAC/GAT	ACC/ACG
		Leu (L)	Arg (R)	Ser (S)	Leu (L)	Thr (T)/Ala (A)	Ala (A)	Val (V)	Ala (A)	Ile (I)/Val (V)	Leu (L)	Asp (D)	Thr (T)
Gene	Position (bp)	Exon 2
		586	600	653	682	747	780	795	802	816	834	840	852
HQT	SNP variants	G/A	C/T	C/T	G/A	T/C	T/A	C/T	G/A	G/A	C/G	G/A	T/A
		GCC/ACC	CAT/CAC	TTC/TCC	GCC/ACC	AGC/AGT	GCT/GCA	TGT/TGC	GAA/AAA	CTA/CTG	ACG/ACC	CTG/CTA	ACT/ACA
		Ala (A)/Thr (T)	His (H)	Phe (F)/Ser (S)	Ala (A)/Thr (T)	Ser (S)	Ala (A)	Cys (C)	Glu (E)/Lys (K)	Leu (L)	Thr (T)	Leu (L)	Thr (T)
Gene	Position (bp)	Exon 2
		888	915	936	964	966	986	987	1011	1023	1068
HQT	SNP variants	C/A	G/A	G/A	G/A	C/T	G/T	C/T	A/G	A/G	A/T
		CCC/CCA	AAA/AAG	TCG/TCA	GAC/AAC	GAC/GAT	AGT/ATT	AGT/AGC	CAG/CAA	TCG/TCA	GTT/GTA
		Pro (P)	Lys (K)	Ser (S)	Asp (D)/Asn (N)	Asp (D)	Ser (S)/Ile (I)	Ser (S)	Gln (Q)	Ser (S)	Val (V)
													34 SNPs
												8 Nonsynonymous

## Sheet: Sheet 3
Table S4 SNPs identified on GAS gene
