# Supplementary material for: Impact of novel SNPs identified in Cynara cardunculus genes on functionality of proteins regulating phenylpropanoid pathway and their association with biological activities
Source: BMC Genomics. 2017 Feb 17;18:183. doi: 10.1186/s12864-017-3534-8 (PMC5314637; doi:10.1186/s12864-017-3534-8)
Supplement: Additional file 6: — Dataset supporting the conclusions of this article. (XLSX 75 kb) [file 12864_2017_3534_MOESM6_ESM.xlsx]

## Sheet: CGA quantification
	CGA Standard
	Concentration (µg/mL)	Area				Calibration
	10	1182076	1.18928e+06			122049	slope
		1196483				-1.2366e+06	o.o.
	50	5079461	5.51862e+06			0.99918	r2
		5957788
	100	9501380	1.05e+07
		11498611				Samples	Volume vial	0,6 mL
	250	24845484	2.7111e+07			10 mg/mL	vial extract weight	6000 µg
		29376611
	500	58056697	5.97259e+07
		61395110
	650	77526374	78730438
		79934502
	800	95167212	96604998
		98042784
	Individual	Area	Concentration (µg/mL)	Average concentration	STD	% w CGA/w extract	Average % w CGA/w extract	STD
1	M1	2910550	33.9793	34.3185	0.479746	0.339793	0.343185	0.00479746
		2993356	34.6578			0.346578
2	C1	2445487	30.1689	30.3557	0.264241	0.301689	0.303557	0.00264241
		2491096	30.5426			0.305426
3	AB1	1901198	25.7093	23.9146	2.53807	0.257093	0.239146	0.0253807
		1463117	22.1199			0.221199
4	Z3	867811	17.2423	17.6892	0.631973	0.172423	0.176892	0.00631973
		976892	18.1361			0.181361
5	A1	551946	14.6543	14.4388	0.304773	0.146543	0.144388	0.00304773
		499341	14.2233			0.142233
6	J3	8343868	78.4967	75.2995	4.52158	0.784967	0.752995	0.0452158
		7563426	72.1022			0.721022
7	B3	509365	14.3054	14.5936	0.407471	0.143054	0.145936	0.00407471
		579696	14.8817			0.148817
8	AC2	3161723	36.0373	35.021	1.43723	0.360373	0.35021	0.0143723
		2913652	34.0047			0.340047
9	Y1	145862	11.3271	11.3213	0.00818637	0.113271	0.113213	8.18637e-05
		144449	11.3155			0.113155
10	G2	4941087	50.6163	51.1614	0.770898	0.506163	0.511614	0.00770898
		5074147	51.7065			0.517065
11	I2	3306122	37.2204	36.1421	1.52489	0.372204	0.361421	0.0152489
		3042920	35.0639			0.350639
12	AA1	1866889	25.4282	25.0915	0.476177	0.254282	0.250915	0.00476177
		1784699	24.7548			0.247548
13	Q5	6906678	66.7212	65.2411	2.09315	0.667212	0.652411	0.0209315
		6545392	63.761			0.63761
14	E4	8241777	77.6602	78.2118	0.78	0.776602	0.782118	0.0078
		8376408	78.7633			0.787633
15	J5	13652179	121.99	119.147	4.02064	1.2199	1.19147	0.0402064
		12958201	116.304			1.16304
16	D4	1524896	22.6261	23.1951	0.804756	0.226261	0.231951	0.00804756
		1663800	23.7642			0.237642
17	O4	3598622	39.617	37.1545	3.48252	0.39617	0.371545	0.0348252
		2997526	34.6919			0.346919
18	K3	2350084	29.3872	29.6326	0.347119	0.293872	0.296326	0.00347119
		2409998	29.8781			0.298781
19	A4	1970043	26.2734	24.7427	2.16471	0.262734	0.247427	0.0216471
		1596406	23.212			0.23212
20	J4	9666684	89.3351	84.326	7.08387	0.893351	0.84326	0.0708387
		8443981	79.317			0.79317

## Sheet: Antioxidant activity
Individual	IC50 (μg/mL)	Average IC50 (μg/mL)	STD
A1	1116.68	1154.19	53.0493
	1191.7
A4	313.364	351.7	54.2153
	390.036
B3	450.223	466.88	23.5573
	483.538
C1	402.24	386.463	22.312
	370.686
D4	445.238	448.797	5.03248
	452.355
E4	316.237	311.673	6.45376
	307.11
G2	157.649	159.144	2.11425
	160.639
I2	202.45	209.561	10.0572
	216.673
J3	117.647	122.658	7.08662
	127.669
J4	114.329	114.692	0.51336
	115.055
J5	48.491	47.22	1.79747
	45.949
K3	238.269	232.297	8.44639
	226.324
M1	487.777	533.65	64.8749
	579.524
O4	219.038	210.845	11.5867
	202.652
Q5	43.71	44.484	1.0946
	45.258
Y1	1370.52	1417.64	66.6314
	1464.75
Z3	370.709	432.596	87.5221
	494.484
AA1	399.201	459.22	84.8797
	519.239
AB1	357.642	380.386	32.1656
	403.131
AC2	157.458	152.198	7.43876
	146.938
Chlorogenic acid	4.99026	5.23594	0.347444
	5.48162
BHA	7.17668	7.2706	0.132818
	7.36451
Ascorbic acid	2.44149	2.37563	0.0931289
	2.30978

## Sheet: Antithrombin activity
Individual	Antithrombin activity (%)	Average Antithrombin activity (%)	STD
A1	21.851	21.6315	0.31042
	21.412
A4	37.03	41.157	5.83646
	45.284
B3	46.403	42.8455	5.03106
	39.288
C1	45.063	41.1765	5.49634
	37.29
D4	31.977	31.2195	1.07127
	30.462
E4	28	29.1315	1.60018
	30.263
G2	23.25	21.48	2.50316
	19.71
I2	38.993	37.0735	2.71458
	35.154
J3	28.634	25.768	4.05314
	22.902
J4	30.156	31.66	2.12698
	33.164
J5	16.655	15.6865	1.36967
	14.718
K3	30.46	28.4355	2.86308
	26.411
M1	35.205	36.1725	1.36825
	37.14
O4	32.523	32.1065	0.58902
	31.69
Q5	28.041	24.735	4.67539
	21.429
Y1	11.975	14.951	4.2087
	17.927
Z3	24.033	24.446	0.58407
	24.859
AA1	26.493	27.037	0.769332
	27.581
AB1	25.587	24.8185	1.08682
	24.05
AC2	21.195	22.979	2.52296
	24.763
CGA	58.9399	59.1975	0.364315
	59.4551

## Sheet: TASSEL GLM_CGA
Trait	Marker	Chr	Pos	marker_F	p	marker_Rsq	add_F	add_p	dom_F	dom_p	marker_df	marker_MS	error_df	error_MS	model_df	model_MS
CGA	SUnknown_580	Unknown	580	2.08594	0.15483	0.19705	4.39638	0.05041	0.01588	0.90121	2	0.15308	17	0.07339	2	0.15308
CGA	SUnknown_591	Unknown	591	1.07761	0.36256	0.11251	0.14605	0.70682	2.00105	0.17524	2	0.08741	17	0.08111	2	0.08741
CGA	SUnknown_1053	Unknown	1053	0.05231	0.82167	0.0029	0.05231	0.82167	NaN	NaN	1	0.0045	18	0.08607	1	0.0045
CGA	SUnknown_2022	Unknown	2022	0.62568	0.54677	0.06856	0.36052	0.5557	0.89299	0.35791	2	0.05327	17	0.08513	2	0.05327
CGA	SUnknown_2070	Unknown	2070	0.62568	0.54677	0.06856	0.36052	0.5557	0.89299	0.35791	2	0.05327	17	0.08513	2	0.05327
CGA	SUnknown_2109	Unknown	2109	0.9308	0.34744	0.04917	0.9308	0.34744	NaN	NaN	1	0.0764	18	0.08208	1	0.0764
CGA	SUnknown_2176	Unknown	2176	3.51242	0.05287	0.2924	7.26263	0.01481	0.11806	0.73536	2	0.22716	17	0.06467	2	0.22716
CGA	SUnknown_2205	Unknown	2205	2.04856	0.15956	0.1942	3.97301	0.06162	0.28249	0.60195	2	0.15087	17	0.07365	2	0.15087
CGA	SUnknown_2325	Unknown	2325	0.75504	0.48512	0.08158	1.44814	0.24442	0.13179	0.72106	2	0.06338	17	0.08394	2	0.06338
CGA	SUnknown_2487	Unknown	2487	0.93079	0.41343	0.0987	1.96919	0.17755	0.00161	0.9685	2	0.07668	17	0.08238	2	0.07668
CGA	SUnknown_2509	Unknown	2509	0.51588	0.48183	0.02786	0.51588	0.48183	NaN	NaN	1	0.04329	18	0.08391	1	0.04329

## Sheet: TASSEL GLM_Antioxidant
Trait	Marker	Chr	Pos	marker_F	p	marker_Rsq	add_F	add_p	dom_F	dom_p	marker_df	marker_MS	error_df	error_MS	model_df	model_MS
Antioxidant	SUnknown_580	Unknown	580	2.21928	0.1392	0.20704	4.69536	0.04391	0.00322	0.95541	2	234627	17	105722	2	234627
Antioxidant	SUnknown_591	Unknown	591	0.49462	0.61831	0.05499	0.78001	0.38878	0.24208	0.629	2	62319.5	17	125993	2	62319.5
Antioxidant	SUnknown_1053	Unknown	1053	0.45181	0.51001	0.02449	0.45181	0.51001	NaN	NaN	1	55497.7	18	122835	1	55497.7
Antioxidant	SUnknown_2022	Unknown	2022	1.01903	0.38196	0.10705	2.13651	0.16107	0.0181	0.89455	2	121318	17	119052	2	121318
Antioxidant	SUnknown_2070	Unknown	2070	1.01903	0.38196	0.10705	2.13651	0.16107	0.0181	0.89455	2	121318	17	119052	2	121318
Antioxidant	SUnknown_2109	Unknown	2109	0.0607	0.80819	0.00336	0.0607	0.80819	NaN	NaN	1	7616.99	18	125495	1	7616.99
Antioxidant	SUnknown_2176	Unknown	2176	4.20069	0.03293	0.33075	7.7112	0.01244	0.78311	0.38854	2	374822	17	89228.5	2	374822
Antioxidant	SUnknown_2205	Unknown	2205	2.13939	0.14834	0.20108	4.35573	0.05138	0.13288	0.71996	2	227879	17	106516	2	227879
Antioxidant	SUnknown_2325	Unknown	2325	0.02036	0.97987	0.00239	0.04095	0.84191	0.00205	0.96439	2	2708.59	17	133006	2	2708.59
Antioxidant	SUnknown_2487	Unknown	2487	8.48391	0.00278	0.49953	7.85205	0.01178	6.65076	0.01951	2	566095	17	66725.7	2	566095
Antioxidant	SUnknown_2509	Unknown	2509	0.48139	0.49665	0.02605	0.48139	0.49665	NaN	NaN	1	59037.4	18	122638	1	59037.4

## Sheet: TASSEL GLM_Antithrombin
Trait	Marker	Chr	Pos	marker_F	p	marker_Rsq	add_F	add_p	dom_F	dom_p	marker_df	marker_MS	error_df	error_MS	model_df	model_MS
Antithrombotic	SUnknown_580	Unknown	580	0.46646	0.63501	0.05202	0.04642	0.83183	0.88679	0.35954	2	31.6671	17	67.8882	2	31.6671
Antithrombotic	SUnknown_591	Unknown	591	0.0334	0.96722	0.00391	0.05248	0.82139	0.01718	0.89725	2	2.3823	17	71.3335	2	2.3823
Antithrombotic	SUnknown_1053	Unknown	1053	0.52904	0.47636	0.02855	0.52904	0.47636	NaN	NaN	1	34.7603	18	65.7041	1	34.7603
Antithrombotic	SUnknown_2022	Unknown	2022	0.47364	0.63071	0.05278	0.74083	0.40072	0.23782	0.63202	2	32.1287	17	67.8339	2	32.1287
Antithrombotic	SUnknown_2070	Unknown	2070	0.47364	0.63071	0.05278	0.74083	0.40072	0.23782	0.63202	2	32.1287	17	67.8339	2	32.1287
Antithrombotic	SUnknown_2109	Unknown	2109	3.7515	0.06862	0.17247	3.7515	0.06862	NaN	NaN	1	209.972	18	55.9701	1	209.972
Antithrombotic	SUnknown_2176	Unknown	2176	0.40432	0.67368	0.04541	0.83725	0.37228	0.01711	0.89747	2	27.6399	17	68.362	2	27.6399
Antithrombotic	SUnknown_2205	Unknown	2205	0.77306	0.47716	0.08337	1.59502	0.22273	0.03648	0.8508	2	50.7464	17	65.6436	2	50.7464
Antithrombotic	SUnknown_2325	Unknown	2325	1.67416	0.21693	0.16455	0.17073	0.68434	3.15713	0.09349	2	100.164	17	59.8297	2	100.164
Antithrombotic	SUnknown_2487	Unknown	2487	2.35045	0.12553	0.21662	0.70113	0.41338	3.8873	0.06515	2	131.861	17	56.1006	2	131.861
Antithrombotic	SUnknown_2509	Unknown	2509	0.39674	0.53669	0.02157	0.39674	0.53669	NaN	NaN	1	26.255	18	66.1766	1	26.255
