# Supplementary material for: Impact of novel SNPs identified in Cynara cardunculus genes on functionality of proteins regulating phenylpropanoid pathway and their association with biological activities
Source: BMC Genomics. 2017 Feb 17;18:183. doi: 10.1186/s12864-017-3534-8 (PMC5314637; doi:10.1186/s12864-017-3534-8)
Supplement: Additional file 7: — Individuals C3′H sequences. (FAS 189 kb) [file 12864_2017_3534_MOESM7_ESM.fas]

>AC2
ATGACCCTCCTACTCCTCCCCCTTTCCTTCACTTTAATCCTGGTAGCTTATGCACTCTATCAGCGCCTCCGATTCAAGCTCCCACCGGGACCACGCCCATGGCCGATCGTCGGAAACCTCTACGACGTCAAACCTATCCGATTCCGCTGCTATGCCGAGTGGGCACAGCAATACGGCCCGATCATATCAGTCTGGTTCGGATCGATTCTAAACGTCGTCGTCTCTAACAGTGAGTTGGCAAAAGAAGTACTCAAGGAAAAAGACCAGCAATTGGCGGATCGGCACCGAAGCAGGTCGGCGGCGAAGTTCAGCCGAGATGGTCAGGATTTGATTTGGGCGGATTATGGCCCCCACTATGTGAAGGTTCGCAAAGTATGTACTCTTGAGTTGTTTTCTCCCAAGAGGCTTGAGGCCCTTCGACCCATCAGAGAAGATGAAGTATCCGCTATGGTGGAGTCCATCTTCAACGATTGCATCCATCCTGATAAGAATGGCAAGAGTTTGCTGGTTAAAGGTTATCTGGGAGCTGTGGCATTCAACAACATTACTCGGCTCGCTTTCGGGAAACGATTTGTGAACTCGGAGGGTGTAMTGGATGACAAGGGAAGAGTTAAGGCAATTGTGGCTAACGGCCTGAAGCTTGGTGCATCTCTAGCCATGGCAGAGCATATCCCATGGATCCGATGGTTCTTCCCGCTAGAAGAAGAAGCCTTTGCCAAGCACGGAGCACGTCGTGATCGGCTCACACGAGCCATCATGGATGAGCACACCGCTGCTCGTCAAAAGACCGGTGGAACCAAGCAGCATTTTGTCGATGCCTTGCTCACCCTTCAACAACAATATGATCTGAGTGAAGACACCATTATCGGCCTTCTTTGGGACATGATCACAGCAGGAATGGACACAACCGCCATCTCCGTTGAGTGGGCGATGGCCGAGCTTATCAAGAACCCGAGGGTGCAACAAAAAGCTCAAGAGGAGTTGGATCGTGTGATCGGATACGAACGTGTGCTCACCGAACCAGATTTCTCCAGCCTCCCATACCTTCAATGCRTAGCAAAAGAAGCATTGCGGTTGCACCCTCCGACCCCACTCATGCTCCCTCACAAAGCCAATTCCAATGTCAAGATTGGTGGCTACGACATCCCTAAGGGCTCGAATGTGCATGTAAATGTTTGGGCTGTGGCTCGAGACCCTGCAACATGGAAAAATCCATTGGAGTTTCGGCCCGAACGGTTTCTAGAAGAAGATGTGGACATGAAAGGACATGATTACCGACTACTGCCATTTGGTGCCGGAAGGAGAGTGTGCCCGGGTGCACAATTAGGGATCAATTTGGTGACGTCGATGTTGGGTCACCTTGTGCACCACTTTTCCTGGGCTCCGGCTGATGGTTTGAGCCCGGAAGAAATCGACATGTCGGAAAACCCGGGGCTGGTGACGTACATGCGAACTCCGCTACAAGCCATCCCCACACCCCGGTTACCTGCCATGTTGTACAAACGTGTGGCCGTGGATGTGTAA
>A4
ATGACCCTCCTACTCCTCCCCCTTTCCTTCACTTTAATCCTGGTAGCTTATGCACTCTATCAGCGCCTCCGATTCAAGCTCCCACCGGGACCACGCCCATGGCCGATCGTCGGAAACCTCTACGACGTCAAACCTATCCGATTCCGCTGCTATGCCGAGTGGGCACAGCAATACGGCCCGATCATATCAGTCTGGTTCGGATCGATTCTAAACGTCGTCGTCTCTAACAGTGAGTTGGCAAAAGAAGTACTCAAGGAAAAAGACCAGCAATTGGCGGATCGGCACCGAAGCAGGTCGGCGGCGAAGTTCAGCCGAGATGGTCAGGATTTGATTTGGGCGGATTATGGCCCCCACTATGTGAAGGTTCGCAAAGTATGTACTCTTGAGTTGTTTTCTCCCAAGAGGCTTGAGGCCCTTCGACCCATCAGAGAAGATGAAGTATCCGCTATGGTGGAGTCCATCTTCAACGATTGCATCCATCCTGATAAGAATGGCAAGAGTTTGCTGGTTAAAGGTTATCTGGGAGCTGTGGCATTCAACAACATTACTCGGCTCGCTTTCGGGAAACGATTTGTGAACTTGGAGGGTGTAATGGATGACAAGGGAAGAGTTAAGGCAATTGTGGCTAACGGCCTGAAGCTTGGTGCATCTCTAGCCATGGCAGAGCATATCCCATGGATCCGATGGTTCTTCCCGCTAGAAGAAGAAGCCTTTGCCAAGCACGGAGCACGTCGTGATCGGCTCACACGAGCCATCATGGATGAGCACACCGCTGCTCGTCAAAAGACCGGTGGAACCAAGCAGCATTTTGTCGATGCCTTGCTCACCCTTCAACAACAATATGATCTGAGTGAAGACACCATTATCGGCCTTCTTTGGGACATGATCACAGCAGGAATGGACACAACCGCCATCTCCGTTGAGTGGGCGATGGCCGAGCTTATCAAGAACCCGAGGGTGCAACAAAAAGCTCAAGAGGAGTTGGATCGTGTGATCGGATACGAACGTGTGCTCACCGAACCAGATTTCTCCAGCCTCCCATACCTTCAATGCGTAGCAAAAGAAGCATTGCGGTTGCACCCTCCGACCCCACTCATGCTCCCTCACAAAGCCAATTCCAATGTCAAGATTGGTGGCTACGACATCCCTAAGGGCTCGAATGTGCATGTAAATGTTTGGGCTGTGGCTCGAGACCCTGCAACATGGAAAAATCCATTGGAGTTTCGGCCCGAACGGTTTCTAGAAGAAGATGTGGACATGAAAGGACATGATTACCGACTACTGCCATTTGGTGCCGGAAGGAGAGTGTGCCCGGGTGCACAATTAGGGATCAATTTGGTGACGTCGATGTTGGGTCACCTTGTGCACCACTTTTCCTGGGCTCCGGCTGATGGTTTGAGCCCGGAAGAAATCGACATGTCGGAAAACCCGGGGCTGGTGACGTACATGCGAACTCCGCTACAAGCCATCCCCACACCCCGGTTACCTGCCATGTTGTACAAACGTGTGGCCGTGGATGTGTAA
>B1
ATGACCCTCCTACTCCTCCCCCTTTCCTTCACTTTAATCCTGGTAGCTTATGCACTCTATCAGCGCCTCCGATTCAAGCTCCCACCGGGACCACGCCCATGGCCGATCGTCGGAAACCTCTACGACGTCAAACCTATCCGATTCCGCTGCTATGCCGAGTGGGCACAGCAATACGGCCCGATCATATCAGTCTGGTTCGGATCGATTCTAAACGTCGTCGTCTCTAACAGTGAGTTGGCAAAAGAAGTACTCAAGGAAAAAGACCAGCAATTGGCGGATCGGCACCGAAGCAGGTCGGCGGCGAAGTTCAGCCGAGATGGTCAGGATTTGATTTGGGCGGATTATGGCCCCCACTATGTGAAGGTTCGCAAAGTATGTACTCTTGAGTTGTTTTCTCCCAAGAGGCTTGAGGCCCTTCGACCCATCAGAGAAGATGAAGTATCCGCTATGGTGGAGTCCATCTTCAACGATTGCATCCATCCTGATAAGAATGGCAAGAGTTTGCTGGTTAAAGGTTATCTGGGAGCTGTGGCATTCAACAACATTACTCGGCTCGCTTTCGGGAAACGATTTGTGAACTTGGAGGGTGTAATGGATGACAAGGGAAGAGTTAAGGCAATTGTGGCTAACGGCCTGAAGCTTGGTGCATCTCTAGCCATGGCAGAGCATATCCCATGGATCCGATGGTTCTTCCCGCTAGAAGAAGAAGCCTTTGCCAAGCACGGAGCACGTCGTGATCGGCTCACACGAGCCATCATGGATGAGCACACCGCTGCTCGTCAAAAGACCGGTGGAACCAAGCAGCATTTTGTCGATGCCTTGCTCACCCTTCAACAACAATATGATCTGAGTGAAGACACCATTATCGGCCTTCTTTGGGACATGATCACAGCAGGAATGGACACAACCGCCATCTCCGTTGAGTGGGCGATGGCCGAGCTTATCAAGAACCCGAGGGTGCAACAAAAAGCTCAAGAGGAGTTGGATCGTGTGATCGGATACGAACGTGTGCTCACCGAACCAGATTTCTCCAGCCTCCCATACCTTCAATGCGTAGCAAAAGAAGCATTGCGGTTGCACCCTCCGACCCCACTCATGCTCCCTCACAAAGCCAATTCCAATGTCAAGATTGGTGGCTACGACATCCCTAAGGGCTCGAATGTGCATGTAAATGTTTGGGCTGTGGCTCGAGACCCTGCAACATGGAAAAATCCATTGGAGTTTCGGCCCGAACGGTTTCTAGAAGAAGATGTGGACATGAAAGGACATGATTACCGACTACTGCCATTTGGTGCCGGAAGGAGAGTGTGCCCGGGTGCACAATTAGGGATCAATTTGGTGACGTCGATGTTGGGTCACCTTGTGCACCACTTTTCCTGGGCTCCGGCTGATGGTTTGAGCCCGGAAGAAATCGACATGTCGGAAAACCCGGGGCTGGTGACGTACATGCGAACTCCGCTACAAGCCATCCCCACACCCCGGTTACCTGCCATGTTGTACAAACGTGTGGCCGTGGATGTGTAA
>B2
ATGACCCTCCTACTCCTCCCCCTTTCCTTCACTTTAATCCTGGTAGCTTATGCACTCTATCAGCGCCTCCGATTCAAGCTCCCACCGGGACCACGCCCATGGCCGATCGTCGGAAACCTCTACGACGTCAAACCTATCCGATTCCGCTGCTATGCCGAGTGGGCACAGCAATACGGCCCGATCATATCAGTCTGGTTCGGATCGATTCTAAACGTCGTCGTCTCTAACAGTGAGTTGGCAAAAGAAGTACTCAAGGAAAAAGACCAGCAATTGGCGGATCGGCACCGAAGCAGGTCGGCGGCGAAGTTCAGCCGAGATGGTCAGGATTTGATTTGGGCGGATTATGGCCCCCACTATGTGAAGGTTCGCAAAGTATGTACTCTTGAGTTGTTTTCTCCCAAGAGGCTTGAGGCCCTTCGACCCATCAGAGAAGATGAAGTATCCGCTATGGTGGAGTCCATCTTCAACGATTGCATCCATCCTGATAAGAATGGCAAGAGTTTGCTGGTTAAAGGTTATCTGGGAGCTGTGGCATTCAACAACATTACTCGGCTCGCTTTCGGGAAACGATTTGTGAACTTGGAGGGTGTAATGGATGACAAGGGAAGAGTTAAGGCAATTGTGGCTAACGGCCTGAAGCTTGGTGCATCTCTAGCCATGGCAGAGCATATCCCATGGATCCGATGGTTCTTCCCGCTAGAAGAAGAAGCCTTTGCCAAGCACGGAGCACGTCGTGATCGGCTCACACGAGCCATCATGGATGAGCACACCGCTGCTCGTCAAAAGACCGGTGGAACCAAGCAGCATTTTGTCGATGCCTTGCTCACCCTTCAACAACAATATGATCTGAGTGAAGACACCATTATCGGCCTTCTTTGGGACATGATCACAGCAGGAATGGACACAACCGCCATCTCCGTTGAGTGGGCGATGGCCGAGCTTATCAAGAACCCGAGGGTGCAACAAAAAGCTCAAGAGGAGTTGGATCGTGTGATCGGATACGAACGTGTGCTCACCGAACCAGATTTCTCCAGCCTCCCATACCTTCAATGCGTAGCAAAAGAAGCATTGCGGTTGCACCCTCCGACCCCACTCATGCTCCCTCACAAAGCCAATTCCAATGTCAAGATTGGTGGCTACGACATCCCTAAGGGCTCGAATGTGCATGTAAATGTTTGGGCTGTGGCTCGAGACCCTGCAACATGGAAAAATCCATTGGAGTTTCGGCCCGAACGGTTTCTAGAAGAAGATGTGGACATGAAAGGACATGATTACCGACTACTGCCATTTGGTGCCGGAAGGAGAGTGTGCCCGGGTGCACAATTAGGGATCAATTTGGTGACGTCGATGTTGGGTCACCTTGTGCACCACTTTTCCTGGGCTCCGGCTGATGGTTTGAGCCCGGAAGAAATCGACATGTCGGAAAACCCGGGGCTGGTGACGTACATGCGAACTCCGCTACAAGCCATCCCCACACCCCGGTTACCTGCCATGTTGTACAAACGTGTGGCCGTGGATGTGTAA
>B3
ATGACCCTCCTACTCCTCCCCCTTTCCTTCACTTTAATCCTGGTAGCTTATGCACTCTATCAGCGCCTCCGATTCAAGCTCCCACCGGGACCACGCCCATGGCCGATCGTCGGAAACCTCTACGACGTCAAACCTATCCGATTCCGCTGCTATGCCGAGTGGGCACAGCAATACGGCCCGATCATATCAGTCTGGTTCGGATCGATTCTAAACGTCGTCGTCTCTAACAGTGAGTTGGCAAAAGAAGTACTCAAGGAAAAAGACCAGCAATTGGCGGATCGGCACCGAAGCAGGTCGGCGGCGAAGTTCAGCCGAGATGGTCAGGATTTGATTTGGGCGGATTATGGCCCCCACTATGTGAAGGTTCGCAAAGTATGTACTCTTGAGTTGTTTTCTCCCAAGAGGCTTGAGGCCCTTCGACCCATCAGAGAAGATGAAGTATCCGCTATGGTGGAGTCCATCTTCAACGATTGCATCCATCCTGATAAGAATGGCAAGAGTTTGCTGGTTAAAGGTTATCTGGGAGCTGTGGCATTCAACAACATTACTCGGCTCGCTTTCGGGAAACGATTTGTGAACTTGGAGGGTGTAATGGATGACAAGGGAAGAGTTAAGGCAATTGTGGCTAACGGCCTGAAGCTTGGTGCATCTCTAGCCATGGCAGAGCATATCCCATGGATCCGATGGTTCTTCCCGCTAGAAGAAGAAGCCTTTGCCAAGCACGGAGCACGTCGTGATCGGCTCACACGAGCCATCATGGATGAGCACACCGCTGCTCGTCAAAAGACCGGTGGAACCAAGCAGCATTTTGTCGATGCCTTGCTCACCCTTCAACAACAATATGATCTGAGTGAAGACACCATTATCGGCCTTCTTTGGGACATGATCACAGCAGGAATGGACACAACCGCCATCTCCGTTGAGTGGGCGATGGCCGAGCTTATCAAGAACCCGAGGGTGCAACAAAAAGCTCAAGAGGAGTTGGATCGTGTGATCGGATACGAACGTGTGCTCACCGAACCAGATTTCTCCAGCCTCCCATACCTTCAATGCGTAGCAAAAGAAGCATTGCGGTTGCACCCTCCGACCCCACTCATGCTCCCTCACAAAGCCAATTCCAATGTCAAGATTGGTGGCTACGACATCCCTAAGGGCTCGAATGTGCATGTAAATGTTTGGGCTGTGGCTCGAGACCCTGCAACATGGAAAAATCCATTGGAGTTTCGGCCCGAACGGTTTCTAGAAGAAGATGTGGACATGAAAGGACATGATTACCGACTACTGCCATTTGGTGCCGGAAGGAGAGTGTGCCCGGGTGCACAATTAGGGATCAATTTGGTGACGTCGATGTTGGGTCACCTTGTGCACCACTTTTCCTGGGCTCCGGCTGATGGTTTGAGCCCGGAAGAAATCGACATGTCGGAAAACCCGGGGCTGGTGACGTACATGCGAACTCCGCTACAAGCCATCCCCACACCCCGGTTACCTGCCATGTTGTACAAACGTGTGGCCGTGGATGTGTAA
>B4
ATGACCCTCCTACTCCTCCCCCTTTCCTTCACTTTAATCCTGGTAGCTTATGCACTCTATCAGCGCCTCCGATTCAAGCTCCCACCGGGACCACGCCCATGGCCGATCGTCGGAAACCTCTACGACGTCAAACCTATCCGATTCCGCTGCTATGCCGAGTGGGCACAGCAATACGGCCCGATCATATCAGTCTGGTTCGGATCGATTCTAAACGTCGTCGTCTCTAACAGTGAGTTGGCAAAAGAAGTACTCAAGGAAAAAGACCAGCAATTGGCGGATCGGCACCGAAGCAGGTCGGCGGCGAAGTTCAGCCGAGATGGTCAGGATTTGATTTGGGCGGATTATGGCCCCCACTATGTGAAGGTTCGCAAAGTATGTACTCTTGAGTTGTTTTCTCCCAAGAGGCTTGAGGCCCTTCGACCCATCAGAGAAGATGAAGTATCCGCTATGGTGGAGTCCATCTTCAACGATTGCATCCATCCTGATAAGAATGGCAAGAGTTTGCTGGTTAAAGGTTATCTGGGAGCTGTGGCATTCAACAACATTACTCGGCTCGCTTTCGGGAAACGATTTGTGAACTTGGAGGGTGTAATGGATGACAAGGGAAGAGTTAAGGCAATTGTGGCTAACGGCCTGAAGCTTGGTGCATCTCTAGCCATGGCAGAGCATATCCCATGGATCCGATGGTTCTTCCCGCTAGAAGAAGAAGCCTTTGCCAAGCACGGAGCACGTCGTGATCGGCTCACACGAGCCATCATGGATGAGCACACCGCTGCTCGTCAAAAGACCGGTGGAACCAAGCAGCATTTTGTCGATGCCTTGCTCACCCTTCAACAACAATATGATCTGAGTGAAGACACCATTATCGGCCTTCTTTGGGACATGATCACAGCAGGAATGGACACAACCGCCATCTCCGTTGAGTGGGCGATGGCCGAGCTTATCAAGAACCCGAGGGTGCAACAAAAAGCTCAAGAGGAGTTGGATCGTGTGATCGGATACGAACGTGTGCTCACCGAACCAGATTTCTCCAGCCTCCCATACCTTCAATGCGTAGCAAAAGAAGCATTGCGGTTGCACCCTCCGACCCCACTCATGCTCCCTCACAAAGCCAATTCCAATGTCAAGATTGGTGGCTACGACATCCCTAAGGGCTCGAATGTGCATGTAAATGTTTGGGCTGTGGCTCGAGACCCTGCAACATGGAAAAATCCATTGGAGTTTCGGCCCGAACGGTTTCTAGAAGAAGATGTGGACATGAAAGGACATGATTACCGACTACTGCCATTTGGTGCCGGAAGGAGAGTGTGCCCGGGTGCACAATTAGGGATCAATTTGGTGACGTCGATGTTGGGTCACCTTGTGCACCACTTTTCCTGGGCTCCGGCTGATGGTTTGAGCCCGGAAGAAATCGACATGTCGGAAAACCCGGGGCTGGTGACGTACATGCGAACTCCGCTACAAGCCATCCCCACACCCCGGTTACCTGCCATGTTGTACAAACGTGTGGCCGTGGATGTGTAA
>U1
ATGACCCTCCTACTCCTCCCCCTTTCCTTCACTTTAATCCTGGTAGCTTATGCACTCTATCAGCGCCTCCGATTCAAGCTCCCACCGGGACCACGCCCATGGCCGATCGTCGGAAACCTCTACGACGTCAAACCTATCCGATTCCGCTGCTATGCCGAGTGGGCACAGCAATACGGCCCGATCATATCAGTCTGGTTCGGATCGATTCTAAACGTCGTCGTCTCTAACAGTGAGTTGGCAAAAGAAGTACTCAAGGAAAAAGACCAGCAATTGGCGGATCGGCACCGAAGCAGGTCGGCGGCGAAGTTCAGCCGAGATGGTCAGGATTTGATTTGGGCGGATTATGGCCCCCACTATGTGAAGGTTCGCAAAGTATGTACTCTTGAGTTGTTTTCTCCCAAGAGGCTTGAGGCCCTTCGACCCATCAGAGAAGATGAAGTATCCGCTATGGTGGAGTCCATCTTCAACGATTGCATCCATCCTGATAAGAATGGCAAGAGTTTGCTGGTTAAAGGTTATCTGGGAGCTGTGGCATTCAACAACATTACTCGGCTCGCTTTCGGGAAACGATTTGTGAACTTGGAGGGTGTAATGGATGACAAGGGAAGAGTTAAGGCAATTGTGGCTAACGGCCTGAAGCTTGGTGCATCTCTAGCCATGGCAGAGCATATCCCATGGATCCGATGGTTCTTCCCGCTAGAAGAAGAAGCCTTTGCCAAGCACGGAGCACGTCGTGATCGGCTCACACGAGCCATCATGGATGAGCACACCGCTGCTCGTCAAAAGACCGGTGGAACCAAGCAGCATTTTGTCGATGCCTTGCTCACCCTTCAACAACAATATGATCTGAGTGAAGACACCATTATCGGCCTTCTTTGGGACATGATCACAGCAGGAATGGACACAACCGCCATCTCCGTTGAGTGGGCGATGGCCGAGCTTATCAAGAACCCGAGGGTGCAACAAAAAGCTCAAGAGGAGTTGGATCGTGTGATCGGATACGAACGTGTGCTCACCGAACCAGATTTCTCCAGCCTCCCATACCTTCAATGCGTAGCAAAAGAAGCATTGCGGTTGCACCCTCCGACCCCACTCATGCTCCCTCACAAAGCCAATTCCAATGTCAAGATTGGTGGCTACGACATCCCTAAGGGCTCGAATGTGCATGTAAATGTTTGGGCTGTGGCTCGAGACCCTGCAACATGGAAAAATCCATTGGAGTTTCGGCCCGAACGGTTTCTAGAAGAAGATGTGGACATGAAAGGACATGATTACCGACTACTGCCATTTGGTGCCGGAAGGAGAGTGTGCCCGGGTGCACAATTAGGGATCAATTTGGTGACGTCGATGTTGGGTCACCTTGTGCACCACTTTTCCTGGGCTCCGGCTGATGGTTTGAGCCCGGAAGAAATCGACATGTCGGAAAACCCGGGGCTGGTGACGTACATGCGAACTCCGCTACAAGCCATCCCCACACCCCGGTTACCTGCCATGTTGTACAAACGTGTGGCCGTGGATGTGTAA
>U2
ATGACCCTCCTACTCCTCCCCCTTTCCTTCACTTTAATCCTGGTAGCTTATGCACTCTATCAGCGCCTCCGATTCAAGCTCCCACCGGGACCACGCCCATGGCCGATCGTCGGAAACCTCTACGACGTCAAACCTATCCGATTCCGCTGCTATGCCGAGTGGGCACAGCAATACGGCCCGATCATATCAGTCTGGTTCGGATCGATTCTAAACGTCGTCGTCTCTAACAGTGAGTTGGCAAAAGAAGTACTCAAGGAAAAAGACCAGCAATTGGCGGATCGGCACCGAAGCAGGTCGGCGGCGAAGTTCAGCCGAGATGGTCAGGATTTGATTTGGGCGGATTATGGCCCCCACTATGTGAAGGTTCGCAAAGTATGTACTCTTGAGTTGTTTTCTCCCAAGAGGCTTGAGGCCCTTCGACCCATCAGAGAAGATGAAGTATCCGCTATGGTGGAGTCCATCTTCAACGATTGCATCCATCCTGATAAGAATGGCAAGAGTTTGCTGGTTAAAGGTTATCTGGGAGCTGTGGCATTCAACAACATTACTCGGCTCGCTTTCGGGAAACGATTTGTGAACTTGGAGGGTGTAATGGATGACAAGGGAAGAGTTAAGGCAATTGTGGCTAACGGCCTGAAGCTTGGTGCATCTCTAGCCATGGCAGAGCATATCCCATGGATCCGATGGTTCTTCCCGCTAGAAGAAGAAGCCTTTGCCAAGCACGGAGCACGTCGTGATCGGCTCACACGAGCCATCATGGATGAGCACACCGCTGCTCGTCAAAAGACCGGTGGAACCAAGCAGCATTTTGTCGATGCCTTGCTCACCCTTCAACAACAATATGATCTGAGTGAAGACACCATTATCGGCCTTCTTTGGGACATGATCACAGCAGGAATGGACACAACCGCCATCTCCGTTGAGTGGGCGATGGCCGAGCTTATCAAGAACCCGAGGGTGCAACAAAAAGCTCAAGAGGAGTTGGATCGTGTGATCGGATACGAACGTGTGCTCACCGAACCAGATTTCTCCAGCCTCCCATACCTTCAATGCGTAGCAAAAGAAGCATTGCGGTTGCACCCTCCGACCCCACTCATGCTCCCTCACAAAGCCAATTCCAATGTCAAGATTGGTGGCTACGACATCCCTAAGGGCTCGAATGTGCATGTAAATGTTTGGGCTGTGGCTCGAGACCCTGCAACATGGAAAAATCCATTGGAGTTTCGGCCCGAACGGTTTCTAGAAGAAGATGTGGACATGAAAGGACATGATTACCGACTACTGCCATTTGGTGCCGGAAGGAGAGTGTGCCCGGGTGCACAATTAGGGATCAATTTGGTGACGTCGATGTTGGGTCACCTTGTGCACCACTTTTCCTGGGCTCCGGCTGATGGTTTGAGCCCGGAAGAAATCGACATGTCGGAAAACCCGGGGCTGGTGACGTACATGCGAACTCCGCTACAAGCCATCCCCACACCCCGGTTACCTGCCATGTTGTACAAACGTGTGGCCGTGGATGTGTAA
>U3
ATGACCCTCCTACTCCTCCCCCTTTCCTTCACTTTAATCCTGGTAGCTTATGCACTCTATCAGCGCCTCCGATTCAAGCTCCCACCGGGACCACGCCCATGGCCGATCGTCGGAAACCTCTACGACGTCAAACCTATCCGATTCCGCTGCTATGCCGAGTGGGCACAGCAATACGGCCCGATCATATCAGTCTGGTTCGGATCGATTCTAAACGTCGTCGTCTCTAACAGTGAGTTGGCAAAAGAAGTACTCAAGGAAAAAGACCAGCAATTGGCGGATCGGCACCGAAGCAGGTCGGCGGCGAAGTTCAGCCGAGATGGTCAGGATTTGATTTGGGCGGATTATGGCCCCCACTATGTGAAGGTTCGCAAAGTATGTACTCTTGAGTTGTTTTCTCCCAAGAGGCTTGAGGCCCTTCGACCCATCAGAGAAGATGAAGTATCCGCTATGGTGGAGTCCATCTTCAACGATTGCATCCATCCTGATAAGAATGGCAAGAGTTTGCTGGTTAAAGGTTATCTGGGAGCTGTGGCATTCAACAACATTACTCGGCTCGCTTTCGGGAAACGATTTGTGAACTTGGAGGGTGTAATGGATGACAAGGGAAGAGTTAAGGCAATTGTGGCTAACGGCCTGAAGCTTGGTGCATCTCTAGCCATGGCAGAGCATATCCCATGGATCCGATGGTTCTTCCCGCTAGAAGAAGAAGCCTTTGCCAAGCACGGAGCACGTCGTGATCGGCTCACACGAGCCATCATGGATGAGCACACCGCTGCTCGTCAAAAGACCGGTGGAACCAAGCAGCATTTTGTCGATGCCTTGCTCACCCTTCAACAACAATATGATCTGAGTGAAGACACCATTATCGGCCTTCTTTGGGACATGATCACAGCAGGAATGGACACAACCGCCATCTCCGTTGAGTGGGCGATGGCCGAGCTTATCAAGAACCCGAGGGTGCAACAAAAAGCTCAAGAGGAGTTGGATCGTGTGATCGGATACGAACGTGTGCTCACCGAACCAGATTTCTCCAGCCTCCCATACCTTCAATGCGTAGCAAAAGAAGCATTGCGGTTGCACCCTCCGACCCCACTCATGCTCCCTCACAAAGCCAATTCCAATGTCAAGATTGGTGGCTACGACATCCCTAAGGGCTCGAATGTGCATGTAAATGTTTGGGCTGTGGCTCGAGACCCTGCAACATGGAAAAATCCATTGGAGTTTCGGCCCGAACGGTTTCTAGAAGAAGATGTGGACATGAAAGGACATGATTACCGACTACTGCCATTTGGTGCCGGAAGGAGAGTGTGCCCGGGTGCACAATTAGGGATCAATTTGGTGACGTCGATGTTGGGTCACCTTGTGCACCACTTTTCCTGGGCTCCGGCTGATGGTTTGAGCCCGGAAGAAATCGACATGTCGGAAAACCCGGGGCTGGTGACGTACATGCGAACTCCGCTACAAGCCATCCCCACACCCCGGTTACCTGCCATGTTGTACAAACGTGTGGCCGTGGATGTGTAA
>V2
ATGACCCTCCTACTCCTCCCCCTTTCCTTCACTTTAATCCTGGTAGCTTATGCACTCTATCAGCGCCTCCGATTCAAGCTCCCACCGGGACCACGCCCATGGCCGATCGTCGGAAACCTCTACGACGTCAAACCTATCCGATTCCGCTGCTATGCCGAGTGGGCACAGCAATACGGCCCGATCATATCAGTCTGGTTCGGATCGATTCTAAACGTCGTCGTCTCTAACAGTGAGTTGGCAAAAGAAGTACTCAAGGAAAAAGACCAGCAATTGGCGGATCGGCACCGAAGCAGGTCGGCGGCGAAGTTCAGCCGAGATGGTCAGGATTTGATTTGGGCGGATTATGGCCCCCACTATGTGAAGGTTCGCAAAGTATGTACTCTTGAGTTGTTTTCTCCCAAGAGGCTTGAGGCCCTTCGACCCATCAGAGAAGATGAAGTATCCGCTATGGTGGAGTCCATCTTCAACGATTGCATCCATCCTGATAAGAATGGCAAGAGTTTGCTGGTTAAAGGTTATCTGGGAGCTGTGGCATTCAACAACATTACTCGGCTCGCTTTCGGGAAACGATTTGTGAACTTGGAGGGTGTAATGGATGACAAGGGAAGAGTTAAGGCAATTGTGGCTAACGGCCTGAAGCTTGGTGCATCTCTAGCCATGGCAGAGCATATCCCATGGATCCGATGGTTCTTCCCGCTAGAAGAAGAAGCCTTTGCCAAGCACGGAGCACGTCGTGATCGGCTCACACGAGCCATCATGGATGAGCACACCGCTGCTCGTCAAAAGACCGGTGGAACCAAGCAGCATTTTGTCGATGCCTTGCTCACCCTTCAACAACAATATGATCTGAGTGAAGACACCATTATCGGCCTTCTTTGGGACATGATCACAGCAGGAATGGACACAACCGCCATCTCCGTTGAGTGGGCGATGGCCGAGCTTATCAAGAACCCGAGGGTGCAACAAAAAGCTCAAGAGGAGTTGGATCGTGTGATCGGATACGAACGTGTGCTCACCGAACCAGATTTCTCCAGCCTCCCATACCTTCAATGCGTAGCAAAAGAAGCATTGCGGTTGCACCCTCCGACCCCACTCATGCTCCCTCACAAAGCCAATTCCAATGTCAAGATTGGTGGCTACGACATCCCTAAGGGCTCGAATGTGCATGTAAATGTTTGGGCTGTGGCTCGAGACCCTGCAACATGGAAAAATCCATTGGAGTTTCGGCCCGAACGGTTTCTAGAAGAAGATGTGGACATGAAAGGACATGATTACCGACTACTGCCATTTGGTGCCGGAAGGAGAGTGTGCCCGGGTGCACAATTAGGGATCAATTTGGTGACGTCGATGTTGGGTCACCTTGTGCACCACTTTTCCTGGGCTCCGGCTGATGGTTTGAGCCCGGAAGAAATCGACATGTCGGAAAACCCGGGGCTGGTGACGTACATGCGAACTCCGCTACAAGCCATCCCCACACCCCGGTTACCTGCCATGTTGTACAAACGTGTGGCCGTGGATGTGTAA
>Y1
ATGACCCTCCTACTCCTCCCCCTTTCCTTCACTTTAATCCTGGTAGCTTATGCACTCTATCAGCGCCTCCGATTCAAGCTCCCACCGGGACCACGCCCATGGCCGATCGTCGGAAACCTCTACGACGTCAAACCTATCCGATTCCGCTGCTATGCCGAGTGGGCACAGCAATACGGCCCGATCATATCAGTCTGGTTCGGATCGATTCTAAACGTCGTCGTCTCTAACAGTGAGTTGGCAAAAGAAGTACTCAAGGAAAAAGACCAGCAATTGGCGGATCGGCACCGAAGCAGGTCGGCGGCGAAGTTCAGCCGAGATGGTCAGGATTTGATTTGGGCGGATTATGGCCCCCACTATGTGAAGGTTCGCAAAGTATGTACTCTTGAGTTGTTTTCTCCCAAGAGGCTTGAGGCCCTTCGACCCATCAGAGAAGATGAAGTATCCGCTATGGTGGAGTCCATCTTCAACGATTGCATCCATCCTGATAAGAATGGCAAGAGTTTGCTGGTTAAAGGTTATCTGGGAGCTGTGGCATTCAACAACATTACTCGGCTCGCTTTCGGGAAACGATTTGTGAACTTGGAGGGTGTAATGGATGACAAGGGAAGAGTTAAGGCAATTGTGGCTAACGGCCTGAAGCTTGGTGCATCTCTAGCCATGGCAGAGCATATCCCATGGATCCGATGGTTCTTCCCGCTAGAAGAAGAAGCCTTTGCCAAGCACGGAGCACGTCGTGATCGGCTCACACGAGCCATCATGGATGAGCACACCGCTGCTCGTCAAAAGACCGGTGGAACCAAGCAGCATTTTGTCGATGCCTTGCTCACCCTTCAACAACAATATGATCTGAGTGAAGACACCATTATCGGCCTTCTTTGGGACATGATCACAGCAGGAATGGACACAACCGCCATCTCCGTTGAGTGGGCGATGGCCGAGCTTATCAAGAACCCGAGGGTGCAACAAAAAGCTCAAGAGGAGTTGGATCGTGTGATCGGATACGAACGTGTGCTCACCGAACCAGATTTCTCCAGCCTCCCATACCTTCAATGCGTAGCAAAAGAAGCATTGCGGTTGCACCCTCCGACCCCACTCATGCTCCCTCACAAAGCCAATTCCAATGTCAAGATTGGTGGCTACGACATCCCTAAGGGCTCGAATGTGCATGTAAATGTTTGGGCTGTGGCTCGAGACCCTGCAACATGGAAAAATCCATTGGAGTTTCGGCCCGAACGGTTTCTAGAAGAAGATGTGGACATGAAAGGACATGATTACCGACTACTGCCATTTGGTGCCGGAAGGAGAGTGTGCCCGGGTGCACAATTAGGGATCAATTTGGTGACGTCGATGTTGGGTCACCTTGTGCACCACTTTTCCTGGGCTCCGGCTGATGGTTTGAGCCCGGAAGAAATCGACATGTCGGAAAACCCGGGGCTGGTGACGTACATGCGAACTCCGCTACAAGCCATCCCCACACCCCGGTTACCTGCCATGTTGTACAAACGTGTGGCCGTGGATGTGTAA
>Y2
ATGACCCTCCTACTCCTCCCCCTTTCCTTCACTTTAATCCTGGTAGCTTATGCACTCTATCAGCGCCTCCGATTCAAGCTCCCACCGGGACCACGCCCATGGCCGATCGTCGGAAACCTCTACGACGTCAAACCTATCCGATTCCGCTGCTATGCCGAGTGGGCACAGCAATACGGCCCGATCATATCAGTCTGGTTCGGATCGATTCTAAACGTCGTCGTCTCTAACAGTGAGTTGGCAAAAGAAGTACTCAAGGAAAAAGACCAGCAATTGGCGGATCGGCACCGAAGCAGGTCGGCGGCGAAGTTCAGCCGAGATGGTCAGGATTTGATTTGGGCGGATTATGGCCCCCACTATGTGAAGGTTCGCAAAGTATGTACTCTTGAGTTGTTTTCTCCCAAGAGGCTTGAGGCCCTTCGACCCATCAGAGAAGATGAAGTATCCGCTATGGTGGAGTCCATCTTCAACGATTGCATCCATCCTGATAAGAATGGCAAGAGTTTGCTGGTTAAAGGTTATCTGGGAGCTGTGGCATTCAACAACATTACTCGGCTCGCTTTCGGGAAACGATTTGTGAACTTGGAGGGTGTAATGGATGACAAGGGAAGAGTTAAGGCAATTGTGGCTAACGGCCTGAAGCTTGGTGCATCTCTAGCCATGGCAGAGCATATCCCATGGATCCGATGGTTCTTCCCGCTAGAAGAAGAAGCCTTTGCCAAGCACGGAGCACGTCGTGATCGGCTCACACGAGCCATCATGGATGAGCACACCGCTGCTCGTCAAAAGACCGGTGGAACCAAGCAGCATTTTGTCGATGCCTTGCTCACCCTTCAACAACAATATGATCTGAGTGAAGACACCATTATCGGCCTTCTTTGGGACATGATCACAGCAGGAATGGACACAACCGCCATCTCCGTTGAGTGGGCGATGGCCGAGCTTATCAAGAACCCGAGGGTGCAACAAAAAGCTCAAGAGGAGTTGGATCGTGTGATCGGATACGAACGTGTGCTCACCGAACCAGATTTCTCCAGCCTCCCATACCTTCAATGCGTAGCAAAAGAAGCATTGCGGTTGCACCCTCCGACCCCACTCATGCTCCCTCACAAAGCCAATTCCAATGTCAAGATTGGTGGCTACGACATCCCTAAGGGCTCGAATGTGCATGTAAATGTTTGGGCTGTGGCTCGAGACCCTGCAACATGGAAAAATCCATTGGAGTTTCGGCCCGAACGGTTTCTAGAAGAAGATGTGGACATGAAAGGACATGATTACCGACTACTGCCATTTGGTGCCGGAAGGAGAGTGTGCCCGGGTGCACAATTAGGGATCAATTTGGTGACGTCGATGTTGGGTCACCTTGTGCACCACTTTTCCTGGGCTCCGGCTGATGGTTTGAGCCCGGAAGAAATCGACATGTCGGAAAACCCGGGGCTGGTGACGTACATGCGAACTCCGCTACAAGCCATCCCCACACCCCGGTTACCTGCCATGTTGTACAAACGTGTGGCCGTGGATGTGTAA
>Y4
ATGACCCTCCTACTCCTCCCCCTTTCCTTCACTTTAATCCTGGTAGCTTATGCACTCTATCAGCGCCTCCGATTCAAGCTCCCACCGGGACCACGCCCATGGCCGATCGTCGGAAACCTCTACGACGTCAAACCTATCCGATTCCGCTGCTATGCCGAGTGGGCACAGCAATACGGCCCGATCATATCAGTCTGGTTCGGATCGATTCTAAACGTCGTCGTCTCTAACAGTGAGTTGGCAAAAGAAGTACTCAAGGAAAAAGACCAGCAATTGGCGGATCGGCACCGAAGCAGGTCGGCGGCGAAGTTCAGCCGAGATGGTCAGGATTTGATTTGGGCGGATTATGGCCCCCACTATGTGAAGGTTCGCAAAGTATGTACTCTTGAGTTGTTTTCTCCCAAGAGGCTTGAGGCCCTTCGACCCATCAGAGAAGATGAAGTATCCGCTATGGTGGAGTCCATCTTCAACGATTGCATCCATCCTGATAAGAATGGCAAGAGTTTGCTGGTTAAAGGTTATCTGGGAGCTGTGGCATTCAACAACATTACTCGGCTCGCTTTCGGGAAACGATTTGTGAACTTGGAGGGTGTAATGGATGACAAGGGAAGAGTTAAGGCAATTGTGGCTAACGGCCTGAAGCTTGGTGCATCTCTAGCCATGGCAGAGCATATCCCATGGATCCGATGGTTCTTCCCGCTAGAAGAAGAAGCCTTTGCCAAGCACGGAGCACGTCGTGATCGGCTCACACGAGCCATCATGGATGAGCACACCGCTGCTCGTCAAAAGACCGGTGGAACCAAGCAGCATTTTGTCGATGCCTTGCTCACCCTTCAACAACAATATGATCTGAGTGAAGACACCATTATCGGCCTTCTTTGGGACATGATCACAGCAGGAATGGACACAACCGCCATCTCCGTTGAGTGGGCGATGGCCGAGCTTATCAAGAACCCGAGGGTGCAACAAAAAGCTCAAGAGGAGTTGGATCGTGTGATCGGATACGAACGTGTGCTCACCGAACCAGATTTCTCCAGCCTCCCATACCTTCAATGCGTAGCAAAAGAAGCATTGCGGTTGCACCCTCCGACCCCACTCATGCTCCCTCACAAAGCCAATTCCAATGTCAAGATTGGTGGCTACGACATCCCTAAGGGCTCGAATGTGCATGTAAATGTTTGGGCTGTGGCTCGAGACCCTGCAACATGGAAAAATCCATTGGAGTTTCGGCCCGAACGGTTTCTAGAAGAAGATGTGGACATGAAAGGACATGATTACCGACTACTGCCATTTGGTGCCGGAAGGAGAGTGTGCCCGGGTGCACAATTAGGGATCAATTTGGTGACGTCGATGTTGGGTCACCTTGTGCACCACTTTTCCTGGGCTCCGGCTGATGGTTTGAGCCCGGAAGAAATCGACATGTCGGAAAACCCGGGGCTGGTGACGTACATGCGAACTCCGCTACAAGCCATCCCCACACCCCGGTTACCTGCCATGTTGTACAAACGTGTGGCCGTGGATGTGTAA
>AB1
ATGACCCTCCTACTCCTCCCCCTTTCCTTCACTTTAATCCTGGTAGCTTATGCACTCTATCAGCGCCTCCGATTCAAGCTCCCACCGGGACCACGCCCATGGCCGATCGTCGGAAACCTCTACGACGTCAAACCTATCCGATTCCGCTGCTATGCCGAGTGGGCACAGCAATACGGCCCGATCATATCAGTCTGGTTCGGATCGATTCTAAACGTCGTCGTCTCTAACAGTGAGTTGGCAAAAGAAGTACTCAAGGAAAAAGACCAGCAATTGGCGGATCGGCACCGAAGCAGGTCGGCGGCGAAGTTCAGCCGAGATGGTCAGGATTTGATTTGGGCGGATTATGGCCCCCACTATGTGAAGGTTCGCAAAGTATGTACTCTTGAGTTGTTTTCTCCCAAGAGGCTTGAGGCCCTTCGACCCATCAGAGAAGATGAAGTATCCGCTATGGTGGAGTCCATCTTCAACGATTGCATCCATCCTGATAAGAATGGCAAGAGTTTGCTGGTTAAAGGTTATCTGGGAGCTGTGGCATTCAACAACATTACTCGGCTCGCTTTCGGGAAACGATTTGTGAACTTGGAGGGTGTAATGGATGACAAGGGAAGAGTTAAGGCAATTGTGGCTAACGGCCTGAAGCTTGGTGCATCTCTAGCCATGGCAGAGCATATCCCATGGATCCGATGGTTCTTCCCGCTAGAAGAAGAAGCCTTTGCCAAGCACGGAGCACGTCGTGATCGGCTCACACGAGCCATCATGGATGAGCACACCGCTGCTCGTCAAAAGACCGGTGGAACCAAGCAGCATTTTGTCGATGCCTTGCTCACCCTTCAACAACAATATGATCTGAGTGAAGACACCATTATCGGCCTTCTTTGGGACATGATCACAGCAGGAATGGACACAACCGCCATCTCCGTTGAGTGGGCGATGGCCGAGCTTATCAAGAACCCGAGGGTGCAACAAAAAGCTCAAGAGGAGTTGGATCGTGTGATCGGATACGAACGTGTGCTCACCGAACCAGATTTCTCCAGCCTCCCATACCTTCAATGCGTAGCAAAAGAAGCATTGCGGTTGCACCCTCCGACCCCACTCATGCTCCCTCACAAAGCCAATTCCAATGTCAAGATTGGTGGCTACGACATCCCTAAGGGCTCGAATGTGCATGTAAATGTTTGGGCTGTGGCTCGAGACCCTGCAACATGGAAAAATCCATTGGAGTTTCGGCCCGAACGGTTTCTAGAAGAAGATGTGGACATGAAAGGACATGATTACCGACTACTGCCATTTGGTGCCGGAAGGAGAGTGTGCCCGGGTGCACAATTAGGGATCAATTTGGTGACGTCGATGTTGGGTCACCTTGTGCACCACTTTTCCTGGGCTCCGGCTGATGGTTTGAGCCCGGAAGAAATCGACATGTCGGAAAACCCGGGGCTGGTGACGTACATGCGAACTCCGCTACAAGCCATCCCCACACCCCGGTTACCTGCCATGTTGTACAAACGTGTGGCCGTGGATGTGTAA
>AB2
ATGACCCTCCTACTCCTCCCCCTTTCCTTCACTTTAATCCTGGTAGCTTATGCACTCTATCAGCGCCTCCGATTCAAGCTCCCACCGGGACCACGCCCATGGCCGATCGTCGGAAACCTCTACGACGTCAAACCTATCCGATTCCGCTGCTATGCCGAGTGGGCACAGCAATACGGCCCGATCATATCAGTCTGGTTCGGATCGATTCTAAACGTCGTCGTCTCTAACAGTGAGTTGGCAAAAGAAGTACTCAAGGAAAAAGACCAGCAATTGGCGGATCGGCACCGAAGCAGGTCGGCGGCGAAGTTCAGCCGAGATGGTCAGGATTTGATTTGGGCGGATTATGGCCCCCACTATGTGAAGGTTCGCAAAGTATGTACTCTTGAGTTGTTTTCTCCCAAGAGGCTTGAGGCCCTTCGACCCATCAGAGAAGATGAAGTATCCGCTATGGTGGAGTCCATCTTCAACGATTGCATCCATCCTGATAAGAATGGCAAGAGTTTGCTGGTTAAAGGTTATCTGGGAGCTGTGGCATTCAACAACATTACTCGGCTCGCTTTCGGGAAACGATTTGTGAACTTGGAGGGTGTAATGGATGACAAGGGAAGAGTTAAGGCAATTGTGGCTAACGGCCTGAAGCTTGGTGCATCTCTAGCCATGGCAGAGCATATCCCATGGATCCGATGGTTCTTCCCGCTAGAAGAAGAAGCCTTTGCCAAGCACGGAGCACGTCGTGATCGGCTCACACGAGCCATCATGGATGAGCACACCGCTGCTCGTCAAAAGACCGGTGGAACCAAGCAGCATTTTGTCGATGCCTTGCTCACCCTTCAACAACAATATGATCTGAGTGAAGACACCATTATCGGCCTTCTTTGGGACATGATCACAGCAGGAATGGACACAACCGCCATCTCCGTTGAGTGGGCGATGGCCGAGCTTATCAAGAACCCGAGGGTGCAACAAAAAGCTCAAGAGGAGTTGGATCGTGTGATCGGATACGAACGTGTGCTCACCGAACCAGATTTCTCCAGCCTCCCATACCTTCAATGCGTAGCAAAAGAAGCATTGCGGTTGCACCCTCCGACCCCACTCATGCTCCCTCACAAAGCCAATTCCAATGTCAAGATTGGTGGCTACGACATCCCTAAGGGCTCGAATGTGCATGTAAATGTTTGGGCTGTGGCTCGAGACCCTGCAACATGGAAAAATCCATTGGAGTTTCGGCCCGAACGGTTTCTAGAAGAAGATGTGGACATGAAAGGACATGATTACCGACTACTGCCATTTGGTGCCGGAAGGAGAGTGTGCCCGGGTGCACAATTAGGGATCAATTTGGTGACGTCGATGTTGGGTCACCTTGTGCACCACTTTTCCTGGGCTCCGGCTGATGGTTTGAGCCCGGAAGAAATCGACATGTCGGAAAACCCGGGGCTGGTGACGTACATGCGAACTCCGCTACAAGCCATCCCCACACCCCGGTTACCTGCCATGTTGTACAAACGTGTGGCCGTGGATGTGTAA
>AB3
ATGACCCTCCTACTCCTCCCCCTTTCCTTCACTTTAATCCTGGTAGCTTATGCACTCTATCAGCGCCTCCGATTCAAGCTCCCACCGGGACCACGCCCATGGCCGATCGTCGGAAACCTCTACGACGTCAAACCTATCCGATTCCGCTGCTATGCCGAGTGGGCACAGCAATACGGCCCGATCATATCAGTCTGGTTCGGATCGATTCTAAACGTCGTCGTCTCTAACAGTGAGTTGGCAAAAGAAGTACTCAAGGAAAAAGACCAGCAATTGGCGGATCGGCACCGAAGCAGGTCGGCGGCGAAGTTCAGCCGAGATGGTCAGGATTTGATTTGGGCGGATTATGGCCCCCACTATGTGAAGGTTCGCAAAGTATGTACTCTTGAGTTGTTTTCTCCCAAGAGGCTTGAGGCCCTTCGACCCATCAGAGAAGATGAAGTATCCGCTATGGTGGAGTCCATCTTCAACGATTGCATCCATCCTGATAAGAATGGCAAGAGTTTGCTGGTTAAAGGTTATCTGGGAGCTGTGGCATTCAACAACATTACTCGGCTCGCTTTCGGGAAACGATTTGTGAACTTGGAGGGTGTAATGGATGACAAGGGAAGAGTTAAGGCAATTGTGGCTAACGGCCTGAAGCTTGGTGCATCTCTAGCCATGGCAGAGCATATCCCATGGATCCGATGGTTCTTCCCGCTAGAAGAAGAAGCCTTTGCCAAGCACGGAGCACGTCGTGATCGGCTCACACGAGCCATCATGGATGAGCACACCGCTGCTCGTCAAAAGACCGGTGGAACCAAGCAGCATTTTGTCGATGCCTTGCTCACCCTTCAACAACAATATGATCTGAGTGAAGACACCATTATCGGCCTTCTTTGGGACATGATCACAGCAGGAATGGACACAACCGCCATCTCCGTTGAGTGGGCGATGGCCGAGCTTATCAAGAACCCGAGGGTGCAACAAAAAGCTCAAGAGGAGTTGGATCGTGTGATCGGATACGAACGTGTGCTCACCGAACCAGATTTCTCCAGCCTCCCATACCTTCAATGCGTAGCAAAAGAAGCATTGCGGTTGCACCCTCCGACCCCACTCATGCTCCCTCACAAAGCCAATTCCAATGTCAAGATTGGTGGCTACGACATCCCTAAGGGCTCGAATGTGCATGTAAATGTTTGGGCTGTGGCTCGAGACCCTGCAACATGGAAAAATCCATTGGAGTTTCGGCCCGAACGGTTTCTAGAAGAAGATGTGGACATGAAAGGACATGATTACCGACTACTGCCATTTGGTGCCGGAAGGAGAGTGTGCCCGGGTGCACAATTAGGGATCAATTTGGTGACGTCGATGTTGGGTCACCTTGTGCACCACTTTTCCTGGGCTCCGGCTGATGGTTTGAGCCCGGAAGAAATCGACATGTCGGAAAACCCGGGGCTGGTGACGTACATGCGAACTCCGCTACAAGCCATCCCCACACCCCGGTTACCTGCCATGTTGTACAAACGTGTGGCCGTGGATGTGTAA
>AB4
ATGACCCTCCTACTCCTCCCCCTTTCCTTCACTTTAATCCTGGTAGCTTATGCACTCTATCAGCGCCTCCGATTCAAGCTCCCACCGGGACCACGCCCATGGCCGATCGTCGGAAACCTCTACGACGTCAAACCTATCCGATTCCGCTGCTATGCCGAGTGGGCACAGCAATACGGCCCGATCATATCAGTCTGGTTCGGATCGATTCTAAACGTCGTCGTCTCTAACAGTGAGTTGGCAAAAGAAGTACTCAAGGAAAAAGACCAGCAATTGGCGGATCGGCACCGAAGCAGGTCGGCGGCGAAGTTCAGCCGAGATGGTCAGGATTTGATTTGGGCGGATTATGGCCCCCACTATGTGAAGGTTCGCAAAGTATGTACTCTTGAGTTGTTTTCTCCCAAGAGGCTTGAGGCCCTTCGACCCATCAGAGAAGATGAAGTATCCGCTATGGTGGAGTCCATCTTCAACGATTGCATCCATCCTGATAAGAATGGCAAGAGTTTGCTGGTTAAAGGTTATCTGGGAGCTGTGGCATTCAACAACATTACTCGGCTCGCTTTCGGGAAACGATTTGTGAACTTGGAGGGTGTAATGGATGACAAGGGAAGAGTTAAGGCAATTGTGGCTAACGGCCTGAAGCTTGGTGCATCTCTAGCCATGGCAGAGCATATCCCATGGATCCGATGGTTCTTCCCGCTAGAAGAAGAAGCCTTTGCCAAGCACGGAGCACGTCGTGATCGGCTCACACGAGCCATCATGGATGAGCACACCGCTGCTCGTCAAAAGACCGGTGGAACCAAGCAGCATTTTGTCGATGCCTTGCTCACCCTTCAACAACAATATGATCTGAGTGAAGACACCATTATCGGCCTTCTTTGGGACATGATCACAGCAGGAATGGACACAACCGCCATCTCCGTTGAGTGGGCGATGGCCGAGCTTATCAAGAACCCGAGGGTGCAACAAAAAGCTCAAGAGGAGTTGGATCGTGTGATCGGATACGAACGTGTGCTCACCGAACCAGATTTCTCCAGCCTCCCATACCTTCAATGCGTAGCAAAAGAAGCATTGCGGTTGCACCCTCCGACCCCACTCATGCTCCCTCACAAAGCCAATTCCAATGTCAAGATTGGTGGCTACGACATCCCTAAGGGCTCGAATGTGCATGTAAATGTTTGGGCTGTGGCTCGAGACCCTGCAACATGGAAAAATCCATTGGAGTTTCGGCCCGAACGGTTTCTAGAAGAAGATGTGGACATGAAAGGACATGATTACCGACTACTGCCATTTGGTGCCGGAAGGAGAGTGTGCCCGGGTGCACAATTAGGGATCAATTTGGTGACGTCGATGTTGGGTCACCTTGTGCACCACTTTTCCTGGGCTCCGGCTGATGGTTTGAGCCCGGAAGAAATCGACATGTCGGAAAACCCGGGGCTGGTGACGTACATGCGAACTCCGCTACAAGCCATCCCCACACCCCGGTTACCTGCCATGTTGTACAAACGTGTGGCCGTGGATGTGTAA
>AB5
ATGACCCTCCTACTCCTCCCCCTTTCCTTCACTTTAATCCTGGTAGCTTATGCACTCTATCAGCGCCTCCGATTCAAGCTCCCACCGGGACCACGCCCATGGCCGATCGTCGGAAACCTCTACGACGTCAAACCTATCCGATTCCGCTGCTATGCCGAGTGGGCACAGCAATACGGCCCGATCATATCAGTCTGGTTCGGATCGATTCTAAACGTCGTCGTCTCTAACAGTGAGTTGGCAAAAGAAGTACTCAAGGAAAAAGACCAGCAATTGGCGGATCGGCACCGAAGCAGGTCGGCGGCGAAGTTCAGCCGAGATGGTCAGGATTTGATTTGGGCGGATTATGGCCCCCACTATGTGAAGGTTCGCAAAGTATGTACTCTTGAGTTGTTTTCTCCCAAGAGGCTTGAGGCCCTTCGACCCATCAGAGAAGATGAAGTATCCGCTATGGTGGAGTCCATCTTCAACGATTGCATCCATCCTGATAAGAATGGCAAGAGTTTGCTGGTTAAAGGTTATCTGGGAGCTGTGGCATTCAACAACATTACTCGGCTCGCTTTCGGGAAACGATTTGTGAACTTGGAGGGTGTAATGGATGACAAGGGAAGAGTTAAGGCAATTGTGGCTAACGGCCTGAAGCTTGGTGCATCTCTAGCCATGGCAGAGCATATCCCATGGATCCGATGGTTCTTCCCGCTAGAAGAAGAAGCCTTTGCCAAGCACGGAGCACGTCGTGATCGGCTCACACGAGCCATCATGGATGAGCACACCGCTGCTCGTCAAAAGACCGGTGGAACCAAGCAGCATTTTGTCGATGCCTTGCTCACCCTTCAACAACAATATGATCTGAGTGAAGACACCATTATCGGCCTTCTTTGGGACATGATCACAGCAGGAATGGACACAACCGCCATCTCCGTTGAGTGGGCGATGGCCGAGCTTATCAAGAACCCGAGGGTGCAACAAAAAGCTCAAGAGGAGTTGGATCGTGTGATCGGATACGAACGTGTGCTCACCGAACCAGATTTCTCCAGCCTCCCATACCTTCAATGCGTAGCAAAAGAAGCATTGCGGTTGCACCCTCCGACCCCACTCATGCTCCCTCACAAAGCCAATTCCAATGTCAAGATTGGTGGCTACGACATCCCTAAGGGCTCGAATGTGCATGTAAATGTTTGGGCTGTGGCTCGAGACCCTGCAACATGGAAAAATCCATTGGAGTTTCGGCCCGAACGGTTTCTAGAAGAAGATGTGGACATGAAAGGACATGATTACCGACTACTGCCATTTGGTGCCGGAAGGAGAGTGTGCCCGGGTGCACAATTAGGGATCAATTTGGTGACGTCGATGTTGGGTCACCTTGTGCACCACTTTTCCTGGGCTCCGGCTGATGGTTTGAGCCCGGAAGAAATCGACATGTCGGAAAACCCGGGGCTGGTGACGTACATGCGAACTCCGCTACAAGCCATCCCCACACCCCGGTTACCTGCCATGTTGTACAAACGTGTGGCCGTGGATGTGTAA
>C1
ATGACCCTCCTACTCCTCCCCCTTTCCTTCACTTTAATCCTGGTAGCTTATGCACTCTATCAGCGCCTCCGATTCAAGCTCCCACCGGGACCACGCCCATGGCCGATCGTCGGAAACCTCTACGACGTCAAACCTATCCGATTCCGCTGCTATGCCGAGTGGGCACAGCAATACGGCCCGATCATATCAGTCTGGTTCGGATCGATTCTAAACGTCGTCGTCTCTAACAGTGAGTTGGCAAAAGAAGTACTCAAGGAAAAAGACCAGCAATTGGCGGATCGGCACCGAAGCAGGTCGGCGGCGAAGTTCAGCCGAGATGGTCAGGATTTGATTTGGGCGGATTATGGCCCCCACTATGTGAAGGTTCGCAAAGTATGTACTCTTGAGTTGTTTTCTCCCAAGAGGCTTGAGGCCCTTCGACCCATCAGAGAAGATGAAGTATCCGCTATGGTGGAGTCCATCTTCAACGATTGCATCCATCCTGATAAGAATGGCAAGAGTTTGCTGGTTAAAGGTTATCTGGGAGCTGTGGCATTCAACAACATTACTCGGCTCGCTTTCGGGAAACGATTTGTGAACTCGGAGGGTGTAATGGATGACAAGGGAAGAGTTAAGGCAATTGTGGCTAACGGCCTGAAGCTTGGTGCATCTCTAGCCATGGCAGAGCATATCCCATGGATCCGATGGTTCTTCCCGCTAGAAGAAGAAGCCTTTGCCAAGCACGGAGCACGTCGTGATCGGCTCACACGAGCCATCATGGATGAGCACACCGCTGCTCGTCAAAAGACCGGTGGAACCAAGCAGCATTTTGTCGATGCCTTGCTCACCCTTCAACAACAATATGATCTGAGTGAAGACACCATTATCGGCCTTCTTTGGGACATGATCACAGCAGGAATGGACACAACCGCCATCTCCGTTGAGTGGGCGATGGCCGAGCTTATCAAGAACCCGAGGGTGCAACAAAAAGCTCAAGAGGAGTTGGATCGTGTGATCGGATACGAACGTGTGCTCACCGAACCAGATTTCTCCAGCCTCCCATACCTTCAATGCGTAGCAAAAGAAGCATTGCGGTTGCACCCTCCGACCCCACTCATGCTCCCTCACAAAGCCAATTCCAATGTCAAGATTGGTGGCTACGACATCCCTAAGGGCTCGAATGTGCATGTAAATGTTTGGGCTGTGGCTCGAGACCCTGCAACATGGAAAAATCCATTGGAGTTTCGGCCCGAACGGTTTCTAGAAGAAGATGTGGACATGAAAGGACATGATTACCGACTACTGCCATTTGGTGCCGGAAGGAGAGTGTGCCCGGGTGCACAATTAGGGATCAATTTGGTGACGTCGATGTTGGGTCACCTTGTGCACCACTTTTCCTGGGCTCCGGCTGATGGTTTGAGCCCGGAAGAAATCGACATGTCGGAAAACCCGGGGCTGGTGACGTACATGCGAACTCCGCTACAAGCCATCCCCACACCCCGGTTACCTGCCATGTTGTACAAACGTGTGGCCGTGGATGTGTAA
>C2
ATGACCCTCCTACTCCTCCCCCTTTCCTTCACTTTAATCCTGGTAGCTTATGCACTCTATCAGCGCCTCCGATTCAAGCTCCCACCGGGACCACGCCCATGGCCGATCGTCGGAAACCTCTACGACGTCAAACCTATCCGATTCCGCTGCTATGCCGAGTGGGCACAGCAATACGGCCCGATCATATCAGTCTGGTTCGGATCGATTCTAAACGTCGTCGTCTCTAACAGTGAGTTGGCAAAAGAAGTACTCAAGGAAAAAGACCAGCAATTGGCGGATCGGCACCGAAGCAGGTCGGCGGCGAAGTTCAGCCGAGATGGTCAGGATTTGATTTGGGCGGATTATGGCCCCCACTATGTGAAGGTTCGCAAAGTATGTACTCTTGAGTTGTTTTCTCCCAAGAGGCTTGAGGCCCTTCGACCCATCAGAGAAGATGAAGTATCCGCTATGGTGGAGTCCATCTTCAACGATTGCATCCATCCTGATAAGAATGGCAAGAGTTTGCTGGTTAAAGGTTATCTGGGAGCTGTGGCATTCAACAACATTACTCGGCTCGCTTTCGGGAAACGATTTGTGAACTCGGAGGGTGTAATGGATGACAAGGGAAGAGTTAAGGCAATTGTGGCTAACGGCCTGAAGCTTGGTGCATCTCTAGCCATGGCAGAGCATATCCCATGGATCCGATGGTTCTTCCCGCTAGAAGAAGAAGCCTTTGCCAAGCACGGAGCACGTCGTGATCGGCTCACACGAGCCATCATGGATGAGCACACCGCTGCTCGTCAAAAGACCGGTGGAACCAAGCAGCATTTTGTCGATGCCTTGCTCACCCTTCAACAACAATATGATCTGAGTGAAGACACCATTATCGGCCTTCTTTGGGACATGATCACAGCAGGAATGGACACAACCGCCATCTCCGTTGAGTGGGCGATGGCCGAGCTTATCAAGAACCCGAGGGTGCAACAAAAAGCTCAAGAGGAGTTGGATCGTGTGATCGGATACGAACGTGTGCTCACCGAACCAGATTTCTCCAGCCTCCCATACCTTCAATGCGTAGCAAAAGAAGCATTGCGGTTGCACCCTCCGACCCCACTCATGCTCCCTCACAAAGCCAATTCCAATGTCAAGATTGGTGGCTACGACATCCCTAAGGGCTCGAATGTGCATGTAAATGTTTGGGCTGTGGCTCGAGACCCTGCAACATGGAAAAATCCATTGGAGTTTCGGCCCGAACGGTTTCTAGAAGAAGATGTGGACATGAAAGGACATGATTACCGACTACTGCCATTTGGTGCCGGAAGGAGAGTGTGCCCGGGTGCACAATTAGGGATCAATTTGGTGACGTCGATGTTGGGTCACCTTGTGCACCACTTTTCCTGGGCTCCGGCTGATGGTTTGAGCCCGGAAGAAATCGACATGTCGGAAAACCCGGGGCTGGTGACGTACATGCGAACTCCGCTACAAGCCATCCCCACACCCCGGTTACCTGCCATGTTGTACAAACGTGTGGCCGTGGATGTGTAA
>C3
ATGACCCTCCTACTCCTCCCCCTTTCCTTCACTTTAATCCTGGTAGCTTATGCACTCTATCAGCGCCTCCGATTCAAGCTCCCACCGGGACCACGCCCATGGCCGATCGTCGGAAACCTCTACGACGTCAAACCTATCCGATTCCGCTGCTATGCCGAGTGGGCACAGCAATACGGCCCGATCATATCAGTCTGGTTCGGATCGATTCTAAACGTCGTCGTCTCTAACAGTGAGTTGGCAAAAGAAGTACTCAAGGAAAAAGACCAGCAATTGGCGGATCGGCACCGAAGCAGGTCGGCGGCGAAGTTCAGCCGAGATGGTCAGGATTTGATTTGGGCGGATTATGGCCCCCACTATGTGAAGGTTCGCAAAGTATGTACTCTTGAGTTGTTTTCTCCCAAGAGGCTTGAGGCCCTTCGACCCATCAGAGAAGATGAAGTATCCGCTATGGTGGAGTCCATCTTCAACGATTGCATCCATCCTGATAAGAATGGCAAGAGTTTGCTGGTTAAAGGTTATCTGGGAGCTGTGGCATTCAACAACATTACTCGGCTCGCTTTCGGGAAACGATTTGTGAACTCGGAGGGTGTAATGGATGACAAGGGAAGAGTTAAGGCAATTGTGGCTAACGGCCTGAAGCTTGGTGCATCTCTAGCCATGGCAGAGCATATCCCATGGATCCGATGGTTCTTCCCGCTAGAAGAAGAAGCCTTTGCCAAGCACGGAGCACGTCGTGATCGGCTCACACGAGCCATCATGGATGAGCACACCGCTGCTCGTCAAAAGACCGGTGGAACCAAGCAGCATTTTGTCGATGCCTTGCTCACCCTTCAACAACAATATGATCTGAGTGAAGACACCATTATCGGCCTTCTTTGGGACATGATCACAGCAGGAATGGACACAACCGCCATCTCCGTTGAGTGGGCGATGGCCGAGCTTATCAAGAACCCGAGGGTGCAACAAAAAGCTCAAGAGGAGTTGGATCGTGTGATCGGATACGAACGTGTGCTCACCGAACCAGATTTCTCCAGCCTCCCATACCTTCAATGCGTAGCAAAAGAAGCATTGCGGTTGCACCCTCCGACCCCACTCATGCTCCCTCACAAAGCCAATTCCAATGTCAAGATTGGTGGCTACGACATCCCTAAGGGCTCGAATGTGCATGTAAATGTTTGGGCTGTGGCTCGAGACCCTGCAACATGGAAAAATCCATTGGAGTTTCGGCCCGAACGGTTTCTAGAAGAAGATGTGGACATGAAAGGACATGATTACCGACTACTGCCATTTGGTGCCGGAAGGAGAGTGTGCCCGGGTGCACAATTAGGGATCAATTTGGTGACGTCGATGTTGGGTCACCTTGTGCACCACTTTTCCTGGGCTCCGGCTGATGGTTTGAGCCCGGAAGAAATCGACATGTCGGAAAACCCGGGGCTGGTGACGTACATGCGAACTCCGCTACAAGCCATCCCCACACCCCGGTTACCTGCCATGTTGTACAAACGTGTGGCCGTGGATGTGTAA
>C4
ATGACCCTCCTACTCCTCCCCCTTTCCTTCACTTTAATCCTGGTAGCTTATGCACTCTATCAGCGCCTCCGATTCAAGCTCCCACCGGGACCACGCCCATGGCCGATCGTCGGAAACCTCTACGACGTCAAACCTATCCGATTCCGCTGCTATGCCGAGTGGGCACAGCAATACGGCCCGATCATATCAGTCTGGTTCGGATCGATTCTAAACGTCGTCGTCTCTAACAGTGAGTTGGCAAAAGAAGTACTCAAGGAAAAAGACCAGCAATTGGCGGATCGGCACCGAAGCAGGTCGGCGGCGAAGTTCAGCCGAGATGGTCAGGATTTGATTTGGGCGGATTATGGCCCCCACTATGTGAAGGTTCGCAAAGTATGTACTCTTGAGTTGTTTTCTCCCAAGAGGCTTGAGGCCCTTCGACCCATCAGAGAAGATGAAGTATCCGCTATGGTGGAGTCCATCTTCAACGATTGCATCCATCCTGATAAGAATGGCAAGAGTTTGCTGGTTAAAGGTTATCTGGGAGCTGTGGCATTCAACAACATTACTCGGCTCGCTTTCGGGAAACGATTTGTGAACTCGGAGGGTGTAATGGATGACAAGGGAAGAGTTAAGGCAATTGTGGCTAACGGCCTGAAGCTTGGTGCATCTCTAGCCATGGCAGAGCATATCCCATGGATCCGATGGTTCTTCCCGCTAGAAGAAGAAGCCTTTGCCAAGCACGGAGCACGTCGTGATCGGCTCACACGAGCCATCATGGATGAGCACACCGCTGCTCGTCAAAAGACCGGTGGAACCAAGCAGCATTTTGTCGATGCCTTGCTCACCCTTCAACAACAATATGATCTGAGTGAAGACACCATTATCGGCCTTCTTTGGGACATGATCACAGCAGGAATGGACACAACCGCCATCTCCGTTGAGTGGGCGATGGCCGAGCTTATCAAGAACCCGAGGGTGCAACAAAAAGCTCAAGAGGAGTTGGATCGTGTGATCGGATACGAACGTGTGCTCACCGAACCAGATTTCTCCAGCCTCCCATACCTTCAATGCGTAGCAAAAGAAGCATTGCGGTTGCACCCTCCGACCCCACTCATGCTCCCTCACAAAGCCAATTCCAATGTCAAGATTGGTGGCTACGACATCCCTAAGGGCTCGAATGTGCATGTAAATGTTTGGGCTGTGGCTCGAGACCCTGCAACATGGAAAAATCCATTGGAGTTTCGGCCCGAACGGTTTCTAGAAGAAGATGTGGACATGAAAGGACATGATTACCGACTACTGCCATTTGGTGCCGGAAGGAGAGTGTGCCCGGGTGCACAATTAGGGATCAATTTGGTGACGTCGATGTTGGGTCACCTTGTGCACCACTTTTCCTGGGCTCCGGCTGATGGTTTGAGCCCGGAAGAAATCGACATGTCGGAAAACCCGGGGCTGGTGACGTACATGCGAACTCCGCTACAAGCCATCCCCACACCCCGGTTACCTGCCATGTTGTACAAACGTGTGGCCGTGGATGTGTAA
>C5
ATGACCCTCCTACTCCTCCCCCTTTCCTTCACTTTAATCCTGGTAGCTTATGCACTCTATCAGCGCCTCCGATTCAAGCTCCCACCGGGACCACGCCCATGGCCGATCGTCGGAAACCTCTACGACGTCAAACCTATCCGATTCCGCTGCTATGCCGAGTGGGCACAGCAATACGGCCCGATCATATCAGTCTGGTTCGGATCGATTCTAAACGTCGTCGTCTCTAACAGTGAGTTGGCAAAAGAAGTACTCAAGGAAAAAGACCAGCAATTGGCGGATCGGCACCGAAGCAGGTCGGCGGCGAAGTTCAGCCGAGATGGTCAGGATTTGATTTGGGCGGATTATGGCCCCCACTATGTGAAGGTTCGCAAAGTATGTACTCTTGAGTTGTTTTCTCCCAAGAGGCTTGAGGCCCTTCGACCCATCAGAGAAGATGAAGTATCCGCTATGGTGGAGTCCATCTTCAACGATTGCATCCATCCTGATAAGAATGGCAAGAGTTTGCTGGTTAAAGGTTATCTGGGAGCTGTGGCATTCAACAACATTACTCGGCTCGCTTTCGGGAAACGATTTGTGAACTCGGAGGGTGTAATGGATGACAAGGGAAGAGTTAAGGCAATTGTGGCTAACGGCCTGAAGCTTGGTGCATCTCTAGCCATGGCAGAGCATATCCCATGGATCCGATGGTTCTTCCCGCTAGAAGAAGAAGCCTTTGCCAAGCACGGAGCACGTCGTGATCGGCTCACACGAGCCATCATGGATGAGCACACCGCTGCTCGTCAAAAGACCGGTGGAACCAAGCAGCATTTTGTCGATGCCTTGCTCACCCTTCAACAACAATATGATCTGAGTGAAGACACCATTATCGGCCTTCTTTGGGACATGATCACAGCAGGAATGGACACAACCGCCATCTCCGTTGAGTGGGCGATGGCCGAGCTTATCAAGAACCCGAGGGTGCAACAAAAAGCTCAAGAGGAGTTGGATCGTGTGATCGGATACGAACGTGTGCTCACCGAACCAGATTTCTCCAGCCTCCCATACCTTCAATGCGTAGCAAAAGAAGCATTGCGGTTGCACCCTCCGACCCCACTCATGCTCCCTCACAAAGCCAATTCCAATGTCAAGATTGGTGGCTACGACATCCCTAAGGGCTCGAATGTGCATGTAAATGTTTGGGCTGTGGCTCGAGACCCTGCAACATGGAAAAATCCATTGGAGTTTCGGCCCGAACGGTTTCTAGAAGAAGATGTGGACATGAAAGGACATGATTACCGACTACTGCCATTTGGTGCCGGAAGGAGAGTGTGCCCGGGTGCACAATTAGGGATCAATTTGGTGACGTCGATGTTGGGTCACCTTGTGCACCACTTTTCCTGGGCTCCGGCTGATGGTTTGAGCCCGGAAGAAATCGACATGTCGGAAAACCCGGGGCTGGTGACGTACATGCGAACTCCGCTACAAGCCATCCCCACACCCCGGTTACCTGCCATGTTGTACAAACGTGTGGCCGTGGATGTGTAA
>D1
ATGACCCTCCTACTCCTCCCCCTTTCCTTCACTTTAATCCTGGTAGCTTATGCACTCTATCAGCGCCTCCGATTCAAGCTCCCACCGGGACCACGCCCATGGCCGATCGTCGGAAACCTCTACGACGTCAAACCTATCCGATTCCGCTGCTATGCCGAGTGGGCACAGCAATACGGCCCGATCATATCAGTCTGGTTCGGATCGATTCTAAACGTCGTCGTCTCTAACAGTGAGTTGGCAAAAGAAGTACTCAAGGAAAAAGACCAGCAATTGGCGGATCGGCACCGAAGCAGGTCGGCGGCGAAGTTCAGCCGAGATGGTCAGGATTTGATTTGGGCGGATTATGGCCCCCACTATGTGAAGGTTCGCAAAGTATGTACTCTTGAGTTGTTTTCTCCCAAGAGGCTTGAGGCCCTTCGACCCATCAGAGAAGATGAAGTATCCGCTATGGTGGAGTCCATCTTCAACGATTGCATCCATCCTGATAAGAATGGCAAGAGTTTGCTGGTTAAAGGTTATCTGGGAGCTGTGGCATTCAACAACATTACTCGGCTCGCTTTCGGGAAACGATTTGTGAACTCGGAGGGTGTAATGGATGACAAGGGAAGAGTTAAGGCAATTGTGGCTAACGGCCTGAAGCTTGGTGCATCTCTAGCCATGGCAGAGCATATCCCATGGATCCGATGGTTCTTCCCGCTAGAAGAAGAAGCCTTTGCCAAGCACGGAGCACGTCGTGATCGGCTCACACGAGCCATCATGGATGAGCACACCGCTGCTCGTCAAAAGACCGGTGGAACCAAGCAGCATTTTGTCGATGCCTTGCTCACCCTTCAACAACAATATGATCTGAGTGAAGACACCATTATCGGCCTTCTTTGGGACATGATCACAGCAGGAATGGACACAACCGCCATCTCCGTTGAGTGGGCGATGGCCGAGCTTATCAAGAACCCGAGGGTGCAACAAAAAGCTCAAGAGGAGTTGGATCGTGTGATCGGATACGAACGTGTGCTCACCGAACCAGATTTCTCCAGCCTCCCATACCTTCAATGCGTAGCAAAAGAAGCATTGCGGTTGCACCCTCCGACCCCACTCATGCTCCCTCACAAAGCCAATTCCAATGTCAAGATTGGTGGCTACGACATCCCTAAGGGCTCGAATGTGCATGTAAATGTTTGGGCTGTGGCTCGAGACCCTGCAACATGGAAAAATCCATTGGAGTTTCGGCCCGAACGGTTTCTAGAAGAAGATGTGGACATGAAAGGACATGATTACCGACTACTGCCATTTGGTGCCGGAAGGAGAGTGTGCCCGGGTGCACAATTAGGGATCAATTTGGTGACGTCGATGTTGGGTCACCTTGTGCACCACTTTTCCTGGGCTCCGGCTGATGGTTTGAGCCCGGAAGAAATCGACATGTCGGAAAACCCGGGGCTGGTGACGTACATGCGAACTCCGCTACAAGCCATCCCCACACCCCGGTTACCTGCCATGTTGTACAAACGTGTGGCCGTGGATGTGTAA
>D2
ATGACCCTCCTACTCCTCCCCCTTTCCTTCACTTTAATCCTGGTAGCTTATGCACTCTATCAGCGCCTCCGATTCAAGCTCCCACCGGGACCACGCCCATGGCCGATCGTCGGAAACCTCTACGACGTCAAACCTATCCGATTCCGCTGCTATGCCGAGTGGGCACAGCAATACGGCCCGATCATATCAGTCTGGTTCGGATCGATTCTAAACGTCGTCGTCTCTAACAGTGAGTTGGCAAAAGAAGTACTCAAGGAAAAAGACCAGCAATTGGCGGATCGGCACCGAAGCAGGTCGGCGGCGAAGTTCAGCCGAGATGGTCAGGATTTGATTTGGGCGGATTATGGCCCCCACTATGTGAAGGTTCGCAAAGTATGTACTCTTGAGTTGTTTTCTCCCAAGAGGCTTGAGGCCCTTCGACCCATCAGAGAAGATGAAGTATCCGCTATGGTGGAGTCCATCTTCAACGATTGCATCCATCCTGATAAGAATGGCAAGAGTTTGCTGGTTAAAGGTTATCTGGGAGCTGTGGCATTCAACAACATTACTCGGCTCGCTTTCGGGAAACGATTTGTGAACTCGGAGGGTGTAATGGATGACAAGGGAAGAGTTAAGGCAATTGTGGCTAACGGCCTGAAGCTTGGTGCATCTCTAGCCATGGCAGAGCATATCCCATGGATCCGATGGTTCTTCCCGCTAGAAGAAGAAGCCTTTGCCAAGCACGGAGCACGTCGTGATCGGCTCACACGAGCCATCATGGATGAGCACACCGCTGCTCGTCAAAAGACCGGTGGAACCAAGCAGCATTTTGTCGATGCCTTGCTCACCCTTCAACAACAATATGATCTGAGTGAAGACACCATTATCGGCCTTCTTTGGGACATGATCACAGCAGGAATGGACACAACCGCCATCTCCGTTGAGTGGGCGATGGCCGAGCTTATCAAGAACCCGAGGGTGCAACAAAAAGCTCAAGAGGAGTTGGATCGTGTGATCGGATACGAACGTGTGCTCACCGAACCAGATTTCTCCAGCCTCCCATACCTTCAATGCGTAGCAAAAGAAGCATTGCGGTTGCACCCTCCGACCCCACTCATGCTCCCTCACAAAGCCAATTCCAATGTCAAGATTGGTGGCTACGACATCCCTAAGGGCTCGAATGTGCATGTAAATGTTTGGGCTGTGGCTCGAGACCCTGCAACATGGAAAAATCCATTGGAGTTTCGGCCCGAACGGTTTCTAGAAGAAGATGTGGACATGAAAGGACATGATTACCGACTACTGCCATTTGGTGCCGGAAGGAGAGTGTGCCCGGGTGCACAATTAGGGATCAATTTGGTGACGTCGATGTTGGGTCACCTTGTGCACCACTTTTCCTGGGCTCCGGCTGATGGTTTGAGCCCGGAAGAAATCGACATGTCGGAAAACCCGGGGCTGGTGACGTACATGCGAACTCCGCTACAAGCCATCCCCACACCCCGGTTACCTGCCATGTTGTACAAACGTGTGGCCGTGGATGTGTAA
>D4
ATGACCCTCCTACTCCTCCCCCTTTCCTTCACTTTAATCCTGGTAGCTTATGCACTCTATCAGCGCCTCCGATTCAAGCTCCCACCGGGACCACGCCCATGGCCGATCGTCGGAAACCTCTACGACGTCAAACCTATCCGATTCCGCTGCTATGCCGAGTGGGCACAGCAATACGGCCCGATCATATCAGTCTGGTTCGGATCGATTCTAAACGTCGTCGTCTCTAACAGTGAGTTGGCAAAAGAAGTACTCAAGGAAAAAGACCAGCAATTGGCGGATCGGCACCGAAGCAGGTCGGCGGCGAAGTTCAGCCGAGATGGTCAGGATTTGATTTGGGCGGATTATGGCCCCCACTATGTGAAGGTTCGCAAAGTATGTACTCTTGAGTTGTTTTCTCCCAAGAGGCTTGAGGCCCTTCGACCCATCAGAGAAGATGAAGTATCCGCTATGGTGGAGTCCATCTTCAACGATTGCATCCATCCTGATAAGAATGGCAAGAGTTTGCTGGTTAAAGGTTATCTGGGAGCTGTGGCATTCAACAACATTACTCGGCTCGCTTTCGGGAAACGATTTGTGAACTCGGAGGGTGTAATGGATGACAAGGGAAGAGTTAAGGCAATTGTGGCTAACGGCCTGAAGCTTGGTGCATCTCTAGCCATGGCAGAGCATATCCCATGGATCCGATGGTTCTTCCCGCTAGAAGAAGAAGCCTTTGCCAAGCACGGAGCACGTCGTGATCGGCTCACACGAGCCATCATGGATGAGCACACCGCTGCTCGTCAAAAGACCGGTGGAACCAAGCAGCATTTTGTCGATGCCTTGCTCACCCTTCAACAACAATATGATCTGAGTGAAGACACCATTATCGGCCTTCTTTGGGACATGATCACAGCAGGAATGGACACAACCGCCATCTCCGTTGAGTGGGCGATGGCCGAGCTTATCAAGAACCCGAGGGTGCAACAAAAAGCTCAAGAGGAGTTGGATCGTGTGATCGGATACGAACGTGTGCTCACCGAACCAGATTTCTCCAGCCTCCCATACCTTCAATGCGTAGCAAAAGAAGCATTGCGGTTGCACCCTCCGACCCCACTCATGCTCCCTCACAAAGCCAATTCCAATGTCAAGATTGGTGGCTACGACATCCCTAAGGGCTCGAATGTGCATGTAAATGTTTGGGCTGTGGCTCGAGACCCTGCAACATGGAAAAATCCATTGGAGTTTCGGCCCGAACGGTTTCTAGAAGAAGATGTGGACATGAAAGGACATGATTACCGACTACTGCCATTTGGTGCCGGAAGGAGAGTGTGCCCGGGTGCACAATTAGGGATCAATTTGGTGACGTCGATGTTGGGTCACCTTGTGCACCACTTTTCCTGGGCTCCGGCTGATGGTTTGAGCCCGGAAGAAATCGACATGTCGGAAAACCCGGGGCTGGTGACGTACATGCGAACTCCGCTACAAGCCATCCCCACACCCCGGTTACCTGCCATGTTGTACAAACGTGTGGCCGTGGATGTGTAA
>D5
ATGACCCTCCTACTCCTCCCCCTTTCCTTCACTTTAATCCTGGTAGCTTATGCACTCTATCAGCGCCTCCGATTCAAGCTCCCACCGGGACCACGCCCATGGCCGATCGTCGGAAACCTCTACGACGTCAAACCTATCCGATTCCGCTGCTATGCCGAGTGGGCACAGCAATACGGCCCGATCATATCAGTCTGGTTCGGATCGATTCTAAACGTCGTCGTCTCTAACAGTGAGTTGGCAAAAGAAGTACTCAAGGAAAAAGACCAGCAATTGGCGGATCGGCACCGAAGCAGGTCGGCGGCGAAGTTCAGCCGAGATGGTCAGGATTTGATTTGGGCGGATTATGGCCCCCACTATGTGAAGGTTCGCAAAGTATGTACTCTTGAGTTGTTTTCTCCCAAGAGGCTTGAGGCCCTTCGACCCATCAGAGAAGATGAAGTATCCGCTATGGTGGAGTCCATCTTCAACGATTGCATCCATCCTGATAAGAATGGCAAGAGTTTGCTGGTTAAAGGTTATCTGGGAGCTGTGGCATTCAACAACATTACTCGGCTCGCTTTCGGGAAACGATTTGTGAACTCGGAGGGTGTAATGGATGACAAGGGAAGAGTTAAGGCAATTGTGGCTAACGGCCTGAAGCTTGGTGCATCTCTAGCCATGGCAGAGCATATCCCATGGATCCGATGGTTCTTCCCGCTAGAAGAAGAAGCCTTTGCCAAGCACGGAGCACGTCGTGATCGGCTCACACGAGCCATCATGGATGAGCACACCGCTGCTCGTCAAAAGACCGGTGGAACCAAGCAGCATTTTGTCGATGCCTTGCTCACCCTTCAACAACAATATGATCTGAGTGAAGACACCATTATCGGCCTTCTTTGGGACATGATCACAGCAGGAATGGACACAACCGCCATCTCCGTTGAGTGGGCGATGGCCGAGCTTATCAAGAACCCGAGGGTGCAACAAAAAGCTCAAGAGGAGTTGGATCGTGTGATCGGATACGAACGTGTGCTCACCGAACCAGATTTCTCCAGCCTCCCATACCTTCAATGCGTAGCAAAAGAAGCATTGCGGTTGCACCCTCCGACCCCACTCATGCTCCCTCACAAAGCCAATTCCAATGTCAAGATTGGTGGCTACGACATCCCTAAGGGCTCGAATGTGCATGTAAATGTTTGGGCTGTGGCTCGAGACCCTGCAACATGGAAAAATCCATTGGAGTTTCGGCCCGAACGGTTTCTAGAAGAAGATGTGGACATGAAAGGACATGATTACCGACTACTGCCATTTGGTGCCGGAAGGAGAGTGTGCCCGGGTGCACAATTAGGGATCAATTTGGTGACGTCGATGTTGGGTCACCTTGTGCACCACTTTTCCTGGGCTCCGGCTGATGGTTTGAGCCCGGAAGAAATCGACATGTCGGAAAACCCGGGGCTGGTGACGTACATGCGAACTCCGCTACAAGCCATCCCCACACCCCGGTTACCTGCCATGTTGTACAAACGTGTGGCCGTGGATGTGTAA
>E1
ATGACCCTCCTACTCCTCCCCCTTTCCTTCACTTTAATCCTGGTAGCTTATGCACTCTATCAGCGCCTCCGATTCAAGCTCCCACCGGGACCACGCCCATGGCCGATCGTCGGAAACCTCTACGACGTCAAACCTATCCGATTCCGCTGCTATGCCGAGTGGGCACAGCAATACGGCCCGATCATATCAGTCTGGTTCGGATCGATTCTAAACGTCGTCGTCTCTAACAGTGAGTTGGCAAAAGAAGTACTCAAGGAAAAAGACCAGCAATTGGCGGATCGGCACCGAAGCAGGTCGGCGGCGAAGTTCAGCCGAGATGGTCAGGATTTGATTTGGGCGGATTATGGCCCCCACTATGTGAAGGTTCGCAAAGTATGTACTCTTGAGTTGTTTTCTCCCAAGAGGCTTGAGGCCCTTCGACCCATCAGAGAAGATGAAGTATCCGCTATGGTGGAGTCCATCTTCAACGATTGCATCCATCCTGATAAGAATGGCAAGAGTTTGCTGGTTAAAGGTTATCTGGGAGCTGTGGCATTCAACAACATTACTCGGCTCGCTTTCGGGAAACGATTTGTGAACTCGGAGGGTGTAATGGATGACAAGGGAAGAGTTAAGGCAATTGTGGCTAACGGCCTGAAGCTTGGTGCATCTCTAGCCATGGCAGAGCATATCCCATGGATCCGATGGTTCTTCCCGCTAGAAGAAGAAGCCTTTGCCAAGCACGGAGCACGTCGTGATCGGCTCACACGAGCCATCATGGATGAGCACACCGCTGCTCGTCAAAAGACCGGTGGAACCAAGCAGCATTTTGTCGATGCCTTGCTCACCCTTCAACAACAATATGATCTGAGTGAAGACACCATTATCGGCCTTCTTTGGGACATGATCACAGCAGGAATGGACACAACCGCCATCTCCGTTGAGTGGGCGATGGCCGAGCTTATCAAGAACCCGAGGGTGCAACAAAAAGCTCAAGAGGAGTTGGATCGTGTGATCGGATACGAACGTGTGCTCACCGAACCAGATTTCTCCAGCCTCCCATACCTTCAATGCGTAGCAAAAGAAGCATTGCGGTTGCACCCTCCGACCCCACTCATGCTCCCTCACAAAGCCAATTCCAATGTCAAGATTGGTGGCTACGACATCCCTAAGGGCTCGAATGTGCATGTAAATGTTTGGGCTGTGGCTCGAGACCCTGCAACATGGAAAAATCCATTGGAGTTTCGGCCCGAACGGTTTCTAGAAGAAGATGTGGACATGAAAGGACATGATTACCGACTACTGCCATTTGGTGCCGGAAGGAGAGTGTGCCCGGGTGCACAATTAGGGATCAATTTGGTGACGTCGATGTTGGGTCACCTTGTGCACCACTTTTCCTGGGCTCCGGCTGATGGTTTGAGCCCGGAAGAAATCGACATGTCGGAAAACCCGGGGCTGGTGACGTACATGCGAACTCCGCTACAAGCCATCCCCACACCCCGGTTACCTGCCATGTTGTACAAACGTGTGGCCGTGGATGTGTAA
>E2
ATGACCCTCCTACTCCTCCCCCTTTCCTTCACTTTAATCCTGGTAGCTTATGCACTCTATCAGCGCCTCCGATTCAAGCTCCCACCGGGACCACGCCCATGGCCGATCGTCGGAAACCTCTACGACGTCAAACCTATCCGATTCCGCTGCTATGCCGAGTGGGCACAGCAATACGGCCCGATCATATCAGTCTGGTTCGGATCGATTCTAAACGTCGTCGTCTCTAACAGTGAGTTGGCAAAAGAAGTACTCAAGGAAAAAGACCAGCAATTGGCGGATCGGCACCGAAGCAGGTCGGCGGCGAAGTTCAGCCGAGATGGTCAGGATTTGATTTGGGCGGATTATGGCCCCCACTATGTGAAGGTTCGCAAAGTATGTACTCTTGAGTTGTTTTCTCCCAAGAGGCTTGAGGCCCTTCGACCCATCAGAGAAGATGAAGTATCCGCTATGGTGGAGTCCATCTTCAACGATTGCATCCATCCTGATAAGAATGGCAAGAGTTTGCTGGTTAAAGGTTATCTGGGAGCTGTGGCATTCAACAACATTACTCGGCTCGCTTTCGGGAAACGATTTGTGAACTCGGAGGGTGTAATGGATGACAAGGGAAGAGTTAAGGCAATTGTGGCTAACGGCCTGAAGCTTGGTGCATCTCTAGCCATGGCAGAGCATATCCCATGGATCCGATGGTTCTTCCCGCTAGAAGAAGAAGCCTTTGCCAAGCACGGAGCACGTCGTGATCGGCTCACACGAGCCATCATGGATGAGCACACCGCTGCTCGTCAAAAGACCGGTGGAACCAAGCAGCATTTTGTCGATGCCTTGCTCACCCTTCAACAACAATATGATCTGAGTGAAGACACCATTATCGGCCTTCTTTGGGACATGATCACAGCAGGAATGGACACAACCGCCATCTCCGTTGAGTGGGCGATGGCCGAGCTTATCAAGAACCCGAGGGTGCAACAAAAAGCTCAAGAGGAGTTGGATCGTGTGATCGGATACGAACGTGTGCTCACCGAACCAGATTTCTCCAGCCTCCCATACCTTCAATGCGTAGCAAAAGAAGCATTGCGGTTGCACCCTCCGACCCCACTCATGCTCCCTCACAAAGCCAATTCCAATGTCAAGATTGGTGGCTACGACATCCCTAAGGGCTCGAATGTGCATGTAAATGTTTGGGCTGTGGCTCGAGACCCTGCAACATGGAAAAATCCATTGGAGTTTCGGCCCGAACGGTTTCTAGAAGAAGATGTGGACATGAAAGGACATGATTACCGACTACTGCCATTTGGTGCCGGAAGGAGAGTGTGCCCGGGTGCACAATTAGGGATCAATTTGGTGACGTCGATGTTGGGTCACCTTGTGCACCACTTTTCCTGGGCTCCGGCTGATGGTTTGAGCCCGGAAGAAATCGACATGTCGGAAAACCCGGGGCTGGTGACGTACATGCGAACTCCGCTACAAGCCATCCCCACACCCCGGTTACCTGCCATGTTGTACAAACGTGTGGCCGTGGATGTGTAA
>F5
ATGACCCTCCTACTCCTCCCCCTTTCCTTCACTTTAATCCTGGTAGCTTATGCACTCTATCAGCGCCTCCGATTCAAGCTCCCACCGGGACCACGCCCATGGCCGATCGTCGGAAACCTCTACGACGTCAAACCTATCCGATTCCGCTGCTATGCCGAGTGGGCACAGCAATACGGCCCGATCATATCAGTCTGGTTCGGATCGATTCTAAACGTCGTCGTCTCTAACAGTGAGTTGGCAAAAGAAGTACTCAAGGAAAAAGACCAGCAATTGGCGGATCGGCACCGAAGCAGGTCGGCGGCGAAGTTCAGCCGAGATGGTCAGGATTTGATTTGGGCGGATTATGGCCCCCACTATGTGAAGGTTCGCAAAGTATGTACTCTTGAGTTGTTTTCTCCCAAGAGGCTTGAGGCCCTTCGACCCATCAGAGAAGATGAAGTATCCGCTATGGTGGAGTCCATCTTCAACGATTGCATCCATCCTGATAAGAATGGCAAGAGTTTGCTGGTTAAAGGTTATCTGGGAGCTGTGGCATTCAACAACATTACTCGGCTCGCTTTCGGGAAACGATTTGTGAACTCGGAGGGTGTAATGGATGACAAGGGAAGAGTTAAGGCAATTGTGGCTAACGGCCTGAAGCTTGGTGCATCTCTAGCCATGGCAGAGCATATCCCATGGATCCGATGGTTCTTCCCGCTAGAAGAAGAAGCCTTTGCCAAGCACGGAGCACGTCGTGATCGGCTCACACGAGCCATCATGGATGAGCACACCGCTGCTCGTCAAAAGACCGGTGGAACCAAGCAGCATTTTGTCGATGCCTTGCTCACCCTTCAACAACAATATGATCTGAGTGAAGACACCATTATCGGCCTTCTTTGGGACATGATCACAGCAGGAATGGACACAACCGCCATCTCCGTTGAGTGGGCGATGGCCGAGCTTATCAAGAACCCGAGGGTGCAACAAAAAGCTCAAGAGGAGTTGGATCGTGTGATCGGATACGAACGTGTGCTCACCGAACCAGATTTCTCCAGCCTCCCATACCTTCAATGCGTAGCAAAAGAAGCATTGCGGTTGCACCCTCCGACCCCACTCATGCTCCCTCACAAAGCCAATTCCAATGTCAAGATTGGTGGCTACGACATCCCTAAGGGCTCGAATGTGCATGTAAATGTTTGGGCTGTGGCTCGAGACCCTGCAACATGGAAAAATCCATTGGAGTTTCGGCCCGAACGGTTTCTAGAAGAAGATGTGGACATGAAAGGACATGATTACCGACTACTGCCATTTGGTGCCGGAAGGAGAGTGTGCCCGGGTGCACAATTAGGGATCAATTTGGTGACGTCGATGTTGGGTCACCTTGTGCACCACTTTTCCTGGGCTCCGGCTGATGGTTTGAGCCCGGAAGAAATCGACATGTCGGAAAACCCGGGGCTGGTGACGTACATGCGAACTCCGCTACAAGCCATCCCCACACCCCGGTTACCTGCCATGTTGTACAAACGTGTGGCCGTGGATGTGTAA
>G1
ATGACCCTCCTACTCCTCCCCCTTTCCTTCACTTTAATCCTGGTAGCTTATGCACTCTATCAGCGCCTCCGATTCAAGCTCCCACCGGGACCACGCCCATGGCCGATCGTCGGAAACCTCTACGACGTCAAACCTATCCGATTCCGCTGCTATGCCGAGTGGGCACAGCAATACGGCCCGATCATATCAGTCTGGTTCGGATCGATTCTAAACGTCGTCGTCTCTAACAGTGAGTTGGCAAAAGAAGTACTCAAGGAAAAAGACCAGCAATTGGCGGATCGGCACCGAAGCAGGTCGGCGGCGAAGTTCAGCCGAGATGGTCAGGATTTGATTTGGGCGGATTATGGCCCCCACTATGTGAAGGTTCGCAAAGTATGTACTCTTGAGTTGTTTTCTCCCAAGAGGCTTGAGGCCCTTCGACCCATCAGAGAAGATGAAGTATCCGCTATGGTGGAGTCCATCTTCAACGATTGCATCCATCCTGATAAGAATGGCAAGAGTTTGCTGGTTAAAGGTTATCTGGGAGCTGTGGCATTCAACAACATTACTCGGCTCGCTTTCGGGAAACGATTTGTGAACTCGGAGGGTGTAATGGATGACAAGGGAAGAGTTAAGGCAATTGTGGCTAACGGCCTGAAGCTTGGTGCATCTCTAGCCATGGCAGAGCATATCCCATGGATCCGATGGTTCTTCCCGCTAGAAGAAGAAGCCTTTGCCAAGCACGGAGCACGTCGTGATCGGCTCACACGAGCCATCATGGATGAGCACACCGCTGCTCGTCAAAAGACCGGTGGAACCAAGCAGCATTTTGTCGATGCCTTGCTCACCCTTCAACAACAATATGATCTGAGTGAAGACACCATTATCGGCCTTCTTTGGGACATGATCACAGCAGGAATGGACACAACCGCCATCTCCGTTGAGTGGGCGATGGCCGAGCTTATCAAGAACCCGAGGGTGCAACAAAAAGCTCAAGAGGAGTTGGATCGTGTGATCGGATACGAACGTGTGCTCACCGAACCAGATTTCTCCAGCCTCCCATACCTTCAATGCGTAGCAAAAGAAGCATTGCGGTTGCACCCTCCGACCCCACTCATGCTCCCTCACAAAGCCAATTCCAATGTCAAGATTGGTGGCTACGACATCCCTAAGGGCTCGAATGTGCATGTAAATGTTTGGGCTGTGGCTCGAGACCCTGCAACATGGAAAAATCCATTGGAGTTTCGGCCCGAACGGTTTCTAGAAGAAGATGTGGACATGAAAGGACATGATTACCGACTACTGCCATTTGGTGCCGGAAGGAGAGTGTGCCCGGGTGCACAATTAGGGATCAATTTGGTGACGTCGATGTTGGGTCACCTTGTGCACCACTTTTCCTGGGCTCCGGCTGATGGTTTGAGCCCGGAAGAAATCGACATGTCGGAAAACCCGGGGCTGGTGACGTACATGCGAACTCCGCTACAAGCCATCCCCACACCCCGGTTACCTGCCATGTTGTACAAACGTGTGGCCGTGGATGTGTAA
>G2
ATGACCCTCCTACTCCTCCCCCTTTCCTTCACTTTAATCCTGGTAGCTTATGCACTCTATCAGCGCCTCCGATTCAAGCTCCCACCGGGACCACGCCCATGGCCGATCGTCGGAAACCTCTACGACGTCAAACCTATCCGATTCCGCTGCTATGCCGAGTGGGCACAGCAATACGGCCCGATCATATCAGTCTGGTTCGGATCGATTCTAAACGTCGTCGTCTCTAACAGTGAGTTGGCAAAAGAAGTACTCAAGGAAAAAGACCAGCAATTGGCGGATCGGCACCGAAGCAGGTCGGCGGCGAAGTTCAGCCGAGATGGTCAGGATTTGATTTGGGCGGATTATGGCCCCCACTATGTGAAGGTTCGCAAAGTATGTACTCTTGAGTTGTTTTCTCCCAAGAGGCTTGAGGCCCTTCGACCCATCAGAGAAGATGAAGTATCCGCTATGGTGGAGTCCATCTTCAACGATTGCATCCATCCTGATAAGAATGGCAAGAGTTTGCTGGTTAAAGGTTATCTGGGAGCTGTGGCATTCAACAACATTACTCGGCTCGCTTTCGGGAAACGATTTGTGAACTCGGAGGGTGTAATGGATGACAAGGGAAGAGTTAAGGCAATTGTGGCTAACGGCCTGAAGCTTGGTGCATCTCTAGCCATGGCAGAGCATATCCCATGGATCCGATGGTTCTTCCCGCTAGAAGAAGAAGCCTTTGCCAAGCACGGAGCACGTCGTGATCGGCTCACACGAGCCATCATGGATGAGCACACCGCTGCTCGTCAAAAGACCGGTGGAACCAAGCAGCATTTTGTCGATGCCTTGCTCACCCTTCAACAACAATATGATCTGAGTGAAGACACCATTATCGGCCTTCTTTGGGACATGATCACAGCAGGAATGGACACAACCGCCATCTCCGTTGAGTGGGCGATGGCCGAGCTTATCAAGAACCCGAGGGTGCAACAAAAAGCTCAAGAGGAGTTGGATCGTGTGATCGGATACGAACGTGTGCTCACCGAACCAGATTTCTCCAGCCTCCCATACCTTCAATGCGTAGCAAAAGAAGCATTGCGGTTGCACCCTCCGACCCCACTCATGCTCCCTCACAAAGCCAATTCCAATGTCAAGATTGGTGGCTACGACATCCCTAAGGGCTCGAATGTGCATGTAAATGTTTGGGCTGTGGCTCGAGACCCTGCAACATGGAAAAATCCATTGGAGTTTCGGCCCGAACGGTTTCTAGAAGAAGATGTGGACATGAAAGGACATGATTACCGACTACTGCCATTTGGTGCCGGAAGGAGAGTGTGCCCGGGTGCACAATTAGGGATCAATTTGGTGACGTCGATGTTGGGTCACCTTGTGCACCACTTTTCCTGGGCTCCGGCTGATGGTTTGAGCCCGGAAGAAATCGACATGTCGGAAAACCCGGGGCTGGTGACGTACATGCGAACTCCGCTACAAGCCATCCCCACACCCCGGTTACCTGCCATGTTGTACAAACGTGTGGCCGTGGATGTGTAA
>G3
ATGACCCTCCTACTCCTCCCCCTTTCCTTCACTTTAATCCTGGTAGCTTATGCACTCTATCAGCGCCTCCGATTCAAGCTCCCACCGGGACCACGCCCATGGCCGATCGTCGGAAACCTCTACGACGTCAAACCTATCCGATTCCGCTGCTATGCCGAGTGGGCACAGCAATACGGCCCGATCATATCAGTCTGGTTCGGATCGATTCTAAACGTCGTCGTCTCTAACAGTGAGTTGGCAAAAGAAGTACTCAAGGAAAAAGACCAGCAATTGGCGGATCGGCACCGAAGCAGGTCGGCGGCGAAGTTCAGCCGAGATGGTCAGGATTTGATTTGGGCGGATTATGGCCCCCACTATGTGAAGGTTCGCAAAGTATGTACTCTTGAGTTGTTTTCTCCCAAGAGGCTTGAGGCCCTTCGACCCATCAGAGAAGATGAAGTATCCGCTATGGTGGAGTCCATCTTCAACGATTGCATCCATCCTGATAAGAATGGCAAGAGTTTGCTGGTTAAAGGTTATCTGGGAGCTGTGGCATTCAACAACATTACTCGGCTCGCTTTCGGGAAACGATTTGTGAACTCGGAGGGTGTAATGGATGACAAGGGAAGAGTTAAGGCAATTGTGGCTAACGGCCTGAAGCTTGGTGCATCTCTAGCCATGGCAGAGCATATCCCATGGATCCGATGGTTCTTCCCGCTAGAAGAAGAAGCCTTTGCCAAGCACGGAGCACGTCGTGATCGGCTCACACGAGCCATCATGGATGAGCACACCGCTGCTCGTCAAAAGACCGGTGGAACCAAGCAGCATTTTGTCGATGCCTTGCTCACCCTTCAACAACAATATGATCTGAGTGAAGACACCATTATCGGCCTTCTTTGGGACATGATCACAGCAGGAATGGACACAACCGCCATCTCCGTTGAGTGGGCGATGGCCGAGCTTATCAAGAACCCGAGGGTGCAACAAAAAGCTCAAGAGGAGTTGGATCGTGTGATCGGATACGAACGTGTGCTCACCGAACCAGATTTCTCCAGCCTCCCATACCTTCAATGCGTAGCAAAAGAAGCATTGCGGTTGCACCCTCCGACCCCACTCATGCTCCCTCACAAAGCCAATTCCAATGTCAAGATTGGTGGCTACGACATCCCTAAGGGCTCGAATGTGCATGTAAATGTTTGGGCTGTGGCTCGAGACCCTGCAACATGGAAAAATCCATTGGAGTTTCGGCCCGAACGGTTTCTAGAAGAAGATGTGGACATGAAAGGACATGATTACCGACTACTGCCATTTGGTGCCGGAAGGAGAGTGTGCCCGGGTGCACAATTAGGGATCAATTTGGTGACGTCGATGTTGGGTCACCTTGTGCACCACTTTTCCTGGGCTCCGGCTGATGGTTTGAGCCCGGAAGAAATCGACATGTCGGAAAACCCGGGGCTGGTGACGTACATGCGAACTCCGCTACAAGCCATCCCCACACCCCGGTTACCTGCCATGTTGTACAAACGTGTGGCCGTGGATGTGTAA
>G5
ATGACCCTCCTACTCCTCCCCCTTTCCTTCACTTTAATCCTGGTAGCTTATGCACTCTATCAGCGCCTCCGATTCAAGCTCCCACCGGGACCACGCCCATGGCCGATCGTCGGAAACCTCTACGACGTCAAACCTATCCGATTCCGCTGCTATGCCGAGTGGGCACAGCAATACGGCCCGATCATATCAGTCTGGTTCGGATCGATTCTAAACGTCGTCGTCTCTAACAGTGAGTTGGCAAAAGAAGTACTCAAGGAAAAAGACCAGCAATTGGCGGATCGGCACCGAAGCAGGTCGGCGGCGAAGTTCAGCCGAGATGGTCAGGATTTGATTTGGGCGGATTATGGCCCCCACTATGTGAAGGTTCGCAAAGTATGTACTCTTGAGTTGTTTTCTCCCAAGAGGCTTGAGGCCCTTCGACCCATCAGAGAAGATGAAGTATCCGCTATGGTGGAGTCCATCTTCAACGATTGCATCCATCCTGATAAGAATGGCAAGAGTTTGCTGGTTAAAGGTTATCTGGGAGCTGTGGCATTCAACAACATTACTCGGCTCGCTTTCGGGAAACGATTTGTGAACTCGGAGGGTGTAATGGATGACAAGGGAAGAGTTAAGGCAATTGTGGCTAACGGCCTGAAGCTTGGTGCATCTCTAGCCATGGCAGAGCATATCCCATGGATCCGATGGTTCTTCCCGCTAGAAGAAGAAGCCTTTGCCAAGCACGGAGCACGTCGTGATCGGCTCACACGAGCCATCATGGATGAGCACACCGCTGCTCGTCAAAAGACCGGTGGAACCAAGCAGCATTTTGTCGATGCCTTGCTCACCCTTCAACAACAATATGATCTGAGTGAAGACACCATTATCGGCCTTCTTTGGGACATGATCACAGCAGGAATGGACACAACCGCCATCTCCGTTGAGTGGGCGATGGCCGAGCTTATCAAGAACCCGAGGGTGCAACAAAAAGCTCAAGAGGAGTTGGATCGTGTGATCGGATACGAACGTGTGCTCACCGAACCAGATTTCTCCAGCCTCCCATACCTTCAATGCGTAGCAAAAGAAGCATTGCGGTTGCACCCTCCGACCCCACTCATGCTCCCTCACAAAGCCAATTCCAATGTCAAGATTGGTGGCTACGACATCCCTAAGGGCTCGAATGTGCATGTAAATGTTTGGGCTGTGGCTCGAGACCCTGCAACATGGAAAAATCCATTGGAGTTTCGGCCCGAACGGTTTCTAGAAGAAGATGTGGACATGAAAGGACATGATTACCGACTACTGCCATTTGGTGCCGGAAGGAGAGTGTGCCCGGGTGCACAATTAGGGATCAATTTGGTGACGTCGATGTTGGGTCACCTTGTGCACCACTTTTCCTGGGCTCCGGCTGATGGTTTGAGCCCGGAAGAAATCGACATGTCGGAAAACCCGGGGCTGGTGACGTACATGCGAACTCCGCTACAAGCCATCCCCACACCCCGGTTACCTGCCATGTTGTACAAACGTGTGGCCGTGGATGTGTAA
>H1
ATGACCCTCCTACTCCTCCCCCTTTCCTTCACTTTAATCCTGGTAGCTTATGCACTCTATCAGCGCCTCCGATTCAAGCTCCCACCGGGACCACGCCCATGGCCGATCGTCGGAAACCTCTACGACGTCAAACCTATCCGATTCCGCTGCTATGCCGAGTGGGCACAGCAATACGGCCCGATCATATCAGTCTGGTTCGGATCGATTCTAAACGTCGTCGTCTCTAACAGTGAGTTGGCAAAAGAAGTACTCAAGGAAAAAGACCAGCAATTGGCGGATCGGCACCGAAGCAGGTCGGCGGCGAAGTTCAGCCGAGATGGTCAGGATTTGATTTGGGCGGATTATGGCCCCCACTATGTGAAGGTTCGCAAAGTATGTACTCTTGAGTTGTTTTCTCCCAAGAGGCTTGAGGCCCTTCGACCCATCAGAGAAGATGAAGTATCCGCTATGGTGGAGTCCATCTTCAACGATTGCATCCATCCTGATAAGAATGGCAAGAGTTTGCTGGTTAAAGGTTATCTGGGAGCTGTGGCATTCAACAACATTACTCGGCTCGCTTTCGGGAAACGATTTGTGAACTCGGAGGGTGTAATGGATGACAAGGGAAGAGTTAAGGCAATTGTGGCTAACGGCCTGAAGCTTGGTGCATCTCTAGCCATGGCAGAGCATATCCCATGGATCCGATGGTTCTTCCCGCTAGAAGAAGAAGCCTTTGCCAAGCACGGAGCACGTCGTGATCGGCTCACACGAGCCATCATGGATGAGCACACCGCTGCTCGTCAAAAGACCGGTGGAACCAAGCAGCATTTTGTCGATGCCTTGCTCACCCTTCAACAACAATATGATCTGAGTGAAGACACCATTATCGGCCTTCTTTGGGACATGATCACAGCAGGAATGGACACAACCGCCATCTCCGTTGAGTGGGCGATGGCCGAGCTTATCAAGAACCCGAGGGTGCAACAAAAAGCTCAAGAGGAGTTGGATCGTGTGATCGGATACGAACGTGTGCTCACCGAACCAGATTTCTCCAGCCTCCCATACCTTCAATGCGTAGCAAAAGAAGCATTGCGGTTGCACCCTCCGACCCCACTCATGCTCCCTCACAAAGCCAATTCCAATGTCAAGATTGGTGGCTACGACATCCCTAAGGGCTCGAATGTGCATGTAAATGTTTGGGCTGTGGCTCGAGACCCTGCAACATGGAAAAATCCATTGGAGTTTCGGCCCGAACGGTTTCTAGAAGAAGATGTGGACATGAAAGGACATGATTACCGACTACTGCCATTTGGTGCCGGAAGGAGAGTGTGCCCGGGTGCACAATTAGGGATCAATTTGGTGACGTCGATGTTGGGTCACCTTGTGCACCACTTTTCCTGGGCTCCGGCTGATGGTTTGAGCCCGGAAGAAATCGACATGTCGGAAAACCCGGGGCTGGTGACGTACATGCGAACTCCGCTACAAGCCATCCCCACACCCCGGTTACCTGCCATGTTGTACAAACGTGTGGCCGTGGATGTGTAA
>H2
ATGACCCTCCTACTCCTCCCCCTTTCCTTCACTTTAATCCTGGTAGCTTATGCACTCTATCAGCGCCTCCGATTCAAGCTCCCACCGGGACCACGCCCATGGCCGATCGTCGGAAACCTCTACGACGTCAAACCTATCCGATTCCGCTGCTATGCCGAGTGGGCACAGCAATACGGCCCGATCATATCAGTCTGGTTCGGATCGATTCTAAACGTCGTCGTCTCTAACAGTGAGTTGGCAAAAGAAGTACTCAAGGAAAAAGACCAGCAATTGGCGGATCGGCACCGAAGCAGGTCGGCGGCGAAGTTCAGCCGAGATGGTCAGGATTTGATTTGGGCGGATTATGGCCCCCACTATGTGAAGGTTCGCAAAGTATGTACTCTTGAGTTGTTTTCTCCCAAGAGGCTTGAGGCCCTTCGACCCATCAGAGAAGATGAAGTATCCGCTATGGTGGAGTCCATCTTCAACGATTGCATCCATCCTGATAAGAATGGCAAGAGTTTGCTGGTTAAAGGTTATCTGGGAGCTGTGGCATTCAACAACATTACTCGGCTCGCTTTCGGGAAACGATTTGTGAACTCGGAGGGTGTAATGGATGACAAGGGAAGAGTTAAGGCAATTGTGGCTAACGGCCTGAAGCTTGGTGCATCTCTAGCCATGGCAGAGCATATCCCATGGATCCGATGGTTCTTCCCGCTAGAAGAAGAAGCCTTTGCCAAGCACGGAGCACGTCGTGATCGGCTCACACGAGCCATCATGGATGAGCACACCGCTGCTCGTCAAAAGACCGGTGGAACCAAGCAGCATTTTGTCGATGCCTTGCTCACCCTTCAACAACAATATGATCTGAGTGAAGACACCATTATCGGCCTTCTTTGGGACATGATCACAGCAGGAATGGACACAACCGCCATCTCCGTTGAGTGGGCGATGGCCGAGCTTATCAAGAACCCGAGGGTGCAACAAAAAGCTCAAGAGGAGTTGGATCGTGTGATCGGATACGAACGTGTGCTCACCGAACCAGATTTCTCCAGCCTCCCATACCTTCAATGCGTAGCAAAAGAAGCATTGCGGTTGCACCCTCCGACCCCACTCATGCTCCCTCACAAAGCCAATTCCAATGTCAAGATTGGTGGCTACGACATCCCTAAGGGCTCGAATGTGCATGTAAATGTTTGGGCTGTGGCTCGAGACCCTGCAACATGGAAAAATCCATTGGAGTTTCGGCCCGAACGGTTTCTAGAAGAAGATGTGGACATGAAAGGACATGATTACCGACTACTGCCATTTGGTGCCGGAAGGAGAGTGTGCCCGGGTGCACAATTAGGGATCAATTTGGTGACGTCGATGTTGGGTCACCTTGTGCACCACTTTTCCTGGGCTCCGGCTGATGGTTTGAGCCCGGAAGAAATCGACATGTCGGAAAACCCGGGGCTGGTGACGTACATGCGAACTCCGCTACAAGCCATCCCCACACCCCGGTTACCTGCCATGTTGTACAAACGTGTGGCCGTGGATGTGTAA
>H3
ATGACCCTCCTACTCCTCCCCCTTTCCTTCACTTTAATCCTGGTAGCTTATGCACTCTATCAGCGCCTCCGATTCAAGCTCCCACCGGGACCACGCCCATGGCCGATCGTCGGAAACCTCTACGACGTCAAACCTATCCGATTCCGCTGCTATGCCGAGTGGGCACAGCAATACGGCCCGATCATATCAGTCTGGTTCGGATCGATTCTAAACGTCGTCGTCTCTAACAGTGAGTTGGCAAAAGAAGTACTCAAGGAAAAAGACCAGCAATTGGCGGATCGGCACCGAAGCAGGTCGGCGGCGAAGTTCAGCCGAGATGGTCAGGATTTGATTTGGGCGGATTATGGCCCCCACTATGTGAAGGTTCGCAAAGTATGTACTCTTGAGTTGTTTTCTCCCAAGAGGCTTGAGGCCCTTCGACCCATCAGAGAAGATGAAGTATCCGCTATGGTGGAGTCCATCTTCAACGATTGCATCCATCCTGATAAGAATGGCAAGAGTTTGCTGGTTAAAGGTTATCTGGGAGCTGTGGCATTCAACAACATTACTCGGCTCGCTTTCGGGAAACGATTTGTGAACTCGGAGGGTGTAATGGATGACAAGGGAAGAGTTAAGGCAATTGTGGCTAACGGCCTGAAGCTTGGTGCATCTCTAGCCATGGCAGAGCATATCCCATGGATCCGATGGTTCTTCCCGCTAGAAGAAGAAGCCTTTGCCAAGCACGGAGCACGTCGTGATCGGCTCACACGAGCCATCATGGATGAGCACACCGCTGCTCGTCAAAAGACCGGTGGAACCAAGCAGCATTTTGTCGATGCCTTGCTCACCCTTCAACAACAATATGATCTGAGTGAAGACACCATTATCGGCCTTCTTTGGGACATGATCACAGCAGGAATGGACACAACCGCCATCTCCGTTGAGTGGGCGATGGCCGAGCTTATCAAGAACCCGAGGGTGCAACAAAAAGCTCAAGAGGAGTTGGATCGTGTGATCGGATACGAACGTGTGCTCACCGAACCAGATTTCTCCAGCCTCCCATACCTTCAATGCGTAGCAAAAGAAGCATTGCGGTTGCACCCTCCGACCCCACTCATGCTCCCTCACAAAGCCAATTCCAATGTCAAGATTGGTGGCTACGACATCCCTAAGGGCTCGAATGTGCATGTAAATGTTTGGGCTGTGGCTCGAGACCCTGCAACATGGAAAAATCCATTGGAGTTTCGGCCCGAACGGTTTCTAGAAGAAGATGTGGACATGAAAGGACATGATTACCGACTACTGCCATTTGGTGCCGGAAGGAGAGTGTGCCCGGGTGCACAATTAGGGATCAATTTGGTGACGTCGATGTTGGGTCACCTTGTGCACCACTTTTCCTGGGCTCCGGCTGATGGTTTGAGCCCGGAAGAAATCGACATGTCGGAAAACCCGGGGCTGGTGACGTACATGCGAACTCCGCTACAAGCCATCCCCACACCCCGGTTACCTGCCATGTTGTACAAACGTGTGGCCGTGGATGTGTAA
>I3
ATGACCCTCCTACTCCTCCCCCTTTCCTTCACTTTAATCCTGGTAGCTTATGCACTCTATCAGCGCCTCCGATTCAAGCTCCCACCGGGACCACGCCCATGGCCGATCGTCGGAAACCTCTACGACGTCAAACCTATCCGATTCCGCTGCTATGCCGAGTGGGCACAGCAATACGGCCCGATCATATCAGTCTGGTTCGGATCGATTCTAAACGTCGTCGTCTCTAACAGTGAGTTGGCAAAAGAAGTACTCAAGGAAAAAGACCAGCAATTGGCGGATCGGCACCGAAGCAGGTCGGCGGCGAAGTTCAGCCGAGATGGTCAGGATTTGATTTGGGCGGATTATGGCCCCCACTATGTGAAGGTTCGCAAAGTATGTACTCTTGAGTTGTTTTCTCCCAAGAGGCTTGAGGCCCTTCGACCCATCAGAGAAGATGAAGTATCCGCTATGGTGGAGTCCATCTTCAACGATTGCATCCATCCTGATAAGAATGGCAAGAGTTTGCTGGTTAAAGGTTATCTGGGAGCTGTGGCATTCAACAACATTACTCGGCTCGCTTTCGGGAAACGATTTGTGAACTCGGAGGGTGTAATGGATGACAAGGGAAGAGTTAAGGCAATTGTGGCTAACGGCCTGAAGCTTGGTGCATCTCTAGCCATGGCAGAGCATATCCCATGGATCCGATGGTTCTTCCCGCTAGAAGAAGAAGCCTTTGCCAAGCACGGAGCACGTCGTGATCGGCTCACACGAGCCATCATGGATGAGCACACCGCTGCTCGTCAAAAGACCGGTGGAACCAAGCAGCATTTTGTCGATGCCTTGCTCACCCTTCAACAACAATATGATCTGAGTGAAGACACCATTATCGGCCTTCTTTGGGACATGATCACAGCAGGAATGGACACAACCGCCATCTCCGTTGAGTGGGCGATGGCCGAGCTTATCAAGAACCCGAGGGTGCAACAAAAAGCTCAAGAGGAGTTGGATCGTGTGATCGGATACGAACGTGTGCTCACCGAACCAGATTTCTCCAGCCTCCCATACCTTCAATGCGTAGCAAAAGAAGCATTGCGGTTGCACCCTCCGACCCCACTCATGCTCCCTCACAAAGCCAATTCCAATGTCAAGATTGGTGGCTACGACATCCCTAAGGGCTCGAATGTGCATGTAAATGTTTGGGCTGTGGCTCGAGACCCTGCAACATGGAAAAATCCATTGGAGTTTCGGCCCGAACGGTTTCTAGAAGAAGATGTGGACATGAAAGGACATGATTACCGACTACTGCCATTTGGTGCCGGAAGGAGAGTGTGCCCGGGTGCACAATTAGGGATCAATTTGGTGACGTCGATGTTGGGTCACCTTGTGCACCACTTTTCCTGGGCTCCGGCTGATGGTTTGAGCCCGGAAGAAATCGACATGTCGGAAAACCCGGGGCTGGTGACGTACATGCGAACTCCGCTACAAGCCATCCCCACACCCCGGTTACCTGCCATGTTGTACAAACGTGTGGCCGTGGATGTGTAA
>I5
ATGACCCTCCTACTCCTCCCCCTTTCCTTCACTTTAATCCTGGTAGCTTATGCACTCTATCAGCGCCTCCGATTCAAGCTCCCACCGGGACCACGCCCATGGCCGATCGTCGGAAACCTCTACGACGTCAAACCTATCCGATTCCGCTGCTATGCCGAGTGGGCACAGCAATACGGCCCGATCATATCAGTCTGGTTCGGATCGATTCTAAACGTCGTCGTCTCTAACAGTGAGTTGGCAAAAGAAGTACTCAAGGAAAAAGACCAGCAATTGGCGGATCGGCACCGAAGCAGGTCGGCGGCGAAGTTCAGCCGAGATGGTCAGGATTTGATTTGGGCGGATTATGGCCCCCACTATGTGAAGGTTCGCAAAGTATGTACTCTTGAGTTGTTTTCTCCCAAGAGGCTTGAGGCCCTTCGACCCATCAGAGAAGATGAAGTATCCGCTATGGTGGAGTCCATCTTCAACGATTGCATCCATCCTGATAAGAATGGCAAGAGTTTGCTGGTTAAAGGTTATCTGGGAGCTGTGGCATTCAACAACATTACTCGGCTCGCTTTCGGGAAACGATTTGTGAACTCGGAGGGTGTAATGGATGACAAGGGAAGAGTTAAGGCAATTGTGGCTAACGGCCTGAAGCTTGGTGCATCTCTAGCCATGGCAGAGCATATCCCATGGATCCGATGGTTCTTCCCGCTAGAAGAAGAAGCCTTTGCCAAGCACGGAGCACGTCGTGATCGGCTCACACGAGCCATCATGGATGAGCACACCGCTGCTCGTCAAAAGACCGGTGGAACCAAGCAGCATTTTGTCGATGCCTTGCTCACCCTTCAACAACAATATGATCTGAGTGAAGACACCATTATCGGCCTTCTTTGGGACATGATCACAGCAGGAATGGACACAACCGCCATCTCCGTTGAGTGGGCGATGGCCGAGCTTATCAAGAACCCGAGGGTGCAACAAAAAGCTCAAGAGGAGTTGGATCGTGTGATCGGATACGAACGTGTGCTCACCGAACCAGATTTCTCCAGCCTCCCATACCTTCAATGCGTAGCAAAAGAAGCATTGCGGTTGCACCCTCCGACCCCACTCATGCTCCCTCACAAAGCCAATTCCAATGTCAAGATTGGTGGCTACGACATCCCTAAGGGCTCGAATGTGCATGTAAATGTTTGGGCTGTGGCTCGAGACCCTGCAACATGGAAAAATCCATTGGAGTTTCGGCCCGAACGGTTTCTAGAAGAAGATGTGGACATGAAAGGACATGATTACCGACTACTGCCATTTGGTGCCGGAAGGAGAGTGTGCCCGGGTGCACAATTAGGGATCAATTTGGTGACGTCGATGTTGGGTCACCTTGTGCACCACTTTTCCTGGGCTCCGGCTGATGGTTTGAGCCCGGAAGAAATCGACATGTCGGAAAACCCGGGGCTGGTGACGTACATGCGAACTCCGCTACAAGCCATCCCCACACCCCGGTTACCTGCCATGTTGTACAAACGTGTGGCCGTGGATGTGTAA
>J1
ATGACCCTCCTACTCCTCCCCCTTTCCTTCACTTTAATCCTGGTAGCTTATGCACTCTATCAGCGCCTCCGATTCAAGCTCCCACCGGGACCACGCCCATGGCCGATCGTCGGAAACCTCTACGACGTCAAACCTATCCGATTCCGCTGCTATGCCGAGTGGGCACAGCAATACGGCCCGATCATATCAGTCTGGTTCGGATCGATTCTAAACGTCGTCGTCTCTAACAGTGAGTTGGCAAAAGAAGTACTCAAGGAAAAAGACCAGCAATTGGCGGATCGGCACCGAAGCAGGTCGGCGGCGAAGTTCAGCCGAGATGGTCAGGATTTGATTTGGGCGGATTATGGCCCCCACTATGTGAAGGTTCGCAAAGTATGTACTCTTGAGTTGTTTTCTCCCAAGAGGCTTGAGGCCCTTCGACCCATCAGAGAAGATGAAGTATCCGCTATGGTGGAGTCCATCTTCAACGATTGCATCCATCCTGATAAGAATGGCAAGAGTTTGCTGGTTAAAGGTTATCTGGGAGCTGTGGCATTCAACAACATTACTCGGCTCGCTTTCGGGAAACGATTTGTGAACTCGGAGGGTGTAATGGATGACAAGGGAAGAGTTAAGGCAATTGTGGCTAACGGCCTGAAGCTTGGTGCATCTCTAGCCATGGCAGAGCATATCCCATGGATCCGATGGTTCTTCCCGCTAGAAGAAGAAGCCTTTGCCAAGCACGGAGCACGTCGTGATCGGCTCACACGAGCCATCATGGATGAGCACACCGCTGCTCGTCAAAAGACCGGTGGAACCAAGCAGCATTTTGTCGATGCCTTGCTCACCCTTCAACAACAATATGATCTGAGTGAAGACACCATTATCGGCCTTCTTTGGGACATGATCACAGCAGGAATGGACACAACCGCCATCTCCGTTGAGTGGGCGATGGCCGAGCTTATCAAGAACCCGAGGGTGCAACAAAAAGCTCAAGAGGAGTTGGATCGTGTGATCGGATACGAACGTGTGCTCACCGAACCAGATTTCTCCAGCCTCCCATACCTTCAATGCGTAGCAAAAGAAGCATTGCGGTTGCACCCTCCGACCCCACTCATGCTCCCTCACAAAGCCAATTCCAATGTCAAGATTGGTGGCTACGACATCCCTAAGGGCTCGAATGTGCATGTAAATGTTTGGGCTGTGGCTCGAGACCCTGCAACATGGAAAAATCCATTGGAGTTTCGGCCCGAACGGTTTCTAGAAGAAGATGTGGACATGAAAGGACATGATTACCGACTACTGCCATTTGGTGCCGGAAGGAGAGTGTGCCCGGGTGCACAATTAGGGATCAATTTGGTGACGTCGATGTTGGGTCACCTTGTGCACCACTTTTCCTGGGCTCCGGCTGATGGTTTGAGCCCGGAAGAAATCGACATGTCGGAAAACCCGGGGCTGGTGACGTACATGCGAACTCCGCTACAAGCCATCCCCACACCCCGGTTACCTGCCATGTTGTACAAACGTGTGGCCGTGGATGTGTAA
>J2
ATGACCCTCCTACTCCTCCCCCTTTCCTTCACTTTAATCCTGGTAGCTTATGCACTCTATCAGCGCCTCCGATTCAAGCTCCCACCGGGACCACGCCCATGGCCGATCGTCGGAAACCTCTACGACGTCAAACCTATCCGATTCCGCTGCTATGCCGAGTGGGCACAGCAATACGGCCCGATCATATCAGTCTGGTTCGGATCGATTCTAAACGTCGTCGTCTCTAACAGTGAGTTGGCAAAAGAAGTACTCAAGGAAAAAGACCAGCAATTGGCGGATCGGCACCGAAGCAGGTCGGCGGCGAAGTTCAGCCGAGATGGTCAGGATTTGATTTGGGCGGATTATGGCCCCCACTATGTGAAGGTTCGCAAAGTATGTACTCTTGAGTTGTTTTCTCCCAAGAGGCTTGAGGCCCTTCGACCCATCAGAGAAGATGAAGTATCCGCTATGGTGGAGTCCATCTTCAACGATTGCATCCATCCTGATAAGAATGGCAAGAGTTTGCTGGTTAAAGGTTATCTGGGAGCTGTGGCATTCAACAACATTACTCGGCTCGCTTTCGGGAAACGATTTGTGAACTCGGAGGGTGTAATGGATGACAAGGGAAGAGTTAAGGCAATTGTGGCTAACGGCCTGAAGCTTGGTGCATCTCTAGCCATGGCAGAGCATATCCCATGGATCCGATGGTTCTTCCCGCTAGAAGAAGAAGCCTTTGCCAAGCACGGAGCACGTCGTGATCGGCTCACACGAGCCATCATGGATGAGCACACCGCTGCTCGTCAAAAGACCGGTGGAACCAAGCAGCATTTTGTCGATGCCTTGCTCACCCTTCAACAACAATATGATCTGAGTGAAGACACCATTATCGGCCTTCTTTGGGACATGATCACAGCAGGAATGGACACAACCGCCATCTCCGTTGAGTGGGCGATGGCCGAGCTTATCAAGAACCCGAGGGTGCAACAAAAAGCTCAAGAGGAGTTGGATCGTGTGATCGGATACGAACGTGTGCTCACCGAACCAGATTTCTCCAGCCTCCCATACCTTCAATGCGTAGCAAAAGAAGCATTGCGGTTGCACCCTCCGACCCCACTCATGCTCCCTCACAAAGCCAATTCCAATGTCAAGATTGGTGGCTACGACATCCCTAAGGGCTCGAATGTGCATGTAAATGTTTGGGCTGTGGCTCGAGACCCTGCAACATGGAAAAATCCATTGGAGTTTCGGCCCGAACGGTTTCTAGAAGAAGATGTGGACATGAAAGGACATGATTACCGACTACTGCCATTTGGTGCCGGAAGGAGAGTGTGCCCGGGTGCACAATTAGGGATCAATTTGGTGACGTCGATGTTGGGTCACCTTGTGCACCACTTTTCCTGGGCTCCGGCTGATGGTTTGAGCCCGGAAGAAATCGACATGTCGGAAAACCCGGGGCTGGTGACGTACATGCGAACTCCGCTACAAGCCATCCCCACACCCCGGTTACCTGCCATGTTGTACAAACGTGTGGCCGTGGATGTGTAA
>J3
ATGACCCTCCTACTCCTCCCCCTTTCCTTCACTTTAATCCTGGTAGCTTATGCACTCTATCAGCGCCTCCGATTCAAGCTCCCACCGGGACCACGCCCATGGCCGATCGTCGGAAACCTCTACGACGTCAAACCTATCCGATTCCGCTGCTATGCCGAGTGGGCACAGCAATACGGCCCGATCATATCAGTCTGGTTCGGATCGATTCTAAACGTCGTCGTCTCTAACAGTGAGTTGGCAAAAGAAGTACTCAAGGAAAAAGACCAGCAATTGGCGGATCGGCACCGAAGCAGGTCGGCGGCGAAGTTCAGCCGAGATGGTCAGGATTTGATTTGGGCGGATTATGGCCCCCACTATGTGAAGGTTCGCAAAGTATGTACTCTTGAGTTGTTTTCTCCCAAGAGGCTTGAGGCCCTTCGACCCATCAGAGAAGATGAAGTATCCGCTATGGTGGAGTCCATCTTCAACGATTGCATCCATCCTGATAAGAATGGCAAGAGTTTGCTGGTTAAAGGTTATCTGGGAGCTGTGGCATTCAACAACATTACTCGGCTCGCTTTCGGGAAACGATTTGTGAACTCGGAGGGTGTAATGGATGACAAGGGAAGAGTTAAGGCAATTGTGGCTAACGGCCTGAAGCTTGGTGCATCTCTAGCCATGGCAGAGCATATCCCATGGATCCGATGGTTCTTCCCGCTAGAAGAAGAAGCCTTTGCCAAGCACGGAGCACGTCGTGATCGGCTCACACGAGCCATCATGGATGAGCACACCGCTGCTCGTCAAAAGACCGGTGGAACCAAGCAGCATTTTGTCGATGCCTTGCTCACCCTTCAACAACAATATGATCTGAGTGAAGACACCATTATCGGCCTTCTTTGGGACATGATCACAGCAGGAATGGACACAACCGCCATCTCCGTTGAGTGGGCGATGGCCGAGCTTATCAAGAACCCGAGGGTGCAACAAAAAGCTCAAGAGGAGTTGGATCGTGTGATCGGATACGAACGTGTGCTCACCGAACCAGATTTCTCCAGCCTCCCATACCTTCAATGCGTAGCAAAAGAAGCATTGCGGTTGCACCCTCCGACCCCACTCATGCTCCCTCACAAAGCCAATTCCAATGTCAAGATTGGTGGCTACGACATCCCTAAGGGCTCGAATGTGCATGTAAATGTTTGGGCTGTGGCTCGAGACCCTGCAACATGGAAAAATCCATTGGAGTTTCGGCCCGAACGGTTTCTAGAAGAAGATGTGGACATGAAAGGACATGATTACCGACTACTGCCATTTGGTGCCGGAAGGAGAGTGTGCCCGGGTGCACAATTAGGGATCAATTTGGTGACGTCGATGTTGGGTCACCTTGTGCACCACTTTTCCTGGGCTCCGGCTGATGGTTTGAGCCCGGAAGAAATCGACATGTCGGAAAACCCGGGGCTGGTGACGTACATGCGAACTCCGCTACAAGCCATCCCCACACCCCGGTTACCTGCCATGTTGTACAAACGTGTGGCCGTGGATGTGTAA
>J4
ATGACCCTCCTACTCCTCCCCCTTTCCTTCACTTTAATCCTGGTAGCTTATGCACTCTATCAGCGCCTCCGATTCAAGCTCCCACCGGGACCACGCCCATGGCCGATCGTCGGAAACCTCTACGACGTCAAACCTATCCGATTCCGCTGCTATGCCGAGTGGGCACAGCAATACGGCCCGATCATATCAGTCTGGTTCGGATCGATTCTAAACGTCGTCGTCTCTAACAGTGAGTTGGCAAAAGAAGTACTCAAGGAAAAAGACCAGCAATTGGCGGATCGGCACCGAAGCAGGTCGGCGGCGAAGTTCAGCCGAGATGGTCAGGATTTGATTTGGGCGGATTATGGCCCCCACTATGTGAAGGTTCGCAAAGTATGTACTCTTGAGTTGTTTTCTCCCAAGAGGCTTGAGGCCCTTCGACCCATCAGAGAAGATGAAGTATCCGCTATGGTGGAGTCCATCTTCAACGATTGCATCCATCCTGATAAGAATGGCAAGAGTTTGCTGGTTAAAGGTTATCTGGGAGCTGTGGCATTCAACAACATTACTCGGCTCGCTTTCGGGAAACGATTTGTGAACTCGGAGGGTGTAATGGATGACAAGGGAAGAGTTAAGGCAATTGTGGCTAACGGCCTGAAGCTTGGTGCATCTCTAGCCATGGCAGAGCATATCCCATGGATCCGATGGTTCTTCCCGCTAGAAGAAGAAGCCTTTGCCAAGCACGGAGCACGTCGTGATCGGCTCACACGAGCCATCATGGATGAGCACACCGCTGCTCGTCAAAAGACCGGTGGAACCAAGCAGCATTTTGTCGATGCCTTGCTCACCCTTCAACAACAATATGATCTGAGTGAAGACACCATTATCGGCCTTCTTTGGGACATGATCACAGCAGGAATGGACACAACCGCCATCTCCGTTGAGTGGGCGATGGCCGAGCTTATCAAGAACCCGAGGGTGCAACAAAAAGCTCAAGAGGAGTTGGATCGTGTGATCGGATACGAACGTGTGCTCACCGAACCAGATTTCTCCAGCCTCCCATACCTTCAATGCGTAGCAAAAGAAGCATTGCGGTTGCACCCTCCGACCCCACTCATGCTCCCTCACAAAGCCAATTCCAATGTCAAGATTGGTGGCTACGACATCCCTAAGGGCTCGAATGTGCATGTAAATGTTTGGGCTGTGGCTCGAGACCCTGCAACATGGAAAAATCCATTGGAGTTTCGGCCCGAACGGTTTCTAGAAGAAGATGTGGACATGAAAGGACATGATTACCGACTACTGCCATTTGGTGCCGGAAGGAGAGTGTGCCCGGGTGCACAATTAGGGATCAATTTGGTGACGTCGATGTTGGGTCACCTTGTGCACCACTTTTCCTGGGCTCCGGCTGATGGTTTGAGCCCGGAAGAAATCGACATGTCGGAAAACCCGGGGCTGGTGACGTACATGCGAACTCCGCTACAAGCCATCCCCACACCCCGGTTACCTGCCATGTTGTACAAACGTGTGGCCGTGGATGTGTAA
>J5
ATGACCCTCCTACTCCTCCCCCTTTCCTTCACTTTAATCCTGGTAGCTTATGCACTCTATCAGCGCCTCCGATTCAAGCTCCCACCGGGACCACGCCCATGGCCGATCGTCGGAAACCTCTACGACGTCAAACCTATCCGATTCCGCTGCTATGCCGAGTGGGCACAGCAATACGGCCCGATCATATCAGTCTGGTTCGGATCGATTCTAAACGTCGTCGTCTCTAACAGTGAGTTGGCAAAAGAAGTACTCAAGGAAAAAGACCAGCAATTGGCGGATCGGCACCGAAGCAGGTCGGCGGCGAAGTTCAGCCGAGATGGTCAGGATTTGATTTGGGCGGATTATGGCCCCCACTATGTGAAGGTTCGCAAAGTATGTACTCTTGAGTTGTTTTCTCCCAAGAGGCTTGAGGCCCTTCGACCCATCAGAGAAGATGAAGTATCCGCTATGGTGGAGTCCATCTTCAACGATTGCATCCATCCTGATAAGAATGGCAAGAGTTTGCTGGTTAAAGGTTATCTGGGAGCTGTGGCATTCAACAACATTACTCGGCTCGCTTTCGGGAAACGATTTGTGAACTCGGAGGGTGTAATGGATGACAAGGGAAGAGTTAAGGCAATTGTGGCTAACGGCCTGAAGCTTGGTGCATCTCTAGCCATGGCAGAGCATATCCCATGGATCCGATGGTTCTTCCCGCTAGAAGAAGAAGCCTTTGCCAAGCACGGAGCACGTCGTGATCGGCTCACACGAGCCATCATGGATGAGCACACCGCTGCTCGTCAAAAGACCGGTGGAACCAAGCAGCATTTTGTCGATGCCTTGCTCACCCTTCAACAACAATATGATCTGAGTGAAGACACCATTATCGGCCTTCTTTGGGACATGATCACAGCAGGAATGGACACAACCGCCATCTCCGTTGAGTGGGCGATGGCCGAGCTTATCAAGAACCCGAGGGTGCAACAAAAAGCTCAAGAGGAGTTGGATCGTGTGATCGGATACGAACGTGTGCTCACCGAACCAGATTTCTCCAGCCTCCCATACCTTCAATGCGTAGCAAAAGAAGCATTGCGGTTGCACCCTCCGACCCCACTCATGCTCCCTCACAAAGCCAATTCCAATGTCAAGATTGGTGGCTACGACATCCCTAAGGGCTCGAATGTGCATGTAAATGTTTGGGCTGTGGCTCGAGACCCTGCAACATGGAAAAATCCATTGGAGTTTCGGCCCGAACGGTTTCTAGAAGAAGATGTGGACATGAAAGGACATGATTACCGACTACTGCCATTTGGTGCCGGAAGGAGAGTGTGCCCGGGTGCACAATTAGGGATCAATTTGGTGACGTCGATGTTGGGTCACCTTGTGCACCACTTTTCCTGGGCTCCGGCTGATGGTTTGAGCCCGGAAGAAATCGACATGTCGGAAAACCCGGGGCTGGTGACGTACATGCGAACTCCGCTACAAGCCATCCCCACACCCCGGTTACCTGCCATGTTGTACAAACGTGTGGCCGTGGATGTGTAA
>K1
ATGACCCTCCTACTCCTCCCCCTTTCCTTCACTTTAATCCTGGTAGCTTATGCACTCTATCAGCGCCTCCGATTCAAGCTCCCACCGGGACCACGCCCATGGCCGATCGTCGGAAACCTCTACGACGTCAAACCTATCCGATTCCGCTGCTATGCCGAGTGGGCACAGCAATACGGCCCGATCATATCAGTCTGGTTCGGATCGATTCTAAACGTCGTCGTCTCTAACAGTGAGTTGGCAAAAGAAGTACTCAAGGAAAAAGACCAGCAATTGGCGGATCGGCACCGAAGCAGGTCGGCGGCGAAGTTCAGCCGAGATGGTCAGGATTTGATTTGGGCGGATTATGGCCCCCACTATGTGAAGGTTCGCAAAGTATGTACTCTTGAGTTGTTTTCTCCCAAGAGGCTTGAGGCCCTTCGACCCATCAGAGAAGATGAAGTATCCGCTATGGTGGAGTCCATCTTCAACGATTGCATCCATCCTGATAAGAATGGCAAGAGTTTGCTGGTTAAAGGTTATCTGGGAGCTGTGGCATTCAACAACATTACTCGGCTCGCTTTCGGGAAACGATTTGTGAACTCGGAGGGTGTAATGGATGACAAGGGAAGAGTTAAGGCAATTGTGGCTAACGGCCTGAAGCTTGGTGCATCTCTAGCCATGGCAGAGCATATCCCATGGATCCGATGGTTCTTCCCGCTAGAAGAAGAAGCCTTTGCCAAGCACGGAGCACGTCGTGATCGGCTCACACGAGCCATCATGGATGAGCACACCGCTGCTCGTCAAAAGACCGGTGGAACCAAGCAGCATTTTGTCGATGCCTTGCTCACCCTTCAACAACAATATGATCTGAGTGAAGACACCATTATCGGCCTTCTTTGGGACATGATCACAGCAGGAATGGACACAACCGCCATCTCCGTTGAGTGGGCGATGGCCGAGCTTATCAAGAACCCGAGGGTGCAACAAAAAGCTCAAGAGGAGTTGGATCGTGTGATCGGATACGAACGTGTGCTCACCGAACCAGATTTCTCCAGCCTCCCATACCTTCAATGCGTAGCAAAAGAAGCATTGCGGTTGCACCCTCCGACCCCACTCATGCTCCCTCACAAAGCCAATTCCAATGTCAAGATTGGTGGCTACGACATCCCTAAGGGCTCGAATGTGCATGTAAATGTTTGGGCTGTGGCTCGAGACCCTGCAACATGGAAAAATCCATTGGAGTTTCGGCCCGAACGGTTTCTAGAAGAAGATGTGGACATGAAAGGACATGATTACCGACTACTGCCATTTGGTGCCGGAAGGAGAGTGTGCCCGGGTGCACAATTAGGGATCAATTTGGTGACGTCGATGTTGGGTCACCTTGTGCACCACTTTTCCTGGGCTCCGGCTGATGGTTTGAGCCCGGAAGAAATCGACATGTCGGAAAACCCGGGGCTGGTGACGTACATGCGAACTCCGCTACAAGCCATCCCCACACCCCGGTTACCTGCCATGTTGTACAAACGTGTGGCCGTGGATGTGTAA
>K4
ATGACCCTCCTACTCCTCCCCCTTTCCTTCACTTTAATCCTGGTAGCTTATGCACTCTATCAGCGCCTCCGATTCAAGCTCCCACCGGGACCACGCCCATGGCCGATCGTCGGAAACCTCTACGACGTCAAACCTATCCGATTCCGCTGCTATGCCGAGTGGGCACAGCAATACGGCCCGATCATATCAGTCTGGTTCGGATCGATTCTAAACGTCGTCGTCTCTAACAGTGAGTTGGCAAAAGAAGTACTCAAGGAAAAAGACCAGCAATTGGCGGATCGGCACCGAAGCAGGTCGGCGGCGAAGTTCAGCCGAGATGGTCAGGATTTGATTTGGGCGGATTATGGCCCCCACTATGTGAAGGTTCGCAAAGTATGTACTCTTGAGTTGTTTTCTCCCAAGAGGCTTGAGGCCCTTCGACCCATCAGAGAAGATGAAGTATCCGCTATGGTGGAGTCCATCTTCAACGATTGCATCCATCCTGATAAGAATGGCAAGAGTTTGCTGGTTAAAGGTTATCTGGGAGCTGTGGCATTCAACAACATTACTCGGCTCGCTTTCGGGAAACGATTTGTGAACTCGGAGGGTGTAATGGATGACAAGGGAAGAGTTAAGGCAATTGTGGCTAACGGCCTGAAGCTTGGTGCATCTCTAGCCATGGCAGAGCATATCCCATGGATCCGATGGTTCTTCCCGCTAGAAGAAGAAGCCTTTGCCAAGCACGGAGCACGTCGTGATCGGCTCACACGAGCCATCATGGATGAGCACACCGCTGCTCGTCAAAAGACCGGTGGAACCAAGCAGCATTTTGTCGATGCCTTGCTCACCCTTCAACAACAATATGATCTGAGTGAAGACACCATTATCGGCCTTCTTTGGGACATGATCACAGCAGGAATGGACACAACCGCCATCTCCGTTGAGTGGGCGATGGCCGAGCTTATCAAGAACCCGAGGGTGCAACAAAAAGCTCAAGAGGAGTTGGATCGTGTGATCGGATACGAACGTGTGCTCACCGAACCAGATTTCTCCAGCCTCCCATACCTTCAATGCGTAGCAAAAGAAGCATTGCGGTTGCACCCTCCGACCCCACTCATGCTCCCTCACAAAGCCAATTCCAATGTCAAGATTGGTGGCTACGACATCCCTAAGGGCTCGAATGTGCATGTAAATGTTTGGGCTGTGGCTCGAGACCCTGCAACATGGAAAAATCCATTGGAGTTTCGGCCCGAACGGTTTCTAGAAGAAGATGTGGACATGAAAGGACATGATTACCGACTACTGCCATTTGGTGCCGGAAGGAGAGTGTGCCCGGGTGCACAATTAGGGATCAATTTGGTGACGTCGATGTTGGGTCACCTTGTGCACCACTTTTCCTGGGCTCCGGCTGATGGTTTGAGCCCGGAAGAAATCGACATGTCGGAAAACCCGGGGCTGGTGACGTACATGCGAACTCCGCTACAAGCCATCCCCACACCCCGGTTACCTGCCATGTTGTACAAACGTGTGGCCGTGGATGTGTAA
>L1
ATGACCCTCCTACTCCTCCCCCTTTCCTTCACTTTAATCCTGGTAGCTTATGCACTCTATCAGCGCCTCCGATTCAAGCTCCCACCGGGACCACGCCCATGGCCGATCGTCGGAAACCTCTACGACGTCAAACCTATCCGATTCCGCTGCTATGCCGAGTGGGCACAGCAATACGGCCCGATCATATCAGTCTGGTTCGGATCGATTCTAAACGTCGTCGTCTCTAACAGTGAGTTGGCAAAAGAAGTACTCAAGGAAAAAGACCAGCAATTGGCGGATCGGCACCGAAGCAGGTCGGCGGCGAAGTTCAGCCGAGATGGTCAGGATTTGATTTGGGCGGATTATGGCCCCCACTATGTGAAGGTTCGCAAAGTATGTACTCTTGAGTTGTTTTCTCCCAAGAGGCTTGAGGCCCTTCGACCCATCAGAGAAGATGAAGTATCCGCTATGGTGGAGTCCATCTTCAACGATTGCATCCATCCTGATAAGAATGGCAAGAGTTTGCTGGTTAAAGGTTATCTGGGAGCTGTGGCATTCAACAACATTACTCGGCTCGCTTTCGGGAAACGATTTGTGAACTCGGAGGGTGTAATGGATGACAAGGGAAGAGTTAAGGCAATTGTGGCTAACGGCCTGAAGCTTGGTGCATCTCTAGCCATGGCAGAGCATATCCCATGGATCCGATGGTTCTTCCCGCTAGAAGAAGAAGCCTTTGCCAAGCACGGAGCACGTCGTGATCGGCTCACACGAGCCATCATGGATGAGCACACCGCTGCTCGTCAAAAGACCGGTGGAACCAAGCAGCATTTTGTCGATGCCTTGCTCACCCTTCAACAACAATATGATCTGAGTGAAGACACCATTATCGGCCTTCTTTGGGACATGATCACAGCAGGAATGGACACAACCGCCATCTCCGTTGAGTGGGCGATGGCCGAGCTTATCAAGAACCCGAGGGTGCAACAAAAAGCTCAAGAGGAGTTGGATCGTGTGATCGGATACGAACGTGTGCTCACCGAACCAGATTTCTCCAGCCTCCCATACCTTCAATGCGTAGCAAAAGAAGCATTGCGGTTGCACCCTCCGACCCCACTCATGCTCCCTCACAAAGCCAATTCCAATGTCAAGATTGGTGGCTACGACATCCCTAAGGGCTCGAATGTGCATGTAAATGTTTGGGCTGTGGCTCGAGACCCTGCAACATGGAAAAATCCATTGGAGTTTCGGCCCGAACGGTTTCTAGAAGAAGATGTGGACATGAAAGGACATGATTACCGACTACTGCCATTTGGTGCCGGAAGGAGAGTGTGCCCGGGTGCACAATTAGGGATCAATTTGGTGACGTCGATGTTGGGTCACCTTGTGCACCACTTTTCCTGGGCTCCGGCTGATGGTTTGAGCCCGGAAGAAATCGACATGTCGGAAAACCCGGGGCTGGTGACGTACATGCGAACTCCGCTACAAGCCATCCCCACACCCCGGTTACCTGCCATGTTGTACAAACGTGTGGCCGTGGATGTGTAA
>L5
ATGACCCTCCTACTCCTCCCCCTTTCCTTCACTTTAATCCTGGTAGCTTATGCACTCTATCAGCGCCTCCGATTCAAGCTCCCACCGGGACCACGCCCATGGCCGATCGTCGGAAACCTCTACGACGTCAAACCTATCCGATTCCGCTGCTATGCCGAGTGGGCACAGCAATACGGCCCGATCATATCAGTCTGGTTCGGATCGATTCTAAACGTCGTCGTCTCTAACAGTGAGTTGGCAAAAGAAGTACTCAAGGAAAAAGACCAGCAATTGGCGGATCGGCACCGAAGCAGGTCGGCGGCGAAGTTCAGCCGAGATGGTCAGGATTTGATTTGGGCGGATTATGGCCCCCACTATGTGAAGGTTCGCAAAGTATGTACTCTTGAGTTGTTTTCTCCCAAGAGGCTTGAGGCCCTTCGACCCATCAGAGAAGATGAAGTATCCGCTATGGTGGAGTCCATCTTCAACGATTGCATCCATCCTGATAAGAATGGCAAGAGTTTGCTGGTTAAAGGTTATCTGGGAGCTGTGGCATTCAACAACATTACTCGGCTCGCTTTCGGGAAACGATTTGTGAACTCGGAGGGTGTAATGGATGACAAGGGAAGAGTTAAGGCAATTGTGGCTAACGGCCTGAAGCTTGGTGCATCTCTAGCCATGGCAGAGCATATCCCATGGATCCGATGGTTCTTCCCGCTAGAAGAAGAAGCCTTTGCCAAGCACGGAGCACGTCGTGATCGGCTCACACGAGCCATCATGGATGAGCACACCGCTGCTCGTCAAAAGACCGGTGGAACCAAGCAGCATTTTGTCGATGCCTTGCTCACCCTTCAACAACAATATGATCTGAGTGAAGACACCATTATCGGCCTTCTTTGGGACATGATCACAGCAGGAATGGACACAACCGCCATCTCCGTTGAGTGGGCGATGGCCGAGCTTATCAAGAACCCGAGGGTGCAACAAAAAGCTCAAGAGGAGTTGGATCGTGTGATCGGATACGAACGTGTGCTCACCGAACCAGATTTCTCCAGCCTCCCATACCTTCAATGCGTAGCAAAAGAAGCATTGCGGTTGCACCCTCCGACCCCACTCATGCTCCCTCACAAAGCCAATTCCAATGTCAAGATTGGTGGCTACGACATCCCTAAGGGCTCGAATGTGCATGTAAATGTTTGGGCTGTGGCTCGAGACCCTGCAACATGGAAAAATCCATTGGAGTTTCGGCCCGAACGGTTTCTAGAAGAAGATGTGGACATGAAAGGACATGATTACCGACTACTGCCATTTGGTGCCGGAAGGAGAGTGTGCCCGGGTGCACAATTAGGGATCAATTTGGTGACGTCGATGTTGGGTCACCTTGTGCACCACTTTTCCTGGGCTCCGGCTGATGGTTTGAGCCCGGAAGAAATCGACATGTCGGAAAACCCGGGGCTGGTGACGTACATGCGAACTCCGCTACAAGCCATCCCCACACCCCGGTTACCTGCCATGTTGTACAAACGTGTGGCCGTGGATGTGTAA
>M1
ATGACCCTCCTACTCCTCCCCCTTTCCTTCACTTTAATCCTGGTAGCTTATGCACTCTATCAGCGCCTCCGATTCAAGCTCCCACCGGGACCACGCCCATGGCCGATCGTCGGAAACCTCTACGACGTCAAACCTATCCGATTCCGCTGCTATGCCGAGTGGGCACAGCAATACGGCCCGATCATATCAGTCTGGTTCGGATCGATTCTAAACGTCGTCGTCTCTAACAGTGAGTTGGCAAAAGAAGTACTCAAGGAAAAAGACCAGCAATTGGCGGATCGGCACCGAAGCAGGTCGGCGGCGAAGTTCAGCCGAGATGGTCAGGATTTGATTTGGGCGGATTATGGCCCCCACTATGTGAAGGTTCGCAAAGTATGTACTCTTGAGTTGTTTTCTCCCAAGAGGCTTGAGGCCCTTCGACCCATCAGAGAAGATGAAGTATCCGCTATGGTGGAGTCCATCTTCAACGATTGCATCCATCCTGATAAGAATGGCAAGAGTTTGCTGGTTAAAGGTTATCTGGGAGCTGTGGCATTCAACAACATTACTCGGCTCGCTTTCGGGAAACGATTTGTGAACTCGGAGGGTGTAATGGATGACAAGGGAAGAGTTAAGGCAATTGTGGCTAACGGCCTGAAGCTTGGTGCATCTCTAGCCATGGCAGAGCATATCCCATGGATCCGATGGTTCTTCCCGCTAGAAGAAGAAGCCTTTGCCAAGCACGGAGCACGTCGTGATCGGCTCACACGAGCCATCATGGATGAGCACACCGCTGCTCGTCAAAAGACCGGTGGAACCAAGCAGCATTTTGTCGATGCCTTGCTCACCCTTCAACAACAATATGATCTGAGTGAAGACACCATTATCGGCCTTCTTTGGGACATGATCACAGCAGGAATGGACACAACCGCCATCTCCGTTGAGTGGGCGATGGCCGAGCTTATCAAGAACCCGAGGGTGCAACAAAAAGCTCAAGAGGAGTTGGATCGTGTGATCGGATACGAACGTGTGCTCACCGAACCAGATTTCTCCAGCCTCCCATACCTTCAATGCGTAGCAAAAGAAGCATTGCGGTTGCACCCTCCGACCCCACTCATGCTCCCTCACAAAGCCAATTCCAATGTCAAGATTGGTGGCTACGACATCCCTAAGGGCTCGAATGTGCATGTAAATGTTTGGGCTGTGGCTCGAGACCCTGCAACATGGAAAAATCCATTGGAGTTTCGGCCCGAACGGTTTCTAGAAGAAGATGTGGACATGAAAGGACATGATTACCGACTACTGCCATTTGGTGCCGGAAGGAGAGTGTGCCCGGGTGCACAATTAGGGATCAATTTGGTGACGTCGATGTTGGGTCACCTTGTGCACCACTTTTCCTGGGCTCCGGCTGATGGTTTGAGCCCGGAAGAAATCGACATGTCGGAAAACCCGGGGCTGGTGACGTACATGCGAACTCCGCTACAAGCCATCCCCACACCCCGGTTACCTGCCATGTTGTACAAACGTGTGGCCGTGGATGTGTAA
>M3
ATGACCCTCCTACTCCTCCCCCTTTCCTTCACTTTAATCCTGGTAGCTTATGCACTCTATCAGCGCCTCCGATTCAAGCTCCCACCGGGACCACGCCCATGGCCGATCGTCGGAAACCTCTACGACGTCAAACCTATCCGATTCCGCTGCTATGCCGAGTGGGCACAGCAATACGGCCCGATCATATCAGTCTGGTTCGGATCGATTCTAAACGTCGTCGTCTCTAACAGTGAGTTGGCAAAAGAAGTACTCAAGGAAAAAGACCAGCAATTGGCGGATCGGCACCGAAGCAGGTCGGCGGCGAAGTTCAGCCGAGATGGTCAGGATTTGATTTGGGCGGATTATGGCCCCCACTATGTGAAGGTTCGCAAAGTATGTACTCTTGAGTTGTTTTCTCCCAAGAGGCTTGAGGCCCTTCGACCCATCAGAGAAGATGAAGTATCCGCTATGGTGGAGTCCATCTTCAACGATTGCATCCATCCTGATAAGAATGGCAAGAGTTTGCTGGTTAAAGGTTATCTGGGAGCTGTGGCATTCAACAACATTACTCGGCTCGCTTTCGGGAAACGATTTGTGAACTCGGAGGGTGTAATGGATGACAAGGGAAGAGTTAAGGCAATTGTGGCTAACGGCCTGAAGCTTGGTGCATCTCTAGCCATGGCAGAGCATATCCCATGGATCCGATGGTTCTTCCCGCTAGAAGAAGAAGCCTTTGCCAAGCACGGAGCACGTCGTGATCGGCTCACACGAGCCATCATGGATGAGCACACCGCTGCTCGTCAAAAGACCGGTGGAACCAAGCAGCATTTTGTCGATGCCTTGCTCACCCTTCAACAACAATATGATCTGAGTGAAGACACCATTATCGGCCTTCTTTGGGACATGATCACAGCAGGAATGGACACAACCGCCATCTCCGTTGAGTGGGCGATGGCCGAGCTTATCAAGAACCCGAGGGTGCAACAAAAAGCTCAAGAGGAGTTGGATCGTGTGATCGGATACGAACGTGTGCTCACCGAACCAGATTTCTCCAGCCTCCCATACCTTCAATGCGTAGCAAAAGAAGCATTGCGGTTGCACCCTCCGACCCCACTCATGCTCCCTCACAAAGCCAATTCCAATGTCAAGATTGGTGGCTACGACATCCCTAAGGGCTCGAATGTGCATGTAAATGTTTGGGCTGTGGCTCGAGACCCTGCAACATGGAAAAATCCATTGGAGTTTCGGCCCGAACGGTTTCTAGAAGAAGATGTGGACATGAAAGGACATGATTACCGACTACTGCCATTTGGTGCCGGAAGGAGAGTGTGCCCGGGTGCACAATTAGGGATCAATTTGGTGACGTCGATGTTGGGTCACCTTGTGCACCACTTTTCCTGGGCTCCGGCTGATGGTTTGAGCCCGGAAGAAATCGACATGTCGGAAAACCCGGGGCTGGTGACGTACATGCGAACTCCGCTACAAGCCATCCCCACACCCCGGTTACCTGCCATGTTGTACAAACGTGTGGCCGTGGATGTGTAA
>O5
ATGACCCTCCTACTCCTCCCCCTTTCCTTCACTTTAATCCTGGTAGCTTATGCACTCTATCAGCGCCTCCGATTCAAGCTCCCACCGGGACCACGCCCATGGCCGATCGTCGGAAACCTCTACGACGTCAAACCTATCCGATTCCGCTGCTATGCCGAGTGGGCACAGCAATACGGCCCGATCATATCAGTCTGGTTCGGATCGATTCTAAACGTCGTCGTCTCTAACAGTGAGTTGGCAAAAGAAGTACTCAAGGAAAAAGACCAGCAATTGGCGGATCGGCACCGAAGCAGGTCGGCGGCGAAGTTCAGCCGAGATGGTCAGGATTTGATTTGGGCGGATTATGGCCCCCACTATGTGAAGGTTCGCAAAGTATGTACTCTTGAGTTGTTTTCTCCCAAGAGGCTTGAGGCCCTTCGACCCATCAGAGAAGATGAAGTATCCGCTATGGTGGAGTCCATCTTCAACGATTGCATCCATCCTGATAAGAATGGCAAGAGTTTGCTGGTTAAAGGTTATCTGGGAGCTGTGGCATTCAACAACATTACTCGGCTCGCTTTCGGGAAACGATTTGTGAACTCGGAGGGTGTAATGGATGACAAGGGAAGAGTTAAGGCAATTGTGGCTAACGGCCTGAAGCTTGGTGCATCTCTAGCCATGGCAGAGCATATCCCATGGATCCGATGGTTCTTCCCGCTAGAAGAAGAAGCCTTTGCCAAGCACGGAGCACGTCGTGATCGGCTCACACGAGCCATCATGGATGAGCACACCGCTGCTCGTCAAAAGACCGGTGGAACCAAGCAGCATTTTGTCGATGCCTTGCTCACCCTTCAACAACAATATGATCTGAGTGAAGACACCATTATCGGCCTTCTTTGGGACATGATCACAGCAGGAATGGACACAACCGCCATCTCCGTTGAGTGGGCGATGGCCGAGCTTATCAAGAACCCGAGGGTGCAACAAAAAGCTCAAGAGGAGTTGGATCGTGTGATCGGATACGAACGTGTGCTCACCGAACCAGATTTCTCCAGCCTCCCATACCTTCAATGCGTAGCAAAAGAAGCATTGCGGTTGCACCCTCCGACCCCACTCATGCTCCCTCACAAAGCCAATTCCAATGTCAAGATTGGTGGCTACGACATCCCTAAGGGCTCGAATGTGCATGTAAATGTTTGGGCTGTGGCTCGAGACCCTGCAACATGGAAAAATCCATTGGAGTTTCGGCCCGAACGGTTTCTAGAAGAAGATGTGGACATGAAAGGACATGATTACCGACTACTGCCATTTGGTGCCGGAAGGAGAGTGTGCCCGGGTGCACAATTAGGGATCAATTTGGTGACGTCGATGTTGGGTCACCTTGTGCACCACTTTTCCTGGGCTCCGGCTGATGGTTTGAGCCCGGAAGAAATCGACATGTCGGAAAACCCGGGGCTGGTGACGTACATGCGAACTCCGCTACAAGCCATCCCCACACCCCGGTTACCTGCCATGTTGTACAAACGTGTGGCCGTGGATGTGTAA
>P2
ATGACCCTCCTACTCCTCCCCCTTTCCTTCACTTTAATCCTGGTAGCTTATGCACTCTATCAGCGCCTCCGATTCAAGCTCCCACCGGGACCACGCCCATGGCCGATCGTCGGAAACCTCTACGACGTCAAACCTATCCGATTCCGCTGCTATGCCGAGTGGGCACAGCAATACGGCCCGATCATATCAGTCTGGTTCGGATCGATTCTAAACGTCGTCGTCTCTAACAGTGAGTTGGCAAAAGAAGTACTCAAGGAAAAAGACCAGCAATTGGCGGATCGGCACCGAAGCAGGTCGGCGGCGAAGTTCAGCCGAGATGGTCAGGATTTGATTTGGGCGGATTATGGCCCCCACTATGTGAAGGTTCGCAAAGTATGTACTCTTGAGTTGTTTTCTCCCAAGAGGCTTGAGGCCCTTCGACCCATCAGAGAAGATGAAGTATCCGCTATGGTGGAGTCCATCTTCAACGATTGCATCCATCCTGATAAGAATGGCAAGAGTTTGCTGGTTAAAGGTTATCTGGGAGCTGTGGCATTCAACAACATTACTCGGCTCGCTTTCGGGAAACGATTTGTGAACTCGGAGGGTGTAATGGATGACAAGGGAAGAGTTAAGGCAATTGTGGCTAACGGCCTGAAGCTTGGTGCATCTCTAGCCATGGCAGAGCATATCCCATGGATCCGATGGTTCTTCCCGCTAGAAGAAGAAGCCTTTGCCAAGCACGGAGCACGTCGTGATCGGCTCACACGAGCCATCATGGATGAGCACACCGCTGCTCGTCAAAAGACCGGTGGAACCAAGCAGCATTTTGTCGATGCCTTGCTCACCCTTCAACAACAATATGATCTGAGTGAAGACACCATTATCGGCCTTCTTTGGGACATGATCACAGCAGGAATGGACACAACCGCCATCTCCGTTGAGTGGGCGATGGCCGAGCTTATCAAGAACCCGAGGGTGCAACAAAAAGCTCAAGAGGAGTTGGATCGTGTGATCGGATACGAACGTGTGCTCACCGAACCAGATTTCTCCAGCCTCCCATACCTTCAATGCGTAGCAAAAGAAGCATTGCGGTTGCACCCTCCGACCCCACTCATGCTCCCTCACAAAGCCAATTCCAATGTCAAGATTGGTGGCTACGACATCCCTAAGGGCTCGAATGTGCATGTAAATGTTTGGGCTGTGGCTCGAGACCCTGCAACATGGAAAAATCCATTGGAGTTTCGGCCCGAACGGTTTCTAGAAGAAGATGTGGACATGAAAGGACATGATTACCGACTACTGCCATTTGGTGCCGGAAGGAGAGTGTGCCCGGGTGCACAATTAGGGATCAATTTGGTGACGTCGATGTTGGGTCACCTTGTGCACCACTTTTCCTGGGCTCCGGCTGATGGTTTGAGCCCGGAAGAAATCGACATGTCGGAAAACCCGGGGCTGGTGACGTACATGCGAACTCCGCTACAAGCCATCCCCACACCCCGGTTACCTGCCATGTTGTACAAACGTGTGGCCGTGGATGTGTAA
>Q2
ATGACCCTCCTACTCCTCCCCCTTTCCTTCACTTTAATCCTGGTAGCTTATGCACTCTATCAGCGCCTCCGATTCAAGCTCCCACCGGGACCACGCCCATGGCCGATCGTCGGAAACCTCTACGACGTCAAACCTATCCGATTCCGCTGCTATGCCGAGTGGGCACAGCAATACGGCCCGATCATATCAGTCTGGTTCGGATCGATTCTAAACGTCGTCGTCTCTAACAGTGAGTTGGCAAAAGAAGTACTCAAGGAAAAAGACCAGCAATTGGCGGATCGGCACCGAAGCAGGTCGGCGGCGAAGTTCAGCCGAGATGGTCAGGATTTGATTTGGGCGGATTATGGCCCCCACTATGTGAAGGTTCGCAAAGTATGTACTCTTGAGTTGTTTTCTCCCAAGAGGCTTGAGGCCCTTCGACCCATCAGAGAAGATGAAGTATCCGCTATGGTGGAGTCCATCTTCAACGATTGCATCCATCCTGATAAGAATGGCAAGAGTTTGCTGGTTAAAGGTTATCTGGGAGCTGTGGCATTCAACAACATTACTCGGCTCGCTTTCGGGAAACGATTTGTGAACTCGGAGGGTGTAATGGATGACAAGGGAAGAGTTAAGGCAATTGTGGCTAACGGCCTGAAGCTTGGTGCATCTCTAGCCATGGCAGAGCATATCCCATGGATCCGATGGTTCTTCCCGCTAGAAGAAGAAGCCTTTGCCAAGCACGGAGCACGTCGTGATCGGCTCACACGAGCCATCATGGATGAGCACACCGCTGCTCGTCAAAAGACCGGTGGAACCAAGCAGCATTTTGTCGATGCCTTGCTCACCCTTCAACAACAATATGATCTGAGTGAAGACACCATTATCGGCCTTCTTTGGGACATGATCACAGCAGGAATGGACACAACCGCCATCTCCGTTGAGTGGGCGATGGCCGAGCTTATCAAGAACCCGAGGGTGCAACAAAAAGCTCAAGAGGAGTTGGATCGTGTGATCGGATACGAACGTGTGCTCACCGAACCAGATTTCTCCAGCCTCCCATACCTTCAATGCGTAGCAAAAGAAGCATTGCGGTTGCACCCTCCGACCCCACTCATGCTCCCTCACAAAGCCAATTCCAATGTCAAGATTGGTGGCTACGACATCCCTAAGGGCTCGAATGTGCATGTAAATGTTTGGGCTGTGGCTCGAGACCCTGCAACATGGAAAAATCCATTGGAGTTTCGGCCCGAACGGTTTCTAGAAGAAGATGTGGACATGAAAGGACATGATTACCGACTACTGCCATTTGGTGCCGGAAGGAGAGTGTGCCCGGGTGCACAATTAGGGATCAATTTGGTGACGTCGATGTTGGGTCACCTTGTGCACCACTTTTCCTGGGCTCCGGCTGATGGTTTGAGCCCGGAAGAAATCGACATGTCGGAAAACCCGGGGCTGGTGACGTACATGCGAACTCCGCTACAAGCCATCCCCACACCCCGGTTACCTGCCATGTTGTACAAACGTGTGGCCGTGGATGTGTAA
>R4
ATGACCCTCCTACTCCTCCCCCTTTCCTTCACTTTAATCCTGGTAGCTTATGCACTCTATCAGCGCCTCCGATTCAAGCTCCCACCGGGACCACGCCCATGGCCGATCGTCGGAAACCTCTACGACGTCAAACCTATCCGATTCCGCTGCTATGCCGAGTGGGCACAGCAATACGGCCCGATCATATCAGTCTGGTTCGGATCGATTCTAAACGTCGTCGTCTCTAACAGTGAGTTGGCAAAAGAAGTACTCAAGGAAAAAGACCAGCAATTGGCGGATCGGCACCGAAGCAGGTCGGCGGCGAAGTTCAGCCGAGATGGTCAGGATTTGATTTGGGCGGATTATGGCCCCCACTATGTGAAGGTTCGCAAAGTATGTACTCTTGAGTTGTTTTCTCCCAAGAGGCTTGAGGCCCTTCGACCCATCAGAGAAGATGAAGTATCCGCTATGGTGGAGTCCATCTTCAACGATTGCATCCATCCTGATAAGAATGGCAAGAGTTTGCTGGTTAAAGGTTATCTGGGAGCTGTGGCATTCAACAACATTACTCGGCTCGCTTTCGGGAAACGATTTGTGAACTCGGAGGGTGTAATGGATGACAAGGGAAGAGTTAAGGCAATTGTGGCTAACGGCCTGAAGCTTGGTGCATCTCTAGCCATGGCAGAGCATATCCCATGGATCCGATGGTTCTTCCCGCTAGAAGAAGAAGCCTTTGCCAAGCACGGAGCACGTCGTGATCGGCTCACACGAGCCATCATGGATGAGCACACCGCTGCTCGTCAAAAGACCGGTGGAACCAAGCAGCATTTTGTCGATGCCTTGCTCACCCTTCAACAACAATATGATCTGAGTGAAGACACCATTATCGGCCTTCTTTGGGACATGATCACAGCAGGAATGGACACAACCGCCATCTCCGTTGAGTGGGCGATGGCCGAGCTTATCAAGAACCCGAGGGTGCAACAAAAAGCTCAAGAGGAGTTGGATCGTGTGATCGGATACGAACGTGTGCTCACCGAACCAGATTTCTCCAGCCTCCCATACCTTCAATGCGTAGCAAAAGAAGCATTGCGGTTGCACCCTCCGACCCCACTCATGCTCCCTCACAAAGCCAATTCCAATGTCAAGATTGGTGGCTACGACATCCCTAAGGGCTCGAATGTGCATGTAAATGTTTGGGCTGTGGCTCGAGACCCTGCAACATGGAAAAATCCATTGGAGTTTCGGCCCGAACGGTTTCTAGAAGAAGATGTGGACATGAAAGGACATGATTACCGACTACTGCCATTTGGTGCCGGAAGGAGAGTGTGCCCGGGTGCACAATTAGGGATCAATTTGGTGACGTCGATGTTGGGTCACCTTGTGCACCACTTTTCCTGGGCTCCGGCTGATGGTTTGAGCCCGGAAGAAATCGACATGTCGGAAAACCCGGGGCTGGTGACGTACATGCGAACTCCGCTACAAGCCATCCCCACACCCCGGTTACCTGCCATGTTGTACAAACGTGTGGCCGTGGATGTGTAA
>R5
ATGACCCTCCTACTCCTCCCCCTTTCCTTCACTTTAATCCTGGTAGCTTATGCACTCTATCAGCGCCTCCGATTCAAGCTCCCACCGGGACCACGCCCATGGCCGATCGTCGGAAACCTCTACGACGTCAAACCTATCCGATTCCGCTGCTATGCCGAGTGGGCACAGCAATACGGCCCGATCATATCAGTCTGGTTCGGATCGATTCTAAACGTCGTCGTCTCTAACAGTGAGTTGGCAAAAGAAGTACTCAAGGAAAAAGACCAGCAATTGGCGGATCGGCACCGAAGCAGGTCGGCGGCGAAGTTCAGCCGAGATGGTCAGGATTTGATTTGGGCGGATTATGGCCCCCACTATGTGAAGGTTCGCAAAGTATGTACTCTTGAGTTGTTTTCTCCCAAGAGGCTTGAGGCCCTTCGACCCATCAGAGAAGATGAAGTATCCGCTATGGTGGAGTCCATCTTCAACGATTGCATCCATCCTGATAAGAATGGCAAGAGTTTGCTGGTTAAAGGTTATCTGGGAGCTGTGGCATTCAACAACATTACTCGGCTCGCTTTCGGGAAACGATTTGTGAACTCGGAGGGTGTAATGGATGACAAGGGAAGAGTTAAGGCAATTGTGGCTAACGGCCTGAAGCTTGGTGCATCTCTAGCCATGGCAGAGCATATCCCATGGATCCGATGGTTCTTCCCGCTAGAAGAAGAAGCCTTTGCCAAGCACGGAGCACGTCGTGATCGGCTCACACGAGCCATCATGGATGAGCACACCGCTGCTCGTCAAAAGACCGGTGGAACCAAGCAGCATTTTGTCGATGCCTTGCTCACCCTTCAACAACAATATGATCTGAGTGAAGACACCATTATCGGCCTTCTTTGGGACATGATCACAGCAGGAATGGACACAACCGCCATCTCCGTTGAGTGGGCGATGGCCGAGCTTATCAAGAACCCGAGGGTGCAACAAAAAGCTCAAGAGGAGTTGGATCGTGTGATCGGATACGAACGTGTGCTCACCGAACCAGATTTCTCCAGCCTCCCATACCTTCAATGCGTAGCAAAAGAAGCATTGCGGTTGCACCCTCCGACCCCACTCATGCTCCCTCACAAAGCCAATTCCAATGTCAAGATTGGTGGCTACGACATCCCTAAGGGCTCGAATGTGCATGTAAATGTTTGGGCTGTGGCTCGAGACCCTGCAACATGGAAAAATCCATTGGAGTTTCGGCCCGAACGGTTTCTAGAAGAAGATGTGGACATGAAAGGACATGATTACCGACTACTGCCATTTGGTGCCGGAAGGAGAGTGTGCCCGGGTGCACAATTAGGGATCAATTTGGTGACGTCGATGTTGGGTCACCTTGTGCACCACTTTTCCTGGGCTCCGGCTGATGGTTTGAGCCCGGAAGAAATCGACATGTCGGAAAACCCGGGGCTGGTGACGTACATGCGAACTCCGCTACAAGCCATCCCCACACCCCGGTTACCTGCCATGTTGTACAAACGTGTGGCCGTGGATGTGTAA
>S5
ATGACCCTCCTACTCCTCCCCCTTTCCTTCACTTTAATCCTGGTAGCTTATGCACTCTATCAGCGCCTCCGATTCAAGCTCCCACCGGGACCACGCCCATGGCCGATCGTCGGAAACCTCTACGACGTCAAACCTATCCGATTCCGCTGCTATGCCGAGTGGGCACAGCAATACGGCCCGATCATATCAGTCTGGTTCGGATCGATTCTAAACGTCGTCGTCTCTAACAGTGAGTTGGCAAAAGAAGTACTCAAGGAAAAAGACCAGCAATTGGCGGATCGGCACCGAAGCAGGTCGGCGGCGAAGTTCAGCCGAGATGGTCAGGATTTGATTTGGGCGGATTATGGCCCCCACTATGTGAAGGTTCGCAAAGTATGTACTCTTGAGTTGTTTTCTCCCAAGAGGCTTGAGGCCCTTCGACCCATCAGAGAAGATGAAGTATCCGCTATGGTGGAGTCCATCTTCAACGATTGCATCCATCCTGATAAGAATGGCAAGAGTTTGCTGGTTAAAGGTTATCTGGGAGCTGTGGCATTCAACAACATTACTCGGCTCGCTTTCGGGAAACGATTTGTGAACTCGGAGGGTGTAATGGATGACAAGGGAAGAGTTAAGGCAATTGTGGCTAACGGCCTGAAGCTTGGTGCATCTCTAGCCATGGCAGAGCATATCCCATGGATCCGATGGTTCTTCCCGCTAGAAGAAGAAGCCTTTGCCAAGCACGGAGCACGTCGTGATCGGCTCACACGAGCCATCATGGATGAGCACACCGCTGCTCGTCAAAAGACCGGTGGAACCAAGCAGCATTTTGTCGATGCCTTGCTCACCCTTCAACAACAATATGATCTGAGTGAAGACACCATTATCGGCCTTCTTTGGGACATGATCACAGCAGGAATGGACACAACCGCCATCTCCGTTGAGTGGGCGATGGCCGAGCTTATCAAGAACCCGAGGGTGCAACAAAAAGCTCAAGAGGAGTTGGATCGTGTGATCGGATACGAACGTGTGCTCACCGAACCAGATTTCTCCAGCCTCCCATACCTTCAATGCGTAGCAAAAGAAGCATTGCGGTTGCACCCTCCGACCCCACTCATGCTCCCTCACAAAGCCAATTCCAATGTCAAGATTGGTGGCTACGACATCCCTAAGGGCTCGAATGTGCATGTAAATGTTTGGGCTGTGGCTCGAGACCCTGCAACATGGAAAAATCCATTGGAGTTTCGGCCCGAACGGTTTCTAGAAGAAGATGTGGACATGAAAGGACATGATTACCGACTACTGCCATTTGGTGCCGGAAGGAGAGTGTGCCCGGGTGCACAATTAGGGATCAATTTGGTGACGTCGATGTTGGGTCACCTTGTGCACCACTTTTCCTGGGCTCCGGCTGATGGTTTGAGCCCGGAAGAAATCGACATGTCGGAAAACCCGGGGCTGGTGACGTACATGCGAACTCCGCTACAAGCCATCCCCACACCCCGGTTACCTGCCATGTTGTACAAACGTGTGGCCGTGGATGTGTAA
>W3
ATGACCCTCCTACTCCTCCCCCTTTCCTTCACTTTAATCCTGGTAGCTTATGCACTCTATCAGCGCCTCCGATTCAAGCTCCCACCGGGACCACGCCCATGGCCGATCGTCGGAAACCTCTACGACGTCAAACCTATCCGATTCCGCTGCTATGCCGAGTGGGCACAGCAATACGGCCCGATCATATCAGTCTGGTTCGGATCGATTCTAAACGTCGTCGTCTCTAACAGTGAGTTGGCAAAAGAAGTACTCAAGGAAAAAGACCAGCAATTGGCGGATCGGCACCGAAGCAGGTCGGCGGCGAAGTTCAGCCGAGATGGTCAGGATTTGATTTGGGCGGATTATGGCCCCCACTATGTGAAGGTTCGCAAAGTATGTACTCTTGAGTTGTTTTCTCCCAAGAGGCTTGAGGCCCTTCGACCCATCAGAGAAGATGAAGTATCCGCTATGGTGGAGTCCATCTTCAACGATTGCATCCATCCTGATAAGAATGGCAAGAGTTTGCTGGTTAAAGGTTATCTGGGAGCTGTGGCATTCAACAACATTACTCGGCTCGCTTTCGGGAAACGATTTGTGAACTCGGAGGGTGTAATGGATGACAAGGGAAGAGTTAAGGCAATTGTGGCTAACGGCCTGAAGCTTGGTGCATCTCTAGCCATGGCAGAGCATATCCCATGGATCCGATGGTTCTTCCCGCTAGAAGAAGAAGCCTTTGCCAAGCACGGAGCACGTCGTGATCGGCTCACACGAGCCATCATGGATGAGCACACCGCTGCTCGTCAAAAGACCGGTGGAACCAAGCAGCATTTTGTCGATGCCTTGCTCACCCTTCAACAACAATATGATCTGAGTGAAGACACCATTATCGGCCTTCTTTGGGACATGATCACAGCAGGAATGGACACAACCGCCATCTCCGTTGAGTGGGCGATGGCCGAGCTTATCAAGAACCCGAGGGTGCAACAAAAAGCTCAAGAGGAGTTGGATCGTGTGATCGGATACGAACGTGTGCTCACCGAACCAGATTTCTCCAGCCTCCCATACCTTCAATGCGTAGCAAAAGAAGCATTGCGGTTGCACCCTCCGACCCCACTCATGCTCCCTCACAAAGCCAATTCCAATGTCAAGATTGGTGGCTACGACATCCCTAAGGGCTCGAATGTGCATGTAAATGTTTGGGCTGTGGCTCGAGACCCTGCAACATGGAAAAATCCATTGGAGTTTCGGCCCGAACGGTTTCTAGAAGAAGATGTGGACATGAAAGGACATGATTACCGACTACTGCCATTTGGTGCCGGAAGGAGAGTGTGCCCGGGTGCACAATTAGGGATCAATTTGGTGACGTCGATGTTGGGTCACCTTGTGCACCACTTTTCCTGGGCTCCGGCTGATGGTTTGAGCCCGGAAGAAATCGACATGTCGGAAAACCCGGGGCTGGTGACGTACATGCGAACTCCGCTACAAGCCATCCCCACACCCCGGTTACCTGCCATGTTGTACAAACGTGTGGCCGTGGATGTGTAA
>W5
ATGACCCTCCTACTCCTCCCCCTTTCCTTCACTTTAATCCTGGTAGCTTATGCACTCTATCAGCGCCTCCGATTCAAGCTCCCACCGGGACCACGCCCATGGCCGATCGTCGGAAACCTCTACGACGTCAAACCTATCCGATTCCGCTGCTATGCCGAGTGGGCACAGCAATACGGCCCGATCATATCAGTCTGGTTCGGATCGATTCTAAACGTCGTCGTCTCTAACAGTGAGTTGGCAAAAGAAGTACTCAAGGAAAAAGACCAGCAATTGGCGGATCGGCACCGAAGCAGGTCGGCGGCGAAGTTCAGCCGAGATGGTCAGGATTTGATTTGGGCGGATTATGGCCCCCACTATGTGAAGGTTCGCAAAGTATGTACTCTTGAGTTGTTTTCTCCCAAGAGGCTTGAGGCCCTTCGACCCATCAGAGAAGATGAAGTATCCGCTATGGTGGAGTCCATCTTCAACGATTGCATCCATCCTGATAAGAATGGCAAGAGTTTGCTGGTTAAAGGTTATCTGGGAGCTGTGGCATTCAACAACATTACTCGGCTCGCTTTCGGGAAACGATTTGTGAACTCGGAGGGTGTAATGGATGACAAGGGAAGAGTTAAGGCAATTGTGGCTAACGGCCTGAAGCTTGGTGCATCTCTAGCCATGGCAGAGCATATCCCATGGATCCGATGGTTCTTCCCGCTAGAAGAAGAAGCCTTTGCCAAGCACGGAGCACGTCGTGATCGGCTCACACGAGCCATCATGGATGAGCACACCGCTGCTCGTCAAAAGACCGGTGGAACCAAGCAGCATTTTGTCGATGCCTTGCTCACCCTTCAACAACAATATGATCTGAGTGAAGACACCATTATCGGCCTTCTTTGGGACATGATCACAGCAGGAATGGACACAACCGCCATCTCCGTTGAGTGGGCGATGGCCGAGCTTATCAAGAACCCGAGGGTGCAACAAAAAGCTCAAGAGGAGTTGGATCGTGTGATCGGATACGAACGTGTGCTCACCGAACCAGATTTCTCCAGCCTCCCATACCTTCAATGCGTAGCAAAAGAAGCATTGCGGTTGCACCCTCCGACCCCACTCATGCTCCCTCACAAAGCCAATTCCAATGTCAAGATTGGTGGCTACGACATCCCTAAGGGCTCGAATGTGCATGTAAATGTTTGGGCTGTGGCTCGAGACCCTGCAACATGGAAAAATCCATTGGAGTTTCGGCCCGAACGGTTTCTAGAAGAAGATGTGGACATGAAAGGACATGATTACCGACTACTGCCATTTGGTGCCGGAAGGAGAGTGTGCCCGGGTGCACAATTAGGGATCAATTTGGTGACGTCGATGTTGGGTCACCTTGTGCACCACTTTTCCTGGGCTCCGGCTGATGGTTTGAGCCCGGAAGAAATCGACATGTCGGAAAACCCGGGGCTGGTGACGTACATGCGAACTCCGCTACAAGCCATCCCCACACCCCGGTTACCTGCCATGTTGTACAAACGTGTGGCCGTGGATGTGTAA
>Z3
ATGACCCTCCTACTCCTCCCCCTTTCCTTCACTTTAATCCTGGTAGCTTATGCACTCTATCAGCGCCTCCGATTCAAGCTCCCACCGGGACCACGCCCATGGCCGATCGTCGGAAACCTCTACGACGTCAAACCTATCCGATTCCGCTGCTATGCCGAGTGGGCACAGCAATACGGCCCGATCATATCAGTCTGGTTCGGATCGATTCTAAACGTCGTCGTCTCTAACAGTGAGTTGGCAAAAGAAGTACTCAAGGAAAAAGACCAGCAATTGGCGGATCGGCACCGAAGCAGGTCGGCGGCGAAGTTCAGCCGAGATGGTCAGGATTTGATTTGGGCGGATTATGGCCCCCACTATGTGAAGGTTCGCAAAGTATGTACTCTTGAGTTGTTTTCTCCCAAGAGGCTTGAGGCCCTTCGACCCATCAGAGAAGATGAAGTATCCGCTATGGTGGAGTCCATCTTCAACGATTGCATCCATCCTGATAAGAATGGCAAGAGTTTGCTGGTTAAAGGTTATCTGGGAGCTGTGGCATTCAACAACATTACTCGGCTCGCTTTCGGGAAACGATTTGTGAACTCGGAGGGTGTAATGGATGACAAGGGAAGAGTTAAGGCAATTGTGGCTAACGGCCTGAAGCTTGGTGCATCTCTAGCCATGGCAGAGCATATCCCATGGATCCGATGGTTCTTCCCGCTAGAAGAAGAAGCCTTTGCCAAGCACGGAGCACGTCGTGATCGGCTCACACGAGCCATCATGGATGAGCACACCGCTGCTCGTCAAAAGACCGGTGGAACCAAGCAGCATTTTGTCGATGCCTTGCTCACCCTTCAACAACAATATGATCTGAGTGAAGACACCATTATCGGCCTTCTTTGGGACATGATCACAGCAGGAATGGACACAACCGCCATCTCCGTTGAGTGGGCGATGGCCGAGCTTATCAAGAACCCGAGGGTGCAACAAAAAGCTCAAGAGGAGTTGGATCGTGTGATCGGATACGAACGTGTGCTCACCGAACCAGATTTCTCCAGCCTCCCATACCTTCAATGCGTAGCAAAAGAAGCATTGCGGTTGCACCCTCCGACCCCACTCATGCTCCCTCACAAAGCCAATTCCAATGTCAAGATTGGTGGCTACGACATCCCTAAGGGCTCGAATGTGCATGTAAATGTTTGGGCTGTGGCTCGAGACCCTGCAACATGGAAAAATCCATTGGAGTTTCGGCCCGAACGGTTTCTAGAAGAAGATGTGGACATGAAAGGACATGATTACCGACTACTGCCATTTGGTGCCGGAAGGAGAGTGTGCCCGGGTGCACAATTAGGGATCAATTTGGTGACGTCGATGTTGGGTCACCTTGTGCACCACTTTTCCTGGGCTCCGGCTGATGGTTTGAGCCCGGAAGAAATCGACATGTCGGAAAACCCGGGGCTGGTGACGTACATGCGAACTCCGCTACAAGCCATCCCCACACCCCGGTTACCTGCCATGTTGTACAAACGTGTGGCCGTGGATGTGTAA
>AC3
ATGACCCTCCTACTCCTCCCCCTTTCCTTCACTTTAATCCTGGTAGCTTATGCACTCTATCAGCGCCTCCGATTCAAGCTCCCACCGGGACCACGCCCATGGCCGATCGTCGGAAACCTCTACGACGTCAAACCTATCCGATTCCGCTGCTATGCCGAGTGGGCACAGCAATACGGCCCGATCATATCAGTCTGGTTCGGATCGATTCTAAACGTCGTCGTCTCTAACAGTGAGTTGGCAAAAGAAGTACTCAAGGAAAAAGACCAGCAATTGGCGGATCGGCACCGAAGCAGGTCGGCGGCGAAGTTCAGCCGAGATGGTCAGGATTTGATTTGGGCGGATTATGGCCCCCACTATGTGAAGGTTCGCAAAGTATGTACTCTTGAGTTGTTTTCTCCCAAGAGGCTTGAGGCCCTTCGACCCATCAGAGAAGATGAAGTATCCGCTATGGTGGAGTCCATCTTCAACGATTGCATCCATCCTGATAAGAATGGCAAGAGTTTGCTGGTTAAAGGTTATCTGGGAGCTGTGGCATTCAACAACATTACTCGGCTCGCTTTCGGGAAACGATTTGTGAACTCGGAGGGTGTAATGGATGACAAGGGAAGAGTTAAGGCAATTGTGGCTAACGGCCTGAAGCTTGGTGCATCTCTAGCCATGGCAGAGCATATCCCATGGATCCGATGGTTCTTCCCGCTAGAAGAAGAAGCCTTTGCCAAGCACGGAGCACGTCGTGATCGGCTCACACGAGCCATCATGGATGAGCACACCGCTGCTCGTCAAAAGACCGGTGGAACCAAGCAGCATTTTGTCGATGCCTTGCTCACCCTTCAACAACAATATGATCTGAGTGAAGACACCATTATCGGCCTTCTTTGGGACATGATCACAGCAGGAATGGACACAACCGCCATCTCCGTTGAGTGGGCGATGGCCGAGCTTATCAAGAACCCGAGGGTGCAACAAAAAGCTCAAGAGGAGTTGGATCGTGTGATCGGATACGAACGTGTGCTCACCGAACCAGATTTCTCCAGCCTCCCATACCTTCAATGCGTAGCAAAAGAAGCATTGCGGTTGCACCCTCCGACCCCACTCATGCTCCCTCACAAAGCCAATTCCAATGTCAAGATTGGTGGCTACGACATCCCTAAGGGCTCGAATGTGCATGTAAATGTTTGGGCTGTGGCTCGAGACCCTGCAACATGGAAAAATCCATTGGAGTTTCGGCCCGAACGGTTTCTAGAAGAAGATGTGGACATGAAAGGACATGATTACCGACTACTGCCATTTGGTGCCGGAAGGAGAGTGTGCCCGGGTGCACAATTAGGGATCAATTTGGTGACGTCGATGTTGGGTCACCTTGTGCACCACTTTTCCTGGGCTCCGGCTGATGGTTTGAGCCCGGAAGAAATCGACATGTCGGAAAACCCGGGGCTGGTGACGTACATGCGAACTCCGCTACAAGCCATCCCCACACCCCGGTTACCTGCCATGTTGTACAAACGTGTGGCCGTGGATGTGTAA
>AC5
ATGACCCTCCTACTCCTCCCCCTTTCCTTCACTTTAATCCTGGTAGCTTATGCACTCTATCAGCGCCTCCGATTCAAGCTCCCACCGGGACCACGCCCATGGCCGATCGTCGGAAACCTCTACGACGTCAAACCTATCCGATTCCGCTGCTATGCCGAGTGGGCACAGCAATACGGCCCGATCATATCAGTCTGGTTCGGATCGATTCTAAACGTCGTCGTCTCTAACAGTGAGTTGGCAAAAGAAGTACTCAAGGAAAAAGACCAGCAATTGGCGGATCGGCACCGAAGCAGGTCGGCGGCGAAGTTCAGCCGAGATGGTCAGGATTTGATTTGGGCGGATTATGGCCCCCACTATGTGAAGGTTCGCAAAGTATGTACTCTTGAGTTGTTTTCTCCCAAGAGGCTTGAGGCCCTTCGACCCATCAGAGAAGATGAAGTATCCGCTATGGTGGAGTCCATCTTCAACGATTGCATCCATCCTGATAAGAATGGCAAGAGTTTGCTGGTTAAAGGTTATCTGGGAGCTGTGGCATTCAACAACATTACTCGGCTCGCTTTCGGGAAACGATTTGTGAACTCGGAGGGTGTAATGGATGACAAGGGAAGAGTTAAGGCAATTGTGGCTAACGGCCTGAAGCTTGGTGCATCTCTAGCCATGGCAGAGCATATCCCATGGATCCGATGGTTCTTCCCGCTAGAAGAAGAAGCCTTTGCCAAGCACGGAGCACGTCGTGATCGGCTCACACGAGCCATCATGGATGAGCACACCGCTGCTCGTCAAAAGACCGGTGGAACCAAGCAGCATTTTGTCGATGCCTTGCTCACCCTTCAACAACAATATGATCTGAGTGAAGACACCATTATCGGCCTTCTTTGGGACATGATCACAGCAGGAATGGACACAACCGCCATCTCCGTTGAGTGGGCGATGGCCGAGCTTATCAAGAACCCGAGGGTGCAACAAAAAGCTCAAGAGGAGTTGGATCGTGTGATCGGATACGAACGTGTGCTCACCGAACCAGATTTCTCCAGCCTCCCATACCTTCAATGCGTAGCAAAAGAAGCATTGCGGTTGCACCCTCCGACCCCACTCATGCTCCCTCACAAAGCCAATTCCAATGTCAAGATTGGTGGCTACGACATCCCTAAGGGCTCGAATGTGCATGTAAATGTTTGGGCTGTGGCTCGAGACCCTGCAACATGGAAAAATCCATTGGAGTTTCGGCCCGAACGGTTTCTAGAAGAAGATGTGGACATGAAAGGACATGATTACCGACTACTGCCATTTGGTGCCGGAAGGAGAGTGTGCCCGGGTGCACAATTAGGGATCAATTTGGTGACGTCGATGTTGGGTCACCTTGTGCACCACTTTTCCTGGGCTCCGGCTGATGGTTTGAGCCCGGAAGAAATCGACATGTCGGAAAACCCGGGGCTGGTGACGTACATGCGAACTCCGCTACAAGCCATCCCCACACCCCGGTTACCTGCCATGTTGTACAAACGTGTGGCCGTGGATGTGTAA
>AD3
ATGACCCTCCTACTCCTCCCCCTTTCCTTCACTTTAATCCTGGTAGCTTATGCACTCTATCAGCGCCTCCGATTCAAGCTCCCACCGGGACCACGCCCATGGCCGATCGTCGGAAACCTCTACGACGTCAAACCTATCCGATTCCGCTGCTATGCCGAGTGGGCACAGCAATACGGCCCGATCATATCAGTCTGGTTCGGATCGATTCTAAACGTCGTCGTCTCTAACAGTGAGTTGGCAAAAGAAGTACTCAAGGAAAAAGACCAGCAATTGGCGGATCGGCACCGAAGCAGGTCGGCGGCGAAGTTCAGCCGAGATGGTCAGGATTTGATTTGGGCGGATTATGGCCCCCACTATGTGAAGGTTCGCAAAGTATGTACTCTTGAGTTGTTTTCTCCCAAGAGGCTTGAGGCCCTTCGACCCATCAGAGAAGATGAAGTATCCGCTATGGTGGAGTCCATCTTCAACGATTGCATCCATCCTGATAAGAATGGCAAGAGTTTGCTGGTTAAAGGTTATCTGGGAGCTGTGGCATTCAACAACATTACTCGGCTCGCTTTCGGGAAACGATTTGTGAACTCGGAGGGTGTAATGGATGACAAGGGAAGAGTTAAGGCAATTGTGGCTAACGGCCTGAAGCTTGGTGCATCTCTAGCCATGGCAGAGCATATCCCATGGATCCGATGGTTCTTCCCGCTAGAAGAAGAAGCCTTTGCCAAGCACGGAGCACGTCGTGATCGGCTCACACGAGCCATCATGGATGAGCACACCGCTGCTCGTCAAAAGACCGGTGGAACCAAGCAGCATTTTGTCGATGCCTTGCTCACCCTTCAACAACAATATGATCTGAGTGAAGACACCATTATCGGCCTTCTTTGGGACATGATCACAGCAGGAATGGACACAACCGCCATCTCCGTTGAGTGGGCGATGGCCGAGCTTATCAAGAACCCGAGGGTGCAACAAAAAGCTCAAGAGGAGTTGGATCGTGTGATCGGATACGAACGTGTGCTCACCGAACCAGATTTCTCCAGCCTCCCATACCTTCAATGCGTAGCAAAAGAAGCATTGCGGTTGCACCCTCCGACCCCACTCATGCTCCCTCACAAAGCCAATTCCAATGTCAAGATTGGTGGCTACGACATCCCTAAGGGCTCGAATGTGCATGTAAATGTTTGGGCTGTGGCTCGAGACCCTGCAACATGGAAAAATCCATTGGAGTTTCGGCCCGAACGGTTTCTAGAAGAAGATGTGGACATGAAAGGACATGATTACCGACTACTGCCATTTGGTGCCGGAAGGAGAGTGTGCCCGGGTGCACAATTAGGGATCAATTTGGTGACGTCGATGTTGGGTCACCTTGTGCACCACTTTTCCTGGGCTCCGGCTGATGGTTTGAGCCCGGAAGAAATCGACATGTCGGAAAACCCGGGGCTGGTGACGTACATGCGAACTCCGCTACAAGCCATCCCCACACCCCGGTTACCTGCCATGTTGTACAAACGTGTGGCCGTGGATGTGTAA
>AE2
ATGACCCTCCTACTCCTCCCCCTTTCCTTCACTTTAATCCTGGTAGCTTATGCACTCTATCAGCGCCTCCGATTCAAGCTCCCACCGGGACCACGCCCATGGCCGATCGTCGGAAACCTCTACGACGTCAAACCTATCCGATTCCGCTGCTATGCCGAGTGGGCACAGCAATACGGCCCGATCATATCAGTCTGGTTCGGATCGATTCTAAACGTCGTCGTCTCTAACAGTGAGTTGGCAAAAGAAGTACTCAAGGAAAAAGACCAGCAATTGGCGGATCGGCACCGAAGCAGGTCGGCGGCGAAGTTCAGCCGAGATGGTCAGGATTTGATTTGGGCGGATTATGGCCCCCACTATGTGAAGGTTCGCAAAGTATGTACTCTTGAGTTGTTTTCTCCCAAGAGGCTTGAGGCCCTTCGACCCATCAGAGAAGATGAAGTATCCGCTATGGTGGAGTCCATCTTCAACGATTGCATCCATCCTGATAAGAATGGCAAGAGTTTGCTGGTTAAAGGTTATCTGGGAGCTGTGGCATTCAACAACATTACTCGGCTCGCTTTCGGGAAACGATTTGTGAACTCGGAGGGTGTAATGGATGACAAGGGAAGAGTTAAGGCAATTGTGGCTAACGGCCTGAAGCTTGGTGCATCTCTAGCCATGGCAGAGCATATCCCATGGATCCGATGGTTCTTCCCGCTAGAAGAAGAAGCCTTTGCCAAGCACGGAGCACGTCGTGATCGGCTCACACGAGCCATCATGGATGAGCACACCGCTGCTCGTCAAAAGACCGGTGGAACCAAGCAGCATTTTGTCGATGCCTTGCTCACCCTTCAACAACAATATGATCTGAGTGAAGACACCATTATCGGCCTTCTTTGGGACATGATCACAGCAGGAATGGACACAACCGCCATCTCCGTTGAGTGGGCGATGGCCGAGCTTATCAAGAACCCGAGGGTGCAACAAAAAGCTCAAGAGGAGTTGGATCGTGTGATCGGATACGAACGTGTGCTCACCGAACCAGATTTCTCCAGCCTCCCATACCTTCAATGCGTAGCAAAAGAAGCATTGCGGTTGCACCCTCCGACCCCACTCATGCTCCCTCACAAAGCCAATTCCAATGTCAAGATTGGTGGCTACGACATCCCTAAGGGCTCGAATGTGCATGTAAATGTTTGGGCTGTGGCTCGAGACCCTGCAACATGGAAAAATCCATTGGAGTTTCGGCCCGAACGGTTTCTAGAAGAAGATGTGGACATGAAAGGACATGATTACCGACTACTGCCATTTGGTGCCGGAAGGAGAGTGTGCCCGGGTGCACAATTAGGGATCAATTTGGTGACGTCGATGTTGGGTCACCTTGTGCACCACTTTTCCTGGGCTCCGGCTGATGGTTTGAGCCCGGAAGAAATCGACATGTCGGAAAACCCGGGGCTGGTGACGTACATGCGAACTCCGCTACAAGCCATCCCCACACCCCGGTTACCTGCCATGTTGTACAAACGTGTGGCCGTGGATGTGTAA
>AE3
ATGACCCTCCTACTCCTCCCCCTTTCCTTCACTTTAATCCTGGTAGCTTATGCACTCTATCAGCGCCTCCGATTCAAGCTCCCACCGGGACCACGCCCATGGCCGATCGTCGGAAACCTCTACGACGTCAAACCTATCCGATTCCGCTGCTATGCCGAGTGGGCACAGCAATACGGCCCGATCATATCAGTCTGGTTCGGATCGATTCTAAACGTCGTCGTCTCTAACAGTGAGTTGGCAAAAGAAGTACTCAAGGAAAAAGACCAGCAATTGGCGGATCGGCACCGAAGCAGGTCGGCGGCGAAGTTCAGCCGAGATGGTCAGGATTTGATTTGGGCGGATTATGGCCCCCACTATGTGAAGGTTCGCAAAGTATGTACTCTTGAGTTGTTTTCTCCCAAGAGGCTTGAGGCCCTTCGACCCATCAGAGAAGATGAAGTATCCGCTATGGTGGAGTCCATCTTCAACGATTGCATCCATCCTGATAAGAATGGCAAGAGTTTGCTGGTTAAAGGTTATCTGGGAGCTGTGGCATTCAACAACATTACTCGGCTCGCTTTCGGGAAACGATTTGTGAACTCGGAGGGTGTAATGGATGACAAGGGAAGAGTTAAGGCAATTGTGGCTAACGGCCTGAAGCTTGGTGCATCTCTAGCCATGGCAGAGCATATCCCATGGATCCGATGGTTCTTCCCGCTAGAAGAAGAAGCCTTTGCCAAGCACGGAGCACGTCGTGATCGGCTCACACGAGCCATCATGGATGAGCACACCGCTGCTCGTCAAAAGACCGGTGGAACCAAGCAGCATTTTGTCGATGCCTTGCTCACCCTTCAACAACAATATGATCTGAGTGAAGACACCATTATCGGCCTTCTTTGGGACATGATCACAGCAGGAATGGACACAACCGCCATCTCCGTTGAGTGGGCGATGGCCGAGCTTATCAAGAACCCGAGGGTGCAACAAAAAGCTCAAGAGGAGTTGGATCGTGTGATCGGATACGAACGTGTGCTCACCGAACCAGATTTCTCCAGCCTCCCATACCTTCAATGCGTAGCAAAAGAAGCATTGCGGTTGCACCCTCCGACCCCACTCATGCTCCCTCACAAAGCCAATTCCAATGTCAAGATTGGTGGCTACGACATCCCTAAGGGCTCGAATGTGCATGTAAATGTTTGGGCTGTGGCTCGAGACCCTGCAACATGGAAAAATCCATTGGAGTTTCGGCCCGAACGGTTTCTAGAAGAAGATGTGGACATGAAAGGACATGATTACCGACTACTGCCATTTGGTGCCGGAAGGAGAGTGTGCCCGGGTGCACAATTAGGGATCAATTTGGTGACGTCGATGTTGGGTCACCTTGTGCACCACTTTTCCTGGGCTCCGGCTGATGGTTTGAGCCCGGAAGAAATCGACATGTCGGAAAACCCGGGGCTGGTGACGTACATGCGAACTCCGCTACAAGCCATCCCCACACCCCGGTTACCTGCCATGTTGTACAAACGTGTGGCCGTGGATGTGTAA
>AE4
ATGACCCTCCTACTCCTCCCCCTTTCCTTCACTTTAATCCTGGTAGCTTATGCACTCTATCAGCGCCTCCGATTCAAGCTCCCACCGGGACCACGCCCATGGCCGATCGTCGGAAACCTCTACGACGTCAAACCTATCCGATTCCGCTGCTATGCCGAGTGGGCACAGCAATACGGCCCGATCATATCAGTCTGGTTCGGATCGATTCTAAACGTCGTCGTCTCTAACAGTGAGTTGGCAAAAGAAGTACTCAAGGAAAAAGACCAGCAATTGGCGGATCGGCACCGAAGCAGGTCGGCGGCGAAGTTCAGCCGAGATGGTCAGGATTTGATTTGGGCGGATTATGGCCCCCACTATGTGAAGGTTCGCAAAGTATGTACTCTTGAGTTGTTTTCTCCCAAGAGGCTTGAGGCCCTTCGACCCATCAGAGAAGATGAAGTATCCGCTATGGTGGAGTCCATCTTCAACGATTGCATCCATCCTGATAAGAATGGCAAGAGTTTGCTGGTTAAAGGTTATCTGGGAGCTGTGGCATTCAACAACATTACTCGGCTCGCTTTCGGGAAACGATTTGTGAACTCGGAGGGTGTAATGGATGACAAGGGAAGAGTTAAGGCAATTGTGGCTAACGGCCTGAAGCTTGGTGCATCTCTAGCCATGGCAGAGCATATCCCATGGATCCGATGGTTCTTCCCGCTAGAAGAAGAAGCCTTTGCCAAGCACGGAGCACGTCGTGATCGGCTCACACGAGCCATCATGGATGAGCACACCGCTGCTCGTCAAAAGACCGGTGGAACCAAGCAGCATTTTGTCGATGCCTTGCTCACCCTTCAACAACAATATGATCTGAGTGAAGACACCATTATCGGCCTTCTTTGGGACATGATCACAGCAGGAATGGACACAACCGCCATCTCCGTTGAGTGGGCGATGGCCGAGCTTATCAAGAACCCGAGGGTGCAACAAAAAGCTCAAGAGGAGTTGGATCGTGTGATCGGATACGAACGTGTGCTCACCGAACCAGATTTCTCCAGCCTCCCATACCTTCAATGCGTAGCAAAAGAAGCATTGCGGTTGCACCCTCCGACCCCACTCATGCTCCCTCACAAAGCCAATTCCAATGTCAAGATTGGTGGCTACGACATCCCTAAGGGCTCGAATGTGCATGTAAATGTTTGGGCTGTGGCTCGAGACCCTGCAACATGGAAAAATCCATTGGAGTTTCGGCCCGAACGGTTTCTAGAAGAAGATGTGGACATGAAAGGACATGATTACCGACTACTGCCATTTGGTGCCGGAAGGAGAGTGTGCCCGGGTGCACAATTAGGGATCAATTTGGTGACGTCGATGTTGGGTCACCTTGTGCACCACTTTTCCTGGGCTCCGGCTGATGGTTTGAGCCCGGAAGAAATCGACATGTCGGAAAACCCGGGGCTGGTGACGTACATGCGAACTCCGCTACAAGCCATCCCCACACCCCGGTTACCTGCCATGTTGTACAAACGTGTGGCCGTGGATGTGTAA
>AE5
ATGACCCTCCTACTCCTCCCCCTTTCCTTCACTTTAATCCTGGTAGCTTATGCACTCTATCAGCGCCTCCGATTCAAGCTCCCACCGGGACCACGCCCATGGCCGATCGTCGGAAACCTCTACGACGTCAAACCTATCCGATTCCGCTGCTATGCCGAGTGGGCACAGCAATACGGCCCGATCATATCAGTCTGGTTCGGATCGATTCTAAACGTCGTCGTCTCTAACAGTGAGTTGGCAAAAGAAGTACTCAAGGAAAAAGACCAGCAATTGGCGGATCGGCACCGAAGCAGGTCGGCGGCGAAGTTCAGCCGAGATGGTCAGGATTTGATTTGGGCGGATTATGGCCCCCACTATGTGAAGGTTCGCAAAGTATGTACTCTTGAGTTGTTTTCTCCCAAGAGGCTTGAGGCCCTTCGACCCATCAGAGAAGATGAAGTATCCGCTATGGTGGAGTCCATCTTCAACGATTGCATCCATCCTGATAAGAATGGCAAGAGTTTGCTGGTTAAAGGTTATCTGGGAGCTGTGGCATTCAACAACATTACTCGGCTCGCTTTCGGGAAACGATTTGTGAACTCGGAGGGTGTAATGGATGACAAGGGAAGAGTTAAGGCAATTGTGGCTAACGGCCTGAAGCTTGGTGCATCTCTAGCCATGGCAGAGCATATCCCATGGATCCGATGGTTCTTCCCGCTAGAAGAAGAAGCCTTTGCCAAGCACGGAGCACGTCGTGATCGGCTCACACGAGCCATCATGGATGAGCACACCGCTGCTCGTCAAAAGACCGGTGGAACCAAGCAGCATTTTGTCGATGCCTTGCTCACCCTTCAACAACAATATGATCTGAGTGAAGACACCATTATCGGCCTTCTTTGGGACATGATCACAGCAGGAATGGACACAACCGCCATCTCCGTTGAGTGGGCGATGGCCGAGCTTATCAAGAACCCGAGGGTGCAACAAAAAGCTCAAGAGGAGTTGGATCGTGTGATCGGATACGAACGTGTGCTCACCGAACCAGATTTCTCCAGCCTCCCATACCTTCAATGCGTAGCAAAAGAAGCATTGCGGTTGCACCCTCCGACCCCACTCATGCTCCCTCACAAAGCCAATTCCAATGTCAAGATTGGTGGCTACGACATCCCTAAGGGCTCGAATGTGCATGTAAATGTTTGGGCTGTGGCTCGAGACCCTGCAACATGGAAAAATCCATTGGAGTTTCGGCCCGAACGGTTTCTAGAAGAAGATGTGGACATGAAAGGACATGATTACCGACTACTGCCATTTGGTGCCGGAAGGAGAGTGTGCCCGGGTGCACAATTAGGGATCAATTTGGTGACGTCGATGTTGGGTCACCTTGTGCACCACTTTTCCTGGGCTCCGGCTGATGGTTTGAGCCCGGAAGAAATCGACATGTCGGAAAACCCGGGGCTGGTGACGTACATGCGAACTCCGCTACAAGCCATCCCCACACCCCGGTTACCTGCCATGTTGTACAAACGTGTGGCCGTGGATGTGTAA
>D3
ATGACCCTCCTACTCCTCCCCCTTTCCTTCACTTTAATCCTGGTAGCTTATGCACTCTATCAGCGCCTCCGATTCAAGCTCCCACCGGGACCACGCCCATGGCCGATCGTCGGAAACCTCTACGACGTCAAACCTATCCGATTCCGCTGCTATGCCGAGTGGGCACAGCAATACGGCCCGATCATATCAGTCTGGTTCGGATCGATTCTAAACGTCGTCGTCTCTAACAGTGAGTTGGCAAAAGAAGTACTCAAGGAAAAAGACCAGCAATTGGCGGATCGGCACCGAAGCAGGTCGGCGGCGAAGTTCAGCCGAGATGGTCAGGATTTGATTTGGGCGGATTATGGCCCCCACTATGTGAAGGTTCGCAAAGTATGTACTCTTGAGTTGTTTTCTCCCAAGAGGCTTGAGGCCCTTCGACCCATCAGAGAAGATGAAGTATCCGCTATGGTGGAGTCCATCTTCAACGATTGCATCCATCCTGATAAGAATGGCAAGAGTTTGCTGGTTAAAGGTTATCTGGGAGCTGTGGCATTCAACAACATTACTCGGCTCGCTTTCGGGAAACGATTTGTGAACTCGGAGGGTGTAMTGGATGACAAGGGAAGAGTTAAGGCAATTGTGGCTAACGGCCTGAAGCTTGGTGCATCTCTAGCCATGGCAGAGCATATCCCATGGATCCGATGGTTCTTCCCGCTAGAAGAAGAAGCCTTTGCCAAGCACGGAGCACGTCGTGATCGGCTCACACGAGCCATCATGGATGAGCACACCGCTGCTCGTCAAAAGACCGGTGGAACCAAGCAGCATTTTGTCGATGCCTTGCTCACCCTTCAACAACAATATGATCTGAGTGAAGACACCATTATCGGCCTTCTTTGGGACATGATCACAGCAGGAATGGACACAACCGCCATCTCCGTTGAGTGGGCGATGGCCGAGCTTATCAAGAACCCGAGGGTGCAACAAAAAGCTCAAGAGGAGTTGGATCGTGTGATCGGATACGAACGTGTGCTCACCGAACCAGATTTCTCCAGCCTCCCATACCTTCAATGCGTAGCAAAAGAAGCATTGCGGTTGCACCCTCCGACCCCACTCATGCTCCCTCACAAAGCCAATTCCAATGTCAAGATTGGTGGCTACGACATCCCTAAGGGCTCGAATGTGCATGTAAATGTTTGGGCTGTGGCTCGAGACCCTGCAACATGGAAAAATCCATTGGAGTTTCGGCCCGAACGGTTTCTAGAAGAAGATGTGGACATGAAAGGACATGATTACCGACTACTGCCATTTGGTGCCGGAAGGAGAGTGTGCCCGGGTGCACAATTAGGGATCAATTTGGTGACGTCGATGTTGGGTCACCTTGTGCACCACTTTTCCTGGGCTCCGGCTGATGGTTTGAGCCCGGAAGAAATCGACATGTCGGAAAACCCGGGGCTGGTGACGTACATGCGAACTCCGCTACAAGCCATCCCCACACCCCGGTTACCTGCCATGTTGTACAAACGTGTGGCCGTGGATGTGTAA
>E3
ATGACCCTCCTACTCCTCCCCCTTTCCTTCACTTTAATCCTGGTAGCTTATGCACTCTATCAGCGCCTCCGATTCAAGCTCCCACCGGGACCACGCCCATGGCCGATCGTCGGAAACCTCTACGACGTCAAACCTATCCGATTCCGCTGCTATGCCGAGTGGGCACAGCAATACGGCCCGATCATATCAGTCTGGTTCGGATCGATTCTAAACGTCGTCGTCTCTAACAGTGAGTTGGCAAAAGAAGTACTCAAGGAAAAAGACCAGCAATTGGCGGATCGGCACCGAAGCAGGTCGGCGGCGAAGTTCAGCCGAGATGGTCAGGATTTGATTTGGGCGGATTATGGCCCCCACTATGTGAAGGTTCGCAAAGTATGTACTCTTGAGTTGTTTTCTCCCAAGAGGCTTGAGGCCCTTCGACCCATCAGAGAAGATGAAGTATCCGCTATGGTGGAGTCCATCTTCAACGATTGCATCCATCCTGATAAGAATGGCAAGAGTTTGCTGGTTAAAGGTTATCTGGGAGCTGTGGCATTCAACAACATTACTCGGCTCGCTTTCGGGAAACGATTTGTGAACTCGGAGGGTGTAMTGGATGACAAGGGAAGAGTTAAGGCAATTGTGGCTAACGGCCTGAAGCTTGGTGCATCTCTAGCCATGGCAGAGCATATCCCATGGATCCGATGGTTCTTCCCGCTAGAAGAAGAAGCCTTTGCCAAGCACGGAGCACGTCGTGATCGGCTCACACGAGCCATCATGGATGAGCACACCGCTGCTCGTCAAAAGACCGGTGGAACCAAGCAGCATTTTGTCGATGCCTTGCTCACCCTTCAACAACAATATGATCTGAGTGAAGACACCATTATCGGCCTTCTTTGGGACATGATCACAGCAGGAATGGACACAACCGCCATCTCCGTTGAGTGGGCGATGGCCGAGCTTATCAAGAACCCGAGGGTGCAACAAAAAGCTCAAGAGGAGTTGGATCGTGTGATCGGATACGAACGTGTGCTCACCGAACCAGATTTCTCCAGCCTCCCATACCTTCAATGCGTAGCAAAAGAAGCATTGCGGTTGCACCCTCCGACCCCACTCATGCTCCCTCACAAAGCCAATTCCAATGTCAAGATTGGTGGCTACGACATCCCTAAGGGCTCGAATGTGCATGTAAATGTTTGGGCTGTGGCTCGAGACCCTGCAACATGGAAAAATCCATTGGAGTTTCGGCCCGAACGGTTTCTAGAAGAAGATGTGGACATGAAAGGACATGATTACCGACTACTGCCATTTGGTGCCGGAAGGAGAGTGTGCCCGGGTGCACAATTAGGGATCAATTTGGTGACGTCGATGTTGGGTCACCTTGTGCACCACTTTTCCTGGGCTCCGGCTGATGGTTTGAGCCCGGAAGAAATCGACATGTCGGAAAACCCGGGGCTGGTGACGTACATGCGAACTCCGCTACAAGCCATCCCCACACCCCGGTTACCTGCCATGTTGTACAAACGTGTGGCCGTGGATGTGTAA
>F1
ATGACCCTCCTACTCCTCCCCCTTTCCTTCACTTTAATCCTGGTAGCTTATGCACTCTATCAGCGCCTCCGATTCAAGCTCCCACCGGGACCACGCCCATGGCCGATCGTCGGAAACCTCTACGACGTCAAACCTATCCGATTCCGCTGCTATGCCGAGTGGGCACAGCAATACGGCCCGATCATATCAGTCTGGTTCGGATCGATTCTAAACGTCGTCGTCTCTAACAGTGAGTTGGCAAAAGAAGTACTCAAGGAAAAAGACCAGCAATTGGCGGATCGGCACCGAAGCAGGTCGGCGGCGAAGTTCAGCCGAGATGGTCAGGATTTGATTTGGGCGGATTATGGCCCCCACTATGTGAAGGTTCGCAAAGTATGTACTCTTGAGTTGTTTTCTCCCAAGAGGCTTGAGGCCCTTCGACCCATCAGAGAAGATGAAGTATCCGCTATGGTGGAGTCCATCTTCAACGATTGCATCCATCCTGATAAGAATGGCAAGAGTTTGCTGGTTAAAGGTTATCTGGGAGCTGTGGCATTCAACAACATTACTCGGCTCGCTTTCGGGAAACGATTTGTGAACTCGGAGGGTGTAMTGGATGACAAGGGAAGAGTTAAGGCAATTGTGGCTAACGGCCTGAAGCTTGGTGCATCTCTAGCCATGGCAGAGCATATCCCATGGATCCGATGGTTCTTCCCGCTAGAAGAAGAAGCCTTTGCCAAGCACGGAGCACGTCGTGATCGGCTCACACGAGCCATCATGGATGAGCACACCGCTGCTCGTCAAAAGACCGGTGGAACCAAGCAGCATTTTGTCGATGCCTTGCTCACCCTTCAACAACAATATGATCTGAGTGAAGACACCATTATCGGCCTTCTTTGGGACATGATCACAGCAGGAATGGACACAACCGCCATCTCCGTTGAGTGGGCGATGGCCGAGCTTATCAAGAACCCGAGGGTGCAACAAAAAGCTCAAGAGGAGTTGGATCGTGTGATCGGATACGAACGTGTGCTCACCGAACCAGATTTCTCCAGCCTCCCATACCTTCAATGCGTAGCAAAAGAAGCATTGCGGTTGCACCCTCCGACCCCACTCATGCTCCCTCACAAAGCCAATTCCAATGTCAAGATTGGTGGCTACGACATCCCTAAGGGCTCGAATGTGCATGTAAATGTTTGGGCTGTGGCTCGAGACCCTGCAACATGGAAAAATCCATTGGAGTTTCGGCCCGAACGGTTTCTAGAAGAAGATGTGGACATGAAAGGACATGATTACCGACTACTGCCATTTGGTGCCGGAAGGAGAGTGTGCCCGGGTGCACAATTAGGGATCAATTTGGTGACGTCGATGTTGGGTCACCTTGTGCACCACTTTTCCTGGGCTCCGGCTGATGGTTTGAGCCCGGAAGAAATCGACATGTCGGAAAACCCGGGGCTGGTGACGTACATGCGAACTCCGCTACAAGCCATCCCCACACCCCGGTTACCTGCCATGTTGTACAAACGTGTGGCCGTGGATGTGTAA
>F2
ATGACCCTCCTACTCCTCCCCCTTTCCTTCACTTTAATCCTGGTAGCTTATGCACTCTATCAGCGCCTCCGATTCAAGCTCCCACCGGGACCACGCCCATGGCCGATCGTCGGAAACCTCTACGACGTCAAACCTATCCGATTCCGCTGCTATGCCGAGTGGGCACAGCAATACGGCCCGATCATATCAGTCTGGTTCGGATCGATTCTAAACGTCGTCGTCTCTAACAGTGAGTTGGCAAAAGAAGTACTCAAGGAAAAAGACCAGCAATTGGCGGATCGGCACCGAAGCAGGTCGGCGGCGAAGTTCAGCCGAGATGGTCAGGATTTGATTTGGGCGGATTATGGCCCCCACTATGTGAAGGTTCGCAAAGTATGTACTCTTGAGTTGTTTTCTCCCAAGAGGCTTGAGGCCCTTCGACCCATCAGAGAAGATGAAGTATCCGCTATGGTGGAGTCCATCTTCAACGATTGCATCCATCCTGATAAGAATGGCAAGAGTTTGCTGGTTAAAGGTTATCTGGGAGCTGTGGCATTCAACAACATTACTCGGCTCGCTTTCGGGAAACGATTTGTGAACTCGGAGGGTGTAMTGGATGACAAGGGAAGAGTTAAGGCAATTGTGGCTAACGGCCTGAAGCTTGGTGCATCTCTAGCCATGGCAGAGCATATCCCATGGATCCGATGGTTCTTCCCGCTAGAAGAAGAAGCCTTTGCCAAGCACGGAGCACGTCGTGATCGGCTCACACGAGCCATCATGGATGAGCACACCGCTGCTCGTCAAAAGACCGGTGGAACCAAGCAGCATTTTGTCGATGCCTTGCTCACCCTTCAACAACAATATGATCTGAGTGAAGACACCATTATCGGCCTTCTTTGGGACATGATCACAGCAGGAATGGACACAACCGCCATCTCCGTTGAGTGGGCGATGGCCGAGCTTATCAAGAACCCGAGGGTGCAACAAAAAGCTCAAGAGGAGTTGGATCGTGTGATCGGATACGAACGTGTGCTCACCGAACCAGATTTCTCCAGCCTCCCATACCTTCAATGCGTAGCAAAAGAAGCATTGCGGTTGCACCCTCCGACCCCACTCATGCTCCCTCACAAAGCCAATTCCAATGTCAAGATTGGTGGCTACGACATCCCTAAGGGCTCGAATGTGCATGTAAATGTTTGGGCTGTGGCTCGAGACCCTGCAACATGGAAAAATCCATTGGAGTTTCGGCCCGAACGGTTTCTAGAAGAAGATGTGGACATGAAAGGACATGATTACCGACTACTGCCATTTGGTGCCGGAAGGAGAGTGTGCCCGGGTGCACAATTAGGGATCAATTTGGTGACGTCGATGTTGGGTCACCTTGTGCACCACTTTTCCTGGGCTCCGGCTGATGGTTTGAGCCCGGAAGAAATCGACATGTCGGAAAACCCGGGGCTGGTGACGTACATGCGAACTCCGCTACAAGCCATCCCCACACCCCGGTTACCTGCCATGTTGTACAAACGTGTGGCCGTGGATGTGTAA
>F3
ATGACCCTCCTACTCCTCCCCCTTTCCTTCACTTTAATCCTGGTAGCTTATGCACTCTATCAGCGCCTCCGATTCAAGCTCCCACCGGGACCACGCCCATGGCCGATCGTCGGAAACCTCTACGACGTCAAACCTATCCGATTCCGCTGCTATGCCGAGTGGGCACAGCAATACGGCCCGATCATATCAGTCTGGTTCGGATCGATTCTAAACGTCGTCGTCTCTAACAGTGAGTTGGCAAAAGAAGTACTCAAGGAAAAAGACCAGCAATTGGCGGATCGGCACCGAAGCAGGTCGGCGGCGAAGTTCAGCCGAGATGGTCAGGATTTGATTTGGGCGGATTATGGCCCCCACTATGTGAAGGTTCGCAAAGTATGTACTCTTGAGTTGTTTTCTCCCAAGAGGCTTGAGGCCCTTCGACCCATCAGAGAAGATGAAGTATCCGCTATGGTGGAGTCCATCTTCAACGATTGCATCCATCCTGATAAGAATGGCAAGAGTTTGCTGGTTAAAGGTTATCTGGGAGCTGTGGCATTCAACAACATTACTCGGCTCGCTTTCGGGAAACGATTTGTGAACTCGGAGGGTGTAMTGGATGACAAGGGAAGAGTTAAGGCAATTGTGGCTAACGGCCTGAAGCTTGGTGCATCTCTAGCCATGGCAGAGCATATCCCATGGATCCGATGGTTCTTCCCGCTAGAAGAAGAAGCCTTTGCCAAGCACGGAGCACGTCGTGATCGGCTCACACGAGCCATCATGGATGAGCACACCGCTGCTCGTCAAAAGACCGGTGGAACCAAGCAGCATTTTGTCGATGCCTTGCTCACCCTTCAACAACAATATGATCTGAGTGAAGACACCATTATCGGCCTTCTTTGGGACATGATCACAGCAGGAATGGACACAACCGCCATCTCCGTTGAGTGGGCGATGGCCGAGCTTATCAAGAACCCGAGGGTGCAACAAAAAGCTCAAGAGGAGTTGGATCGTGTGATCGGATACGAACGTGTGCTCACCGAACCAGATTTCTCCAGCCTCCCATACCTTCAATGCGTAGCAAAAGAAGCATTGCGGTTGCACCCTCCGACCCCACTCATGCTCCCTCACAAAGCCAATTCCAATGTCAAGATTGGTGGCTACGACATCCCTAAGGGCTCGAATGTGCATGTAAATGTTTGGGCTGTGGCTCGAGACCCTGCAACATGGAAAAATCCATTGGAGTTTCGGCCCGAACGGTTTCTAGAAGAAGATGTGGACATGAAAGGACATGATTACCGACTACTGCCATTTGGTGCCGGAAGGAGAGTGTGCCCGGGTGCACAATTAGGGATCAATTTGGTGACGTCGATGTTGGGTCACCTTGTGCACCACTTTTCCTGGGCTCCGGCTGATGGTTTGAGCCCGGAAGAAATCGACATGTCGGAAAACCCGGGGCTGGTGACGTACATGCGAACTCCGCTACAAGCCATCCCCACACCCCGGTTACCTGCCATGTTGTACAAACGTGTGGCCGTGGATGTGTAA
>I1
ATGACCCTCCTACTCCTCCCCCTTTCCTTCACTTTAATCCTGGTAGCTTATGCACTCTATCAGCGCCTCCGATTCAAGCTCCCACCGGGACCACGCCCATGGCCGATCGTCGGAAACCTCTACGACGTCAAACCTATCCGATTCCGCTGCTATGCCGAGTGGGCACAGCAATACGGCCCGATCATATCAGTCTGGTTCGGATCGATTCTAAACGTCGTCGTCTCTAACAGTGAGTTGGCAAAAGAAGTACTCAAGGAAAAAGACCAGCAATTGGCGGATCGGCACCGAAGCAGGTCGGCGGCGAAGTTCAGCCGAGATGGTCAGGATTTGATTTGGGCGGATTATGGCCCCCACTATGTGAAGGTTCGCAAAGTATGTACTCTTGAGTTGTTTTCTCCCAAGAGGCTTGAGGCCCTTCGACCCATCAGAGAAGATGAAGTATCCGCTATGGTGGAGTCCATCTTCAACGATTGCATCCATCCTGATAAGAATGGCAAGAGTTTGCTGGTTAAAGGTTATCTGGGAGCTGTGGCATTCAACAACATTACTCGGCTCGCTTTCGGGAAACGATTTGTGAACTCGGAGGGTGTAMTGGATGACAAGGGAAGAGTTAAGGCAATTGTGGCTAACGGCCTGAAGCTTGGTGCATCTCTAGCCATGGCAGAGCATATCCCATGGATCCGATGGTTCTTCCCGCTAGAAGAAGAAGCCTTTGCCAAGCACGGAGCACGTCGTGATCGGCTCACACGAGCCATCATGGATGAGCACACCGCTGCTCGTCAAAAGACCGGTGGAACCAAGCAGCATTTTGTCGATGCCTTGCTCACCCTTCAACAACAATATGATCTGAGTGAAGACACCATTATCGGCCTTCTTTGGGACATGATCACAGCAGGAATGGACACAACCGCCATCTCCGTTGAGTGGGCGATGGCCGAGCTTATCAAGAACCCGAGGGTGCAACAAAAAGCTCAAGAGGAGTTGGATCGTGTGATCGGATACGAACGTGTGCTCACCGAACCAGATTTCTCCAGCCTCCCATACCTTCAATGCGTAGCAAAAGAAGCATTGCGGTTGCACCCTCCGACCCCACTCATGCTCCCTCACAAAGCCAATTCCAATGTCAAGATTGGTGGCTACGACATCCCTAAGGGCTCGAATGTGCATGTAAATGTTTGGGCTGTGGCTCGAGACCCTGCAACATGGAAAAATCCATTGGAGTTTCGGCCCGAACGGTTTCTAGAAGAAGATGTGGACATGAAAGGACATGATTACCGACTACTGCCATTTGGTGCCGGAAGGAGAGTGTGCCCGGGTGCACAATTAGGGATCAATTTGGTGACGTCGATGTTGGGTCACCTTGTGCACCACTTTTCCTGGGCTCCGGCTGATGGTTTGAGCCCGGAAGAAATCGACATGTCGGAAAACCCGGGGCTGGTGACGTACATGCGAACTCCGCTACAAGCCATCCCCACACCCCGGTTACCTGCCATGTTGTACAAACGTGTGGCCGTGGATGTGTAA
>I2
ATGACCCTCCTACTCCTCCCCCTTTCCTTCACTTTAATCCTGGTAGCTTATGCACTCTATCAGCGCCTCCGATTCAAGCTCCCACCGGGACCACGCCCATGGCCGATCGTCGGAAACCTCTACGACGTCAAACCTATCCGATTCCGCTGCTATGCCGAGTGGGCACAGCAATACGGCCCGATCATATCAGTCTGGTTCGGATCGATTCTAAACGTCGTCGTCTCTAACAGTGAGTTGGCAAAAGAAGTACTCAAGGAAAAAGACCAGCAATTGGCGGATCGGCACCGAAGCAGGTCGGCGGCGAAGTTCAGCCGAGATGGTCAGGATTTGATTTGGGCGGATTATGGCCCCCACTATGTGAAGGTTCGCAAAGTATGTACTCTTGAGTTGTTTTCTCCCAAGAGGCTTGAGGCCCTTCGACCCATCAGAGAAGATGAAGTATCCGCTATGGTGGAGTCCATCTTCAACGATTGCATCCATCCTGATAAGAATGGCAAGAGTTTGCTGGTTAAAGGTTATCTGGGAGCTGTGGCATTCAACAACATTACTCGGCTCGCTTTCGGGAAACGATTTGTGAACTCGGAGGGTGTAMTGGATGACAAGGGAAGAGTTAAGGCAATTGTGGCTAACGGCCTGAAGCTTGGTGCATCTCTAGCCATGGCAGAGCATATCCCATGGATCCGATGGTTCTTCCCGCTAGAAGAAGAAGCCTTTGCCAAGCACGGAGCACGTCGTGATCGGCTCACACGAGCCATCATGGATGAGCACACCGCTGCTCGTCAAAAGACCGGTGGAACCAAGCAGCATTTTGTCGATGCCTTGCTCACCCTTCAACAACAATATGATCTGAGTGAAGACACCATTATCGGCCTTCTTTGGGACATGATCACAGCAGGAATGGACACAACCGCCATCTCCGTTGAGTGGGCGATGGCCGAGCTTATCAAGAACCCGAGGGTGCAACAAAAAGCTCAAGAGGAGTTGGATCGTGTGATCGGATACGAACGTGTGCTCACCGAACCAGATTTCTCCAGCCTCCCATACCTTCAATGCGTAGCAAAAGAAGCATTGCGGTTGCACCCTCCGACCCCACTCATGCTCCCTCACAAAGCCAATTCCAATGTCAAGATTGGTGGCTACGACATCCCTAAGGGCTCGAATGTGCATGTAAATGTTTGGGCTGTGGCTCGAGACCCTGCAACATGGAAAAATCCATTGGAGTTTCGGCCCGAACGGTTTCTAGAAGAAGATGTGGACATGAAAGGACATGATTACCGACTACTGCCATTTGGTGCCGGAAGGAGAGTGTGCCCGGGTGCACAATTAGGGATCAATTTGGTGACGTCGATGTTGGGTCACCTTGTGCACCACTTTTCCTGGGCTCCGGCTGATGGTTTGAGCCCGGAAGAAATCGACATGTCGGAAAACCCGGGGCTGGTGACGTACATGCGAACTCCGCTACAAGCCATCCCCACACCCCGGTTACCTGCCATGTTGTACAAACGTGTGGCCGTGGATGTGTAA
>I4
ATGACCCTCCTACTCCTCCCCCTTTCCTTCACTTTAATCCTGGTAGCTTATGCACTCTATCAGCGCCTCCGATTCAAGCTCCCACCGGGACCACGCCCATGGCCGATCGTCGGAAACCTCTACGACGTCAAACCTATCCGATTCCGCTGCTATGCCGAGTGGGCACAGCAATACGGCCCGATCATATCAGTCTGGTTCGGATCGATTCTAAACGTCGTCGTCTCTAACAGTGAGTTGGCAAAAGAAGTACTCAAGGAAAAAGACCAGCAATTGGCGGATCGGCACCGAAGCAGGTCGGCGGCGAAGTTCAGCCGAGATGGTCAGGATTTGATTTGGGCGGATTATGGCCCCCACTATGTGAAGGTTCGCAAAGTATGTACTCTTGAGTTGTTTTCTCCCAAGAGGCTTGAGGCCCTTCGACCCATCAGAGAAGATGAAGTATCCGCTATGGTGGAGTCCATCTTCAACGATTGCATCCATCCTGATAAGAATGGCAAGAGTTTGCTGGTTAAAGGTTATCTGGGAGCTGTGGCATTCAACAACATTACTCGGCTCGCTTTCGGGAAACGATTTGTGAACTCGGAGGGTGTAMTGGATGACAAGGGAAGAGTTAAGGCAATTGTGGCTAACGGCCTGAAGCTTGGTGCATCTCTAGCCATGGCAGAGCATATCCCATGGATCCGATGGTTCTTCCCGCTAGAAGAAGAAGCCTTTGCCAAGCACGGAGCACGTCGTGATCGGCTCACACGAGCCATCATGGATGAGCACACCGCTGCTCGTCAAAAGACCGGTGGAACCAAGCAGCATTTTGTCGATGCCTTGCTCACCCTTCAACAACAATATGATCTGAGTGAAGACACCATTATCGGCCTTCTTTGGGACATGATCACAGCAGGAATGGACACAACCGCCATCTCCGTTGAGTGGGCGATGGCCGAGCTTATCAAGAACCCGAGGGTGCAACAAAAAGCTCAAGAGGAGTTGGATCGTGTGATCGGATACGAACGTGTGCTCACCGAACCAGATTTCTCCAGCCTCCCATACCTTCAATGCGTAGCAAAAGAAGCATTGCGGTTGCACCCTCCGACCCCACTCATGCTCCCTCACAAAGCCAATTCCAATGTCAAGATTGGTGGCTACGACATCCCTAAGGGCTCGAATGTGCATGTAAATGTTTGGGCTGTGGCTCGAGACCCTGCAACATGGAAAAATCCATTGGAGTTTCGGCCCGAACGGTTTCTAGAAGAAGATGTGGACATGAAAGGACATGATTACCGACTACTGCCATTTGGTGCCGGAAGGAGAGTGTGCCCGGGTGCACAATTAGGGATCAATTTGGTGACGTCGATGTTGGGTCACCTTGTGCACCACTTTTCCTGGGCTCCGGCTGATGGTTTGAGCCCGGAAGAAATCGACATGTCGGAAAACCCGGGGCTGGTGACGTACATGCGAACTCCGCTACAAGCCATCCCCACACCCCGGTTACCTGCCATGTTGTACAAACGTGTGGCCGTGGATGTGTAA
>K2
ATGACCCTCCTACTCCTCCCCCTTTCCTTCACTTTAATCCTGGTAGCTTATGCACTCTATCAGCGCCTCCGATTCAAGCTCCCACCGGGACCACGCCCATGGCCGATCGTCGGAAACCTCTACGACGTCAAACCTATCCGATTCCGCTGCTATGCCGAGTGGGCACAGCAATACGGCCCGATCATATCAGTCTGGTTCGGATCGATTCTAAACGTCGTCGTCTCTAACAGTGAGTTGGCAAAAGAAGTACTCAAGGAAAAAGACCAGCAATTGGCGGATCGGCACCGAAGCAGGTCGGCGGCGAAGTTCAGCCGAGATGGTCAGGATTTGATTTGGGCGGATTATGGCCCCCACTATGTGAAGGTTCGCAAAGTATGTACTCTTGAGTTGTTTTCTCCCAAGAGGCTTGAGGCCCTTCGACCCATCAGAGAAGATGAAGTATCCGCTATGGTGGAGTCCATCTTCAACGATTGCATCCATCCTGATAAGAATGGCAAGAGTTTGCTGGTTAAAGGTTATCTGGGAGCTGTGGCATTCAACAACATTACTCGGCTCGCTTTCGGGAAACGATTTGTGAACTCGGAGGGTGTAMTGGATGACAAGGGAAGAGTTAAGGCAATTGTGGCTAACGGCCTGAAGCTTGGTGCATCTCTAGCCATGGCAGAGCATATCCCATGGATCCGATGGTTCTTCCCGCTAGAAGAAGAAGCCTTTGCCAAGCACGGAGCACGTCGTGATCGGCTCACACGAGCCATCATGGATGAGCACACCGCTGCTCGTCAAAAGACCGGTGGAACCAAGCAGCATTTTGTCGATGCCTTGCTCACCCTTCAACAACAATATGATCTGAGTGAAGACACCATTATCGGCCTTCTTTGGGACATGATCACAGCAGGAATGGACACAACCGCCATCTCCGTTGAGTGGGCGATGGCCGAGCTTATCAAGAACCCGAGGGTGCAACAAAAAGCTCAAGAGGAGTTGGATCGTGTGATCGGATACGAACGTGTGCTCACCGAACCAGATTTCTCCAGCCTCCCATACCTTCAATGCGTAGCAAAAGAAGCATTGCGGTTGCACCCTCCGACCCCACTCATGCTCCCTCACAAAGCCAATTCCAATGTCAAGATTGGTGGCTACGACATCCCTAAGGGCTCGAATGTGCATGTAAATGTTTGGGCTGTGGCTCGAGACCCTGCAACATGGAAAAATCCATTGGAGTTTCGGCCCGAACGGTTTCTAGAAGAAGATGTGGACATGAAAGGACATGATTACCGACTACTGCCATTTGGTGCCGGAAGGAGAGTGTGCCCGGGTGCACAATTAGGGATCAATTTGGTGACGTCGATGTTGGGTCACCTTGTGCACCACTTTTCCTGGGCTCCGGCTGATGGTTTGAGCCCGGAAGAAATCGACATGTCGGAAAACCCGGGGCTGGTGACGTACATGCGAACTCCGCTACAAGCCATCCCCACACCCCGGTTACCTGCCATGTTGTACAAACGTGTGGCCGTGGATGTGTAA
>L2
ATGACCCTCCTACTCCTCCCCCTTTCCTTCACTTTAATCCTGGTAGCTTATGCACTCTATCAGCGCCTCCGATTCAAGCTCCCACCGGGACCACGCCCATGGCCGATCGTCGGAAACCTCTACGACGTCAAACCTATCCGATTCCGCTGCTATGCCGAGTGGGCACAGCAATACGGCCCGATCATATCAGTCTGGTTCGGATCGATTCTAAACGTCGTCGTCTCTAACAGTGAGTTGGCAAAAGAAGTACTCAAGGAAAAAGACCAGCAATTGGCGGATCGGCACCGAAGCAGGTCGGCGGCGAAGTTCAGCCGAGATGGTCAGGATTTGATTTGGGCGGATTATGGCCCCCACTATGTGAAGGTTCGCAAAGTATGTACTCTTGAGTTGTTTTCTCCCAAGAGGCTTGAGGCCCTTCGACCCATCAGAGAAGATGAAGTATCCGCTATGGTGGAGTCCATCTTCAACGATTGCATCCATCCTGATAAGAATGGCAAGAGTTTGCTGGTTAAAGGTTATCTGGGAGCTGTGGCATTCAACAACATTACTCGGCTCGCTTTCGGGAAACGATTTGTGAACTCGGAGGGTGTAMTGGATGACAAGGGAAGAGTTAAGGCAATTGTGGCTAACGGCCTGAAGCTTGGTGCATCTCTAGCCATGGCAGAGCATATCCCATGGATCCGATGGTTCTTCCCGCTAGAAGAAGAAGCCTTTGCCAAGCACGGAGCACGTCGTGATCGGCTCACACGAGCCATCATGGATGAGCACACCGCTGCTCGTCAAAAGACCGGTGGAACCAAGCAGCATTTTGTCGATGCCTTGCTCACCCTTCAACAACAATATGATCTGAGTGAAGACACCATTATCGGCCTTCTTTGGGACATGATCACAGCAGGAATGGACACAACCGCCATCTCCGTTGAGTGGGCGATGGCCGAGCTTATCAAGAACCCGAGGGTGCAACAAAAAGCTCAAGAGGAGTTGGATCGTGTGATCGGATACGAACGTGTGCTCACCGAACCAGATTTCTCCAGCCTCCCATACCTTCAATGCGTAGCAAAAGAAGCATTGCGGTTGCACCCTCCGACCCCACTCATGCTCCCTCACAAAGCCAATTCCAATGTCAAGATTGGTGGCTACGACATCCCTAAGGGCTCGAATGTGCATGTAAATGTTTGGGCTGTGGCTCGAGACCCTGCAACATGGAAAAATCCATTGGAGTTTCGGCCCGAACGGTTTCTAGAAGAAGATGTGGACATGAAAGGACATGATTACCGACTACTGCCATTTGGTGCCGGAAGGAGAGTGTGCCCGGGTGCACAATTAGGGATCAATTTGGTGACGTCGATGTTGGGTCACCTTGTGCACCACTTTTCCTGGGCTCCGGCTGATGGTTTGAGCCCGGAAGAAATCGACATGTCGGAAAACCCGGGGCTGGTGACGTACATGCGAACTCCGCTACAAGCCATCCCCACACCCCGGTTACCTGCCATGTTGTACAAACGTGTGGCCGTGGATGTGTAA
>L4
ATGACCCTCCTACTCCTCCCCCTTTCCTTCACTTTAATCCTGGTAGCTTATGCACTCTATCAGCGCCTCCGATTCAAGCTCCCACCGGGACCACGCCCATGGCCGATCGTCGGAAACCTCTACGACGTCAAACCTATCCGATTCCGCTGCTATGCCGAGTGGGCACAGCAATACGGCCCGATCATATCAGTCTGGTTCGGATCGATTCTAAACGTCGTCGTCTCTAACAGTGAGTTGGCAAAAGAAGTACTCAAGGAAAAAGACCAGCAATTGGCGGATCGGCACCGAAGCAGGTCGGCGGCGAAGTTCAGCCGAGATGGTCAGGATTTGATTTGGGCGGATTATGGCCCCCACTATGTGAAGGTTCGCAAAGTATGTACTCTTGAGTTGTTTTCTCCCAAGAGGCTTGAGGCCCTTCGACCCATCAGAGAAGATGAAGTATCCGCTATGGTGGAGTCCATCTTCAACGATTGCATCCATCCTGATAAGAATGGCAAGAGTTTGCTGGTTAAAGGTTATCTGGGAGCTGTGGCATTCAACAACATTACTCGGCTCGCTTTCGGGAAACGATTTGTGAACTCGGAGGGTGTAMTGGATGACAAGGGAAGAGTTAAGGCAATTGTGGCTAACGGCCTGAAGCTTGGTGCATCTCTAGCCATGGCAGAGCATATCCCATGGATCCGATGGTTCTTCCCGCTAGAAGAAGAAGCCTTTGCCAAGCACGGAGCACGTCGTGATCGGCTCACACGAGCCATCATGGATGAGCACACCGCTGCTCGTCAAAAGACCGGTGGAACCAAGCAGCATTTTGTCGATGCCTTGCTCACCCTTCAACAACAATATGATCTGAGTGAAGACACCATTATCGGCCTTCTTTGGGACATGATCACAGCAGGAATGGACACAACCGCCATCTCCGTTGAGTGGGCGATGGCCGAGCTTATCAAGAACCCGAGGGTGCAACAAAAAGCTCAAGAGGAGTTGGATCGTGTGATCGGATACGAACGTGTGCTCACCGAACCAGATTTCTCCAGCCTCCCATACCTTCAATGCGTAGCAAAAGAAGCATTGCGGTTGCACCCTCCGACCCCACTCATGCTCCCTCACAAAGCCAATTCCAATGTCAAGATTGGTGGCTACGACATCCCTAAGGGCTCGAATGTGCATGTAAATGTTTGGGCTGTGGCTCGAGACCCTGCAACATGGAAAAATCCATTGGAGTTTCGGCCCGAACGGTTTCTAGAAGAAGATGTGGACATGAAAGGACATGATTACCGACTACTGCCATTTGGTGCCGGAAGGAGAGTGTGCCCGGGTGCACAATTAGGGATCAATTTGGTGACGTCGATGTTGGGTCACCTTGTGCACCACTTTTCCTGGGCTCCGGCTGATGGTTTGAGCCCGGAAGAAATCGACATGTCGGAAAACCCGGGGCTGGTGACGTACATGCGAACTCCGCTACAAGCCATCCCCACACCCCGGTTACCTGCCATGTTGTACAAACGTGTGGCCGTGGATGTGTAA
>M2
ATGACCCTCCTACTCCTCCCCCTTTCCTTCACTTTAATCCTGGTAGCTTATGCACTCTATCAGCGCCTCCGATTCAAGCTCCCACCGGGACCACGCCCATGGCCGATCGTCGGAAACCTCTACGACGTCAAACCTATCCGATTCCGCTGCTATGCCGAGTGGGCACAGCAATACGGCCCGATCATATCAGTCTGGTTCGGATCGATTCTAAACGTCGTCGTCTCTAACAGTGAGTTGGCAAAAGAAGTACTCAAGGAAAAAGACCAGCAATTGGCGGATCGGCACCGAAGCAGGTCGGCGGCGAAGTTCAGCCGAGATGGTCAGGATTTGATTTGGGCGGATTATGGCCCCCACTATGTGAAGGTTCGCAAAGTATGTACTCTTGAGTTGTTTTCTCCCAAGAGGCTTGAGGCCCTTCGACCCATCAGAGAAGATGAAGTATCCGCTATGGTGGAGTCCATCTTCAACGATTGCATCCATCCTGATAAGAATGGCAAGAGTTTGCTGGTTAAAGGTTATCTGGGAGCTGTGGCATTCAACAACATTACTCGGCTCGCTTTCGGGAAACGATTTGTGAACTCGGAGGGTGTAMTGGATGACAAGGGAAGAGTTAAGGCAATTGTGGCTAACGGCCTGAAGCTTGGTGCATCTCTAGCCATGGCAGAGCATATCCCATGGATCCGATGGTTCTTCCCGCTAGAAGAAGAAGCCTTTGCCAAGCACGGAGCACGTCGTGATCGGCTCACACGAGCCATCATGGATGAGCACACCGCTGCTCGTCAAAAGACCGGTGGAACCAAGCAGCATTTTGTCGATGCCTTGCTCACCCTTCAACAACAATATGATCTGAGTGAAGACACCATTATCGGCCTTCTTTGGGACATGATCACAGCAGGAATGGACACAACCGCCATCTCCGTTGAGTGGGCGATGGCCGAGCTTATCAAGAACCCGAGGGTGCAACAAAAAGCTCAAGAGGAGTTGGATCGTGTGATCGGATACGAACGTGTGCTCACCGAACCAGATTTCTCCAGCCTCCCATACCTTCAATGCGTAGCAAAAGAAGCATTGCGGTTGCACCCTCCGACCCCACTCATGCTCCCTCACAAAGCCAATTCCAATGTCAAGATTGGTGGCTACGACATCCCTAAGGGCTCGAATGTGCATGTAAATGTTTGGGCTGTGGCTCGAGACCCTGCAACATGGAAAAATCCATTGGAGTTTCGGCCCGAACGGTTTCTAGAAGAAGATGTGGACATGAAAGGACATGATTACCGACTACTGCCATTTGGTGCCGGAAGGAGAGTGTGCCCGGGTGCACAATTAGGGATCAATTTGGTGACGTCGATGTTGGGTCACCTTGTGCACCACTTTTCCTGGGCTCCGGCTGATGGTTTGAGCCCGGAAGAAATCGACATGTCGGAAAACCCGGGGCTGGTGACGTACATGCGAACTCCGCTACAAGCCATCCCCACACCCCGGTTACCTGCCATGTTGTACAAACGTGTGGCCGTGGATGTGTAA
>M4
ATGACCCTCCTACTCCTCCCCCTTTCCTTCACTTTAATCCTGGTAGCTTATGCACTCTATCAGCGCCTCCGATTCAAGCTCCCACCGGGACCACGCCCATGGCCGATCGTCGGAAACCTCTACGACGTCAAACCTATCCGATTCCGCTGCTATGCCGAGTGGGCACAGCAATACGGCCCGATCATATCAGTCTGGTTCGGATCGATTCTAAACGTCGTCGTCTCTAACAGTGAGTTGGCAAAAGAAGTACTCAAGGAAAAAGACCAGCAATTGGCGGATCGGCACCGAAGCAGGTCGGCGGCGAAGTTCAGCCGAGATGGTCAGGATTTGATTTGGGCGGATTATGGCCCCCACTATGTGAAGGTTCGCAAAGTATGTACTCTTGAGTTGTTTTCTCCCAAGAGGCTTGAGGCCCTTCGACCCATCAGAGAAGATGAAGTATCCGCTATGGTGGAGTCCATCTTCAACGATTGCATCCATCCTGATAAGAATGGCAAGAGTTTGCTGGTTAAAGGTTATCTGGGAGCTGTGGCATTCAACAACATTACTCGGCTCGCTTTCGGGAAACGATTTGTGAACTCGGAGGGTGTAMTGGATGACAAGGGAAGAGTTAAGGCAATTGTGGCTAACGGCCTGAAGCTTGGTGCATCTCTAGCCATGGCAGAGCATATCCCATGGATCCGATGGTTCTTCCCGCTAGAAGAAGAAGCCTTTGCCAAGCACGGAGCACGTCGTGATCGGCTCACACGAGCCATCATGGATGAGCACACCGCTGCTCGTCAAAAGACCGGTGGAACCAAGCAGCATTTTGTCGATGCCTTGCTCACCCTTCAACAACAATATGATCTGAGTGAAGACACCATTATCGGCCTTCTTTGGGACATGATCACAGCAGGAATGGACACAACCGCCATCTCCGTTGAGTGGGCGATGGCCGAGCTTATCAAGAACCCGAGGGTGCAACAAAAAGCTCAAGAGGAGTTGGATCGTGTGATCGGATACGAACGTGTGCTCACCGAACCAGATTTCTCCAGCCTCCCATACCTTCAATGCGTAGCAAAAGAAGCATTGCGGTTGCACCCTCCGACCCCACTCATGCTCCCTCACAAAGCCAATTCCAATGTCAAGATTGGTGGCTACGACATCCCTAAGGGCTCGAATGTGCATGTAAATGTTTGGGCTGTGGCTCGAGACCCTGCAACATGGAAAAATCCATTGGAGTTTCGGCCCGAACGGTTTCTAGAAGAAGATGTGGACATGAAAGGACATGATTACCGACTACTGCCATTTGGTGCCGGAAGGAGAGTGTGCCCGGGTGCACAATTAGGGATCAATTTGGTGACGTCGATGTTGGGTCACCTTGTGCACCACTTTTCCTGGGCTCCGGCTGATGGTTTGAGCCCGGAAGAAATCGACATGTCGGAAAACCCGGGGCTGGTGACGTACATGCGAACTCCGCTACAAGCCATCCCCACACCCCGGTTACCTGCCATGTTGTACAAACGTGTGGCCGTGGATGTGTAA
>M5
ATGACCCTCCTACTCCTCCCCCTTTCCTTCACTTTAATCCTGGTAGCTTATGCACTCTATCAGCGCCTCCGATTCAAGCTCCCACCGGGACCACGCCCATGGCCGATCGTCGGAAACCTCTACGACGTCAAACCTATCCGATTCCGCTGCTATGCCGAGTGGGCACAGCAATACGGCCCGATCATATCAGTCTGGTTCGGATCGATTCTAAACGTCGTCGTCTCTAACAGTGAGTTGGCAAAAGAAGTACTCAAGGAAAAAGACCAGCAATTGGCGGATCGGCACCGAAGCAGGTCGGCGGCGAAGTTCAGCCGAGATGGTCAGGATTTGATTTGGGCGGATTATGGCCCCCACTATGTGAAGGTTCGCAAAGTATGTACTCTTGAGTTGTTTTCTCCCAAGAGGCTTGAGGCCCTTCGACCCATCAGAGAAGATGAAGTATCCGCTATGGTGGAGTCCATCTTCAACGATTGCATCCATCCTGATAAGAATGGCAAGAGTTTGCTGGTTAAAGGTTATCTGGGAGCTGTGGCATTCAACAACATTACTCGGCTCGCTTTCGGGAAACGATTTGTGAACTCGGAGGGTGTAMTGGATGACAAGGGAAGAGTTAAGGCAATTGTGGCTAACGGCCTGAAGCTTGGTGCATCTCTAGCCATGGCAGAGCATATCCCATGGATCCGATGGTTCTTCCCGCTAGAAGAAGAAGCCTTTGCCAAGCACGGAGCACGTCGTGATCGGCTCACACGAGCCATCATGGATGAGCACACCGCTGCTCGTCAAAAGACCGGTGGAACCAAGCAGCATTTTGTCGATGCCTTGCTCACCCTTCAACAACAATATGATCTGAGTGAAGACACCATTATCGGCCTTCTTTGGGACATGATCACAGCAGGAATGGACACAACCGCCATCTCCGTTGAGTGGGCGATGGCCGAGCTTATCAAGAACCCGAGGGTGCAACAAAAAGCTCAAGAGGAGTTGGATCGTGTGATCGGATACGAACGTGTGCTCACCGAACCAGATTTCTCCAGCCTCCCATACCTTCAATGCGTAGCAAAAGAAGCATTGCGGTTGCACCCTCCGACCCCACTCATGCTCCCTCACAAAGCCAATTCCAATGTCAAGATTGGTGGCTACGACATCCCTAAGGGCTCGAATGTGCATGTAAATGTTTGGGCTGTGGCTCGAGACCCTGCAACATGGAAAAATCCATTGGAGTTTCGGCCCGAACGGTTTCTAGAAGAAGATGTGGACATGAAAGGACATGATTACCGACTACTGCCATTTGGTGCCGGAAGGAGAGTGTGCCCGGGTGCACAATTAGGGATCAATTTGGTGACGTCGATGTTGGGTCACCTTGTGCACCACTTTTCCTGGGCTCCGGCTGATGGTTTGAGCCCGGAAGAAATCGACATGTCGGAAAACCCGGGGCTGGTGACGTACATGCGAACTCCGCTACAAGCCATCCCCACACCCCGGTTACCTGCCATGTTGTACAAACGTGTGGCCGTGGATGTGTAA
>N1
ATGACCCTCCTACTCCTCCCCCTTTCCTTCACTTTAATCCTGGTAGCTTATGCACTCTATCAGCGCCTCCGATTCAAGCTCCCACCGGGACCACGCCCATGGCCGATCGTCGGAAACCTCTACGACGTCAAACCTATCCGATTCCGCTGCTATGCCGAGTGGGCACAGCAATACGGCCCGATCATATCAGTCTGGTTCGGATCGATTCTAAACGTCGTCGTCTCTAACAGTGAGTTGGCAAAAGAAGTACTCAAGGAAAAAGACCAGCAATTGGCGGATCGGCACCGAAGCAGGTCGGCGGCGAAGTTCAGCCGAGATGGTCAGGATTTGATTTGGGCGGATTATGGCCCCCACTATGTGAAGGTTCGCAAAGTATGTACTCTTGAGTTGTTTTCTCCCAAGAGGCTTGAGGCCCTTCGACCCATCAGAGAAGATGAAGTATCCGCTATGGTGGAGTCCATCTTCAACGATTGCATCCATCCTGATAAGAATGGCAAGAGTTTGCTGGTTAAAGGTTATCTGGGAGCTGTGGCATTCAACAACATTACTCGGCTCGCTTTCGGGAAACGATTTGTGAACTCGGAGGGTGTAMTGGATGACAAGGGAAGAGTTAAGGCAATTGTGGCTAACGGCCTGAAGCTTGGTGCATCTCTAGCCATGGCAGAGCATATCCCATGGATCCGATGGTTCTTCCCGCTAGAAGAAGAAGCCTTTGCCAAGCACGGAGCACGTCGTGATCGGCTCACACGAGCCATCATGGATGAGCACACCGCTGCTCGTCAAAAGACCGGTGGAACCAAGCAGCATTTTGTCGATGCCTTGCTCACCCTTCAACAACAATATGATCTGAGTGAAGACACCATTATCGGCCTTCTTTGGGACATGATCACAGCAGGAATGGACACAACCGCCATCTCCGTTGAGTGGGCGATGGCCGAGCTTATCAAGAACCCGAGGGTGCAACAAAAAGCTCAAGAGGAGTTGGATCGTGTGATCGGATACGAACGTGTGCTCACCGAACCAGATTTCTCCAGCCTCCCATACCTTCAATGCGTAGCAAAAGAAGCATTGCGGTTGCACCCTCCGACCCCACTCATGCTCCCTCACAAAGCCAATTCCAATGTCAAGATTGGTGGCTACGACATCCCTAAGGGCTCGAATGTGCATGTAAATGTTTGGGCTGTGGCTCGAGACCCTGCAACATGGAAAAATCCATTGGAGTTTCGGCCCGAACGGTTTCTAGAAGAAGATGTGGACATGAAAGGACATGATTACCGACTACTGCCATTTGGTGCCGGAAGGAGAGTGTGCCCGGGTGCACAATTAGGGATCAATTTGGTGACGTCGATGTTGGGTCACCTTGTGCACCACTTTTCCTGGGCTCCGGCTGATGGTTTGAGCCCGGAAGAAATCGACATGTCGGAAAACCCGGGGCTGGTGACGTACATGCGAACTCCGCTACAAGCCATCCCCACACCCCGGTTACCTGCCATGTTGTACAAACGTGTGGCCGTGGATGTGTAA
>N2
ATGACCCTCCTACTCCTCCCCCTTTCCTTCACTTTAATCCTGGTAGCTTATGCACTCTATCAGCGCCTCCGATTCAAGCTCCCACCGGGACCACGCCCATGGCCGATCGTCGGAAACCTCTACGACGTCAAACCTATCCGATTCCGCTGCTATGCCGAGTGGGCACAGCAATACGGCCCGATCATATCAGTCTGGTTCGGATCGATTCTAAACGTCGTCGTCTCTAACAGTGAGTTGGCAAAAGAAGTACTCAAGGAAAAAGACCAGCAATTGGCGGATCGGCACCGAAGCAGGTCGGCGGCGAAGTTCAGCCGAGATGGTCAGGATTTGATTTGGGCGGATTATGGCCCCCACTATGTGAAGGTTCGCAAAGTATGTACTCTTGAGTTGTTTTCTCCCAAGAGGCTTGAGGCCCTTCGACCCATCAGAGAAGATGAAGTATCCGCTATGGTGGAGTCCATCTTCAACGATTGCATCCATCCTGATAAGAATGGCAAGAGTTTGCTGGTTAAAGGTTATCTGGGAGCTGTGGCATTCAACAACATTACTCGGCTCGCTTTCGGGAAACGATTTGTGAACTCGGAGGGTGTAMTGGATGACAAGGGAAGAGTTAAGGCAATTGTGGCTAACGGCCTGAAGCTTGGTGCATCTCTAGCCATGGCAGAGCATATCCCATGGATCCGATGGTTCTTCCCGCTAGAAGAAGAAGCCTTTGCCAAGCACGGAGCACGTCGTGATCGGCTCACACGAGCCATCATGGATGAGCACACCGCTGCTCGTCAAAAGACCGGTGGAACCAAGCAGCATTTTGTCGATGCCTTGCTCACCCTTCAACAACAATATGATCTGAGTGAAGACACCATTATCGGCCTTCTTTGGGACATGATCACAGCAGGAATGGACACAACCGCCATCTCCGTTGAGTGGGCGATGGCCGAGCTTATCAAGAACCCGAGGGTGCAACAAAAAGCTCAAGAGGAGTTGGATCGTGTGATCGGATACGAACGTGTGCTCACCGAACCAGATTTCTCCAGCCTCCCATACCTTCAATGCGTAGCAAAAGAAGCATTGCGGTTGCACCCTCCGACCCCACTCATGCTCCCTCACAAAGCCAATTCCAATGTCAAGATTGGTGGCTACGACATCCCTAAGGGCTCGAATGTGCATGTAAATGTTTGGGCTGTGGCTCGAGACCCTGCAACATGGAAAAATCCATTGGAGTTTCGGCCCGAACGGTTTCTAGAAGAAGATGTGGACATGAAAGGACATGATTACCGACTACTGCCATTTGGTGCCGGAAGGAGAGTGTGCCCGGGTGCACAATTAGGGATCAATTTGGTGACGTCGATGTTGGGTCACCTTGTGCACCACTTTTCCTGGGCTCCGGCTGATGGTTTGAGCCCGGAAGAAATCGACATGTCGGAAAACCCGGGGCTGGTGACGTACATGCGAACTCCGCTACAAGCCATCCCCACACCCCGGTTACCTGCCATGTTGTACAAACGTGTGGCCGTGGATGTGTAA
>O3
ATGACCCTCCTACTCCTCCCCCTTTCCTTCACTTTAATCCTGGTAGCTTATGCACTCTATCAGCGCCTCCGATTCAAGCTCCCACCGGGACCACGCCCATGGCCGATCGTCGGAAACCTCTACGACGTCAAACCTATCCGATTCCGCTGCTATGCCGAGTGGGCACAGCAATACGGCCCGATCATATCAGTCTGGTTCGGATCGATTCTAAACGTCGTCGTCTCTAACAGTGAGTTGGCAAAAGAAGTACTCAAGGAAAAAGACCAGCAATTGGCGGATCGGCACCGAAGCAGGTCGGCGGCGAAGTTCAGCCGAGATGGTCAGGATTTGATTTGGGCGGATTATGGCCCCCACTATGTGAAGGTTCGCAAAGTATGTACTCTTGAGTTGTTTTCTCCCAAGAGGCTTGAGGCCCTTCGACCCATCAGAGAAGATGAAGTATCCGCTATGGTGGAGTCCATCTTCAACGATTGCATCCATCCTGATAAGAATGGCAAGAGTTTGCTGGTTAAAGGTTATCTGGGAGCTGTGGCATTCAACAACATTACTCGGCTCGCTTTCGGGAAACGATTTGTGAACTCGGAGGGTGTAMTGGATGACAAGGGAAGAGTTAAGGCAATTGTGGCTAACGGCCTGAAGCTTGGTGCATCTCTAGCCATGGCAGAGCATATCCCATGGATCCGATGGTTCTTCCCGCTAGAAGAAGAAGCCTTTGCCAAGCACGGAGCACGTCGTGATCGGCTCACACGAGCCATCATGGATGAGCACACCGCTGCTCGTCAAAAGACCGGTGGAACCAAGCAGCATTTTGTCGATGCCTTGCTCACCCTTCAACAACAATATGATCTGAGTGAAGACACCATTATCGGCCTTCTTTGGGACATGATCACAGCAGGAATGGACACAACCGCCATCTCCGTTGAGTGGGCGATGGCCGAGCTTATCAAGAACCCGAGGGTGCAACAAAAAGCTCAAGAGGAGTTGGATCGTGTGATCGGATACGAACGTGTGCTCACCGAACCAGATTTCTCCAGCCTCCCATACCTTCAATGCGTAGCAAAAGAAGCATTGCGGTTGCACCCTCCGACCCCACTCATGCTCCCTCACAAAGCCAATTCCAATGTCAAGATTGGTGGCTACGACATCCCTAAGGGCTCGAATGTGCATGTAAATGTTTGGGCTGTGGCTCGAGACCCTGCAACATGGAAAAATCCATTGGAGTTTCGGCCCGAACGGTTTCTAGAAGAAGATGTGGACATGAAAGGACATGATTACCGACTACTGCCATTTGGTGCCGGAAGGAGAGTGTGCCCGGGTGCACAATTAGGGATCAATTTGGTGACGTCGATGTTGGGTCACCTTGTGCACCACTTTTCCTGGGCTCCGGCTGATGGTTTGAGCCCGGAAGAAATCGACATGTCGGAAAACCCGGGGCTGGTGACGTACATGCGAACTCCGCTACAAGCCATCCCCACACCCCGGTTACCTGCCATGTTGTACAAACGTGTGGCCGTGGATGTGTAA
>O4
ATGACCCTCCTACTCCTCCCCCTTTCCTTCACTTTAATCCTGGTAGCTTATGCACTCTATCAGCGCCTCCGATTCAAGCTCCCACCGGGACCACGCCCATGGCCGATCGTCGGAAACCTCTACGACGTCAAACCTATCCGATTCCGCTGCTATGCCGAGTGGGCACAGCAATACGGCCCGATCATATCAGTCTGGTTCGGATCGATTCTAAACGTCGTCGTCTCTAACAGTGAGTTGGCAAAAGAAGTACTCAAGGAAAAAGACCAGCAATTGGCGGATCGGCACCGAAGCAGGTCGGCGGCGAAGTTCAGCCGAGATGGTCAGGATTTGATTTGGGCGGATTATGGCCCCCACTATGTGAAGGTTCGCAAAGTATGTACTCTTGAGTTGTTTTCTCCCAAGAGGCTTGAGGCCCTTCGACCCATCAGAGAAGATGAAGTATCCGCTATGGTGGAGTCCATCTTCAACGATTGCATCCATCCTGATAAGAATGGCAAGAGTTTGCTGGTTAAAGGTTATCTGGGAGCTGTGGCATTCAACAACATTACTCGGCTCGCTTTCGGGAAACGATTTGTGAACTCGGAGGGTGTAMTGGATGACAAGGGAAGAGTTAAGGCAATTGTGGCTAACGGCCTGAAGCTTGGTGCATCTCTAGCCATGGCAGAGCATATCCCATGGATCCGATGGTTCTTCCCGCTAGAAGAAGAAGCCTTTGCCAAGCACGGAGCACGTCGTGATCGGCTCACACGAGCCATCATGGATGAGCACACCGCTGCTCGTCAAAAGACCGGTGGAACCAAGCAGCATTTTGTCGATGCCTTGCTCACCCTTCAACAACAATATGATCTGAGTGAAGACACCATTATCGGCCTTCTTTGGGACATGATCACAGCAGGAATGGACACAACCGCCATCTCCGTTGAGTGGGCGATGGCCGAGCTTATCAAGAACCCGAGGGTGCAACAAAAAGCTCAAGAGGAGTTGGATCGTGTGATCGGATACGAACGTGTGCTCACCGAACCAGATTTCTCCAGCCTCCCATACCTTCAATGCGTAGCAAAAGAAGCATTGCGGTTGCACCCTCCGACCCCACTCATGCTCCCTCACAAAGCCAATTCCAATGTCAAGATTGGTGGCTACGACATCCCTAAGGGCTCGAATGTGCATGTAAATGTTTGGGCTGTGGCTCGAGACCCTGCAACATGGAAAAATCCATTGGAGTTTCGGCCCGAACGGTTTCTAGAAGAAGATGTGGACATGAAAGGACATGATTACCGACTACTGCCATTTGGTGCCGGAAGGAGAGTGTGCCCGGGTGCACAATTAGGGATCAATTTGGTGACGTCGATGTTGGGTCACCTTGTGCACCACTTTTCCTGGGCTCCGGCTGATGGTTTGAGCCCGGAAGAAATCGACATGTCGGAAAACCCGGGGCTGGTGACGTACATGCGAACTCCGCTACAAGCCATCCCCACACCCCGGTTACCTGCCATGTTGTACAAACGTGTGGCCGTGGATGTGTAA
>P1
ATGACCCTCCTACTCCTCCCCCTTTCCTTCACTTTAATCCTGGTAGCTTATGCACTCTATCAGCGCCTCCGATTCAAGCTCCCACCGGGACCACGCCCATGGCCGATCGTCGGAAACCTCTACGACGTCAAACCTATCCGATTCCGCTGCTATGCCGAGTGGGCACAGCAATACGGCCCGATCATATCAGTCTGGTTCGGATCGATTCTAAACGTCGTCGTCTCTAACAGTGAGTTGGCAAAAGAAGTACTCAAGGAAAAAGACCAGCAATTGGCGGATCGGCACCGAAGCAGGTCGGCGGCGAAGTTCAGCCGAGATGGTCAGGATTTGATTTGGGCGGATTATGGCCCCCACTATGTGAAGGTTCGCAAAGTATGTACTCTTGAGTTGTTTTCTCCCAAGAGGCTTGAGGCCCTTCGACCCATCAGAGAAGATGAAGTATCCGCTATGGTGGAGTCCATCTTCAACGATTGCATCCATCCTGATAAGAATGGCAAGAGTTTGCTGGTTAAAGGTTATCTGGGAGCTGTGGCATTCAACAACATTACTCGGCTCGCTTTCGGGAAACGATTTGTGAACTCGGAGGGTGTAMTGGATGACAAGGGAAGAGTTAAGGCAATTGTGGCTAACGGCCTGAAGCTTGGTGCATCTCTAGCCATGGCAGAGCATATCCCATGGATCCGATGGTTCTTCCCGCTAGAAGAAGAAGCCTTTGCCAAGCACGGAGCACGTCGTGATCGGCTCACACGAGCCATCATGGATGAGCACACCGCTGCTCGTCAAAAGACCGGTGGAACCAAGCAGCATTTTGTCGATGCCTTGCTCACCCTTCAACAACAATATGATCTGAGTGAAGACACCATTATCGGCCTTCTTTGGGACATGATCACAGCAGGAATGGACACAACCGCCATCTCCGTTGAGTGGGCGATGGCCGAGCTTATCAAGAACCCGAGGGTGCAACAAAAAGCTCAAGAGGAGTTGGATCGTGTGATCGGATACGAACGTGTGCTCACCGAACCAGATTTCTCCAGCCTCCCATACCTTCAATGCGTAGCAAAAGAAGCATTGCGGTTGCACCCTCCGACCCCACTCATGCTCCCTCACAAAGCCAATTCCAATGTCAAGATTGGTGGCTACGACATCCCTAAGGGCTCGAATGTGCATGTAAATGTTTGGGCTGTGGCTCGAGACCCTGCAACATGGAAAAATCCATTGGAGTTTCGGCCCGAACGGTTTCTAGAAGAAGATGTGGACATGAAAGGACATGATTACCGACTACTGCCATTTGGTGCCGGAAGGAGAGTGTGCCCGGGTGCACAATTAGGGATCAATTTGGTGACGTCGATGTTGGGTCACCTTGTGCACCACTTTTCCTGGGCTCCGGCTGATGGTTTGAGCCCGGAAGAAATCGACATGTCGGAAAACCCGGGGCTGGTGACGTACATGCGAACTCCGCTACAAGCCATCCCCACACCCCGGTTACCTGCCATGTTGTACAAACGTGTGGCCGTGGATGTGTAA
>P3
ATGACCCTCCTACTCCTCCCCCTTTCCTTCACTTTAATCCTGGTAGCTTATGCACTCTATCAGCGCCTCCGATTCAAGCTCCCACCGGGACCACGCCCATGGCCGATCGTCGGAAACCTCTACGACGTCAAACCTATCCGATTCCGCTGCTATGCCGAGTGGGCACAGCAATACGGCCCGATCATATCAGTCTGGTTCGGATCGATTCTAAACGTCGTCGTCTCTAACAGTGAGTTGGCAAAAGAAGTACTCAAGGAAAAAGACCAGCAATTGGCGGATCGGCACCGAAGCAGGTCGGCGGCGAAGTTCAGCCGAGATGGTCAGGATTTGATTTGGGCGGATTATGGCCCCCACTATGTGAAGGTTCGCAAAGTATGTACTCTTGAGTTGTTTTCTCCCAAGAGGCTTGAGGCCCTTCGACCCATCAGAGAAGATGAAGTATCCGCTATGGTGGAGTCCATCTTCAACGATTGCATCCATCCTGATAAGAATGGCAAGAGTTTGCTGGTTAAAGGTTATCTGGGAGCTGTGGCATTCAACAACATTACTCGGCTCGCTTTCGGGAAACGATTTGTGAACTCGGAGGGTGTAMTGGATGACAAGGGAAGAGTTAAGGCAATTGTGGCTAACGGCCTGAAGCTTGGTGCATCTCTAGCCATGGCAGAGCATATCCCATGGATCCGATGGTTCTTCCCGCTAGAAGAAGAAGCCTTTGCCAAGCACGGAGCACGTCGTGATCGGCTCACACGAGCCATCATGGATGAGCACACCGCTGCTCGTCAAAAGACCGGTGGAACCAAGCAGCATTTTGTCGATGCCTTGCTCACCCTTCAACAACAATATGATCTGAGTGAAGACACCATTATCGGCCTTCTTTGGGACATGATCACAGCAGGAATGGACACAACCGCCATCTCCGTTGAGTGGGCGATGGCCGAGCTTATCAAGAACCCGAGGGTGCAACAAAAAGCTCAAGAGGAGTTGGATCGTGTGATCGGATACGAACGTGTGCTCACCGAACCAGATTTCTCCAGCCTCCCATACCTTCAATGCGTAGCAAAAGAAGCATTGCGGTTGCACCCTCCGACCCCACTCATGCTCCCTCACAAAGCCAATTCCAATGTCAAGATTGGTGGCTACGACATCCCTAAGGGCTCGAATGTGCATGTAAATGTTTGGGCTGTGGCTCGAGACCCTGCAACATGGAAAAATCCATTGGAGTTTCGGCCCGAACGGTTTCTAGAAGAAGATGTGGACATGAAAGGACATGATTACCGACTACTGCCATTTGGTGCCGGAAGGAGAGTGTGCCCGGGTGCACAATTAGGGATCAATTTGGTGACGTCGATGTTGGGTCACCTTGTGCACCACTTTTCCTGGGCTCCGGCTGATGGTTTGAGCCCGGAAGAAATCGACATGTCGGAAAACCCGGGGCTGGTGACGTACATGCGAACTCCGCTACAAGCCATCCCCACACCCCGGTTACCTGCCATGTTGTACAAACGTGTGGCCGTGGATGTGTAA
>P4
ATGACCCTCCTACTCCTCCCCCTTTCCTTCACTTTAATCCTGGTAGCTTATGCACTCTATCAGCGCCTCCGATTCAAGCTCCCACCGGGACCACGCCCATGGCCGATCGTCGGAAACCTCTACGACGTCAAACCTATCCGATTCCGCTGCTATGCCGAGTGGGCACAGCAATACGGCCCGATCATATCAGTCTGGTTCGGATCGATTCTAAACGTCGTCGTCTCTAACAGTGAGTTGGCAAAAGAAGTACTCAAGGAAAAAGACCAGCAATTGGCGGATCGGCACCGAAGCAGGTCGGCGGCGAAGTTCAGCCGAGATGGTCAGGATTTGATTTGGGCGGATTATGGCCCCCACTATGTGAAGGTTCGCAAAGTATGTACTCTTGAGTTGTTTTCTCCCAAGAGGCTTGAGGCCCTTCGACCCATCAGAGAAGATGAAGTATCCGCTATGGTGGAGTCCATCTTCAACGATTGCATCCATCCTGATAAGAATGGCAAGAGTTTGCTGGTTAAAGGTTATCTGGGAGCTGTGGCATTCAACAACATTACTCGGCTCGCTTTCGGGAAACGATTTGTGAACTCGGAGGGTGTAMTGGATGACAAGGGAAGAGTTAAGGCAATTGTGGCTAACGGCCTGAAGCTTGGTGCATCTCTAGCCATGGCAGAGCATATCCCATGGATCCGATGGTTCTTCCCGCTAGAAGAAGAAGCCTTTGCCAAGCACGGAGCACGTCGTGATCGGCTCACACGAGCCATCATGGATGAGCACACCGCTGCTCGTCAAAAGACCGGTGGAACCAAGCAGCATTTTGTCGATGCCTTGCTCACCCTTCAACAACAATATGATCTGAGTGAAGACACCATTATCGGCCTTCTTTGGGACATGATCACAGCAGGAATGGACACAACCGCCATCTCCGTTGAGTGGGCGATGGCCGAGCTTATCAAGAACCCGAGGGTGCAACAAAAAGCTCAAGAGGAGTTGGATCGTGTGATCGGATACGAACGTGTGCTCACCGAACCAGATTTCTCCAGCCTCCCATACCTTCAATGCGTAGCAAAAGAAGCATTGCGGTTGCACCCTCCGACCCCACTCATGCTCCCTCACAAAGCCAATTCCAATGTCAAGATTGGTGGCTACGACATCCCTAAGGGCTCGAATGTGCATGTAAATGTTTGGGCTGTGGCTCGAGACCCTGCAACATGGAAAAATCCATTGGAGTTTCGGCCCGAACGGTTTCTAGAAGAAGATGTGGACATGAAAGGACATGATTACCGACTACTGCCATTTGGTGCCGGAAGGAGAGTGTGCCCGGGTGCACAATTAGGGATCAATTTGGTGACGTCGATGTTGGGTCACCTTGTGCACCACTTTTCCTGGGCTCCGGCTGATGGTTTGAGCCCGGAAGAAATCGACATGTCGGAAAACCCGGGGCTGGTGACGTACATGCGAACTCCGCTACAAGCCATCCCCACACCCCGGTTACCTGCCATGTTGTACAAACGTGTGGCCGTGGATGTGTAA
>P5
ATGACCCTCCTACTCCTCCCCCTTTCCTTCACTTTAATCCTGGTAGCTTATGCACTCTATCAGCGCCTCCGATTCAAGCTCCCACCGGGACCACGCCCATGGCCGATCGTCGGAAACCTCTACGACGTCAAACCTATCCGATTCCGCTGCTATGCCGAGTGGGCACAGCAATACGGCCCGATCATATCAGTCTGGTTCGGATCGATTCTAAACGTCGTCGTCTCTAACAGTGAGTTGGCAAAAGAAGTACTCAAGGAAAAAGACCAGCAATTGGCGGATCGGCACCGAAGCAGGTCGGCGGCGAAGTTCAGCCGAGATGGTCAGGATTTGATTTGGGCGGATTATGGCCCCCACTATGTGAAGGTTCGCAAAGTATGTACTCTTGAGTTGTTTTCTCCCAAGAGGCTTGAGGCCCTTCGACCCATCAGAGAAGATGAAGTATCCGCTATGGTGGAGTCCATCTTCAACGATTGCATCCATCCTGATAAGAATGGCAAGAGTTTGCTGGTTAAAGGTTATCTGGGAGCTGTGGCATTCAACAACATTACTCGGCTCGCTTTCGGGAAACGATTTGTGAACTCGGAGGGTGTAMTGGATGACAAGGGAAGAGTTAAGGCAATTGTGGCTAACGGCCTGAAGCTTGGTGCATCTCTAGCCATGGCAGAGCATATCCCATGGATCCGATGGTTCTTCCCGCTAGAAGAAGAAGCCTTTGCCAAGCACGGAGCACGTCGTGATCGGCTCACACGAGCCATCATGGATGAGCACACCGCTGCTCGTCAAAAGACCGGTGGAACCAAGCAGCATTTTGTCGATGCCTTGCTCACCCTTCAACAACAATATGATCTGAGTGAAGACACCATTATCGGCCTTCTTTGGGACATGATCACAGCAGGAATGGACACAACCGCCATCTCCGTTGAGTGGGCGATGGCCGAGCTTATCAAGAACCCGAGGGTGCAACAAAAAGCTCAAGAGGAGTTGGATCGTGTGATCGGATACGAACGTGTGCTCACCGAACCAGATTTCTCCAGCCTCCCATACCTTCAATGCGTAGCAAAAGAAGCATTGCGGTTGCACCCTCCGACCCCACTCATGCTCCCTCACAAAGCCAATTCCAATGTCAAGATTGGTGGCTACGACATCCCTAAGGGCTCGAATGTGCATGTAAATGTTTGGGCTGTGGCTCGAGACCCTGCAACATGGAAAAATCCATTGGAGTTTCGGCCCGAACGGTTTCTAGAAGAAGATGTGGACATGAAAGGACATGATTACCGACTACTGCCATTTGGTGCCGGAAGGAGAGTGTGCCCGGGTGCACAATTAGGGATCAATTTGGTGACGTCGATGTTGGGTCACCTTGTGCACCACTTTTCCTGGGCTCCGGCTGATGGTTTGAGCCCGGAAGAAATCGACATGTCGGAAAACCCGGGGCTGGTGACGTACATGCGAACTCCGCTACAAGCCATCCCCACACCCCGGTTACCTGCCATGTTGTACAAACGTGTGGCCGTGGATGTGTAA
>Q1
ATGACCCTCCTACTCCTCCCCCTTTCCTTCACTTTAATCCTGGTAGCTTATGCACTCTATCAGCGCCTCCGATTCAAGCTCCCACCGGGACCACGCCCATGGCCGATCGTCGGAAACCTCTACGACGTCAAACCTATCCGATTCCGCTGCTATGCCGAGTGGGCACAGCAATACGGCCCGATCATATCAGTCTGGTTCGGATCGATTCTAAACGTCGTCGTCTCTAACAGTGAGTTGGCAAAAGAAGTACTCAAGGAAAAAGACCAGCAATTGGCGGATCGGCACCGAAGCAGGTCGGCGGCGAAGTTCAGCCGAGATGGTCAGGATTTGATTTGGGCGGATTATGGCCCCCACTATGTGAAGGTTCGCAAAGTATGTACTCTTGAGTTGTTTTCTCCCAAGAGGCTTGAGGCCCTTCGACCCATCAGAGAAGATGAAGTATCCGCTATGGTGGAGTCCATCTTCAACGATTGCATCCATCCTGATAAGAATGGCAAGAGTTTGCTGGTTAAAGGTTATCTGGGAGCTGTGGCATTCAACAACATTACTCGGCTCGCTTTCGGGAAACGATTTGTGAACTCGGAGGGTGTAMTGGATGACAAGGGAAGAGTTAAGGCAATTGTGGCTAACGGCCTGAAGCTTGGTGCATCTCTAGCCATGGCAGAGCATATCCCATGGATCCGATGGTTCTTCCCGCTAGAAGAAGAAGCCTTTGCCAAGCACGGAGCACGTCGTGATCGGCTCACACGAGCCATCATGGATGAGCACACCGCTGCTCGTCAAAAGACCGGTGGAACCAAGCAGCATTTTGTCGATGCCTTGCTCACCCTTCAACAACAATATGATCTGAGTGAAGACACCATTATCGGCCTTCTTTGGGACATGATCACAGCAGGAATGGACACAACCGCCATCTCCGTTGAGTGGGCGATGGCCGAGCTTATCAAGAACCCGAGGGTGCAACAAAAAGCTCAAGAGGAGTTGGATCGTGTGATCGGATACGAACGTGTGCTCACCGAACCAGATTTCTCCAGCCTCCCATACCTTCAATGCGTAGCAAAAGAAGCATTGCGGTTGCACCCTCCGACCCCACTCATGCTCCCTCACAAAGCCAATTCCAATGTCAAGATTGGTGGCTACGACATCCCTAAGGGCTCGAATGTGCATGTAAATGTTTGGGCTGTGGCTCGAGACCCTGCAACATGGAAAAATCCATTGGAGTTTCGGCCCGAACGGTTTCTAGAAGAAGATGTGGACATGAAAGGACATGATTACCGACTACTGCCATTTGGTGCCGGAAGGAGAGTGTGCCCGGGTGCACAATTAGGGATCAATTTGGTGACGTCGATGTTGGGTCACCTTGTGCACCACTTTTCCTGGGCTCCGGCTGATGGTTTGAGCCCGGAAGAAATCGACATGTCGGAAAACCCGGGGCTGGTGACGTACATGCGAACTCCGCTACAAGCCATCCCCACACCCCGGTTACCTGCCATGTTGTACAAACGTGTGGCCGTGGATGTGTAA
>Q3
ATGACCCTCCTACTCCTCCCCCTTTCCTTCACTTTAATCCTGGTAGCTTATGCACTCTATCAGCGCCTCCGATTCAAGCTCCCACCGGGACCACGCCCATGGCCGATCGTCGGAAACCTCTACGACGTCAAACCTATCCGATTCCGCTGCTATGCCGAGTGGGCACAGCAATACGGCCCGATCATATCAGTCTGGTTCGGATCGATTCTAAACGTCGTCGTCTCTAACAGTGAGTTGGCAAAAGAAGTACTCAAGGAAAAAGACCAGCAATTGGCGGATCGGCACCGAAGCAGGTCGGCGGCGAAGTTCAGCCGAGATGGTCAGGATTTGATTTGGGCGGATTATGGCCCCCACTATGTGAAGGTTCGCAAAGTATGTACTCTTGAGTTGTTTTCTCCCAAGAGGCTTGAGGCCCTTCGACCCATCAGAGAAGATGAAGTATCCGCTATGGTGGAGTCCATCTTCAACGATTGCATCCATCCTGATAAGAATGGCAAGAGTTTGCTGGTTAAAGGTTATCTGGGAGCTGTGGCATTCAACAACATTACTCGGCTCGCTTTCGGGAAACGATTTGTGAACTCGGAGGGTGTAMTGGATGACAAGGGAAGAGTTAAGGCAATTGTGGCTAACGGCCTGAAGCTTGGTGCATCTCTAGCCATGGCAGAGCATATCCCATGGATCCGATGGTTCTTCCCGCTAGAAGAAGAAGCCTTTGCCAAGCACGGAGCACGTCGTGATCGGCTCACACGAGCCATCATGGATGAGCACACCGCTGCTCGTCAAAAGACCGGTGGAACCAAGCAGCATTTTGTCGATGCCTTGCTCACCCTTCAACAACAATATGATCTGAGTGAAGACACCATTATCGGCCTTCTTTGGGACATGATCACAGCAGGAATGGACACAACCGCCATCTCCGTTGAGTGGGCGATGGCCGAGCTTATCAAGAACCCGAGGGTGCAACAAAAAGCTCAAGAGGAGTTGGATCGTGTGATCGGATACGAACGTGTGCTCACCGAACCAGATTTCTCCAGCCTCCCATACCTTCAATGCGTAGCAAAAGAAGCATTGCGGTTGCACCCTCCGACCCCACTCATGCTCCCTCACAAAGCCAATTCCAATGTCAAGATTGGTGGCTACGACATCCCTAAGGGCTCGAATGTGCATGTAAATGTTTGGGCTGTGGCTCGAGACCCTGCAACATGGAAAAATCCATTGGAGTTTCGGCCCGAACGGTTTCTAGAAGAAGATGTGGACATGAAAGGACATGATTACCGACTACTGCCATTTGGTGCCGGAAGGAGAGTGTGCCCGGGTGCACAATTAGGGATCAATTTGGTGACGTCGATGTTGGGTCACCTTGTGCACCACTTTTCCTGGGCTCCGGCTGATGGTTTGAGCCCGGAAGAAATCGACATGTCGGAAAACCCGGGGCTGGTGACGTACATGCGAACTCCGCTACAAGCCATCCCCACACCCCGGTTACCTGCCATGTTGTACAAACGTGTGGCCGTGGATGTGTAA
>Q4
ATGACCCTCCTACTCCTCCCCCTTTCCTTCACTTTAATCCTGGTAGCTTATGCACTCTATCAGCGCCTCCGATTCAAGCTCCCACCGGGACCACGCCCATGGCCGATCGTCGGAAACCTCTACGACGTCAAACCTATCCGATTCCGCTGCTATGCCGAGTGGGCACAGCAATACGGCCCGATCATATCAGTCTGGTTCGGATCGATTCTAAACGTCGTCGTCTCTAACAGTGAGTTGGCAAAAGAAGTACTCAAGGAAAAAGACCAGCAATTGGCGGATCGGCACCGAAGCAGGTCGGCGGCGAAGTTCAGCCGAGATGGTCAGGATTTGATTTGGGCGGATTATGGCCCCCACTATGTGAAGGTTCGCAAAGTATGTACTCTTGAGTTGTTTTCTCCCAAGAGGCTTGAGGCCCTTCGACCCATCAGAGAAGATGAAGTATCCGCTATGGTGGAGTCCATCTTCAACGATTGCATCCATCCTGATAAGAATGGCAAGAGTTTGCTGGTTAAAGGTTATCTGGGAGCTGTGGCATTCAACAACATTACTCGGCTCGCTTTCGGGAAACGATTTGTGAACTCGGAGGGTGTAMTGGATGACAAGGGAAGAGTTAAGGCAATTGTGGCTAACGGCCTGAAGCTTGGTGCATCTCTAGCCATGGCAGAGCATATCCCATGGATCCGATGGTTCTTCCCGCTAGAAGAAGAAGCCTTTGCCAAGCACGGAGCACGTCGTGATCGGCTCACACGAGCCATCATGGATGAGCACACCGCTGCTCGTCAAAAGACCGGTGGAACCAAGCAGCATTTTGTCGATGCCTTGCTCACCCTTCAACAACAATATGATCTGAGTGAAGACACCATTATCGGCCTTCTTTGGGACATGATCACAGCAGGAATGGACACAACCGCCATCTCCGTTGAGTGGGCGATGGCCGAGCTTATCAAGAACCCGAGGGTGCAACAAAAAGCTCAAGAGGAGTTGGATCGTGTGATCGGATACGAACGTGTGCTCACCGAACCAGATTTCTCCAGCCTCCCATACCTTCAATGCGTAGCAAAAGAAGCATTGCGGTTGCACCCTCCGACCCCACTCATGCTCCCTCACAAAGCCAATTCCAATGTCAAGATTGGTGGCTACGACATCCCTAAGGGCTCGAATGTGCATGTAAATGTTTGGGCTGTGGCTCGAGACCCTGCAACATGGAAAAATCCATTGGAGTTTCGGCCCGAACGGTTTCTAGAAGAAGATGTGGACATGAAAGGACATGATTACCGACTACTGCCATTTGGTGCCGGAAGGAGAGTGTGCCCGGGTGCACAATTAGGGATCAATTTGGTGACGTCGATGTTGGGTCACCTTGTGCACCACTTTTCCTGGGCTCCGGCTGATGGTTTGAGCCCGGAAGAAATCGACATGTCGGAAAACCCGGGGCTGGTGACGTACATGCGAACTCCGCTACAAGCCATCCCCACACCCCGGTTACCTGCCATGTTGTACAAACGTGTGGCCGTGGATGTGTAA
>R1
ATGACCCTCCTACTCCTCCCCCTTTCCTTCACTTTAATCCTGGTAGCTTATGCACTCTATCAGCGCCTCCGATTCAAGCTCCCACCGGGACCACGCCCATGGCCGATCGTCGGAAACCTCTACGACGTCAAACCTATCCGATTCCGCTGCTATGCCGAGTGGGCACAGCAATACGGCCCGATCATATCAGTCTGGTTCGGATCGATTCTAAACGTCGTCGTCTCTAACAGTGAGTTGGCAAAAGAAGTACTCAAGGAAAAAGACCAGCAATTGGCGGATCGGCACCGAAGCAGGTCGGCGGCGAAGTTCAGCCGAGATGGTCAGGATTTGATTTGGGCGGATTATGGCCCCCACTATGTGAAGGTTCGCAAAGTATGTACTCTTGAGTTGTTTTCTCCCAAGAGGCTTGAGGCCCTTCGACCCATCAGAGAAGATGAAGTATCCGCTATGGTGGAGTCCATCTTCAACGATTGCATCCATCCTGATAAGAATGGCAAGAGTTTGCTGGTTAAAGGTTATCTGGGAGCTGTGGCATTCAACAACATTACTCGGCTCGCTTTCGGGAAACGATTTGTGAACTCGGAGGGTGTAMTGGATGACAAGGGAAGAGTTAAGGCAATTGTGGCTAACGGCCTGAAGCTTGGTGCATCTCTAGCCATGGCAGAGCATATCCCATGGATCCGATGGTTCTTCCCGCTAGAAGAAGAAGCCTTTGCCAAGCACGGAGCACGTCGTGATCGGCTCACACGAGCCATCATGGATGAGCACACCGCTGCTCGTCAAAAGACCGGTGGAACCAAGCAGCATTTTGTCGATGCCTTGCTCACCCTTCAACAACAATATGATCTGAGTGAAGACACCATTATCGGCCTTCTTTGGGACATGATCACAGCAGGAATGGACACAACCGCCATCTCCGTTGAGTGGGCGATGGCCGAGCTTATCAAGAACCCGAGGGTGCAACAAAAAGCTCAAGAGGAGTTGGATCGTGTGATCGGATACGAACGTGTGCTCACCGAACCAGATTTCTCCAGCCTCCCATACCTTCAATGCGTAGCAAAAGAAGCATTGCGGTTGCACCCTCCGACCCCACTCATGCTCCCTCACAAAGCCAATTCCAATGTCAAGATTGGTGGCTACGACATCCCTAAGGGCTCGAATGTGCATGTAAATGTTTGGGCTGTGGCTCGAGACCCTGCAACATGGAAAAATCCATTGGAGTTTCGGCCCGAACGGTTTCTAGAAGAAGATGTGGACATGAAAGGACATGATTACCGACTACTGCCATTTGGTGCCGGAAGGAGAGTGTGCCCGGGTGCACAATTAGGGATCAATTTGGTGACGTCGATGTTGGGTCACCTTGTGCACCACTTTTCCTGGGCTCCGGCTGATGGTTTGAGCCCGGAAGAAATCGACATGTCGGAAAACCCGGGGCTGGTGACGTACATGCGAACTCCGCTACAAGCCATCCCCACACCCCGGTTACCTGCCATGTTGTACAAACGTGTGGCCGTGGATGTGTAA
>R2
ATGACCCTCCTACTCCTCCCCCTTTCCTTCACTTTAATCCTGGTAGCTTATGCACTCTATCAGCGCCTCCGATTCAAGCTCCCACCGGGACCACGCCCATGGCCGATCGTCGGAAACCTCTACGACGTCAAACCTATCCGATTCCGCTGCTATGCCGAGTGGGCACAGCAATACGGCCCGATCATATCAGTCTGGTTCGGATCGATTCTAAACGTCGTCGTCTCTAACAGTGAGTTGGCAAAAGAAGTACTCAAGGAAAAAGACCAGCAATTGGCGGATCGGCACCGAAGCAGGTCGGCGGCGAAGTTCAGCCGAGATGGTCAGGATTTGATTTGGGCGGATTATGGCCCCCACTATGTGAAGGTTCGCAAAGTATGTACTCTTGAGTTGTTTTCTCCCAAGAGGCTTGAGGCCCTTCGACCCATCAGAGAAGATGAAGTATCCGCTATGGTGGAGTCCATCTTCAACGATTGCATCCATCCTGATAAGAATGGCAAGAGTTTGCTGGTTAAAGGTTATCTGGGAGCTGTGGCATTCAACAACATTACTCGGCTCGCTTTCGGGAAACGATTTGTGAACTCGGAGGGTGTAMTGGATGACAAGGGAAGAGTTAAGGCAATTGTGGCTAACGGCCTGAAGCTTGGTGCATCTCTAGCCATGGCAGAGCATATCCCATGGATCCGATGGTTCTTCCCGCTAGAAGAAGAAGCCTTTGCCAAGCACGGAGCACGTCGTGATCGGCTCACACGAGCCATCATGGATGAGCACACCGCTGCTCGTCAAAAGACCGGTGGAACCAAGCAGCATTTTGTCGATGCCTTGCTCACCCTTCAACAACAATATGATCTGAGTGAAGACACCATTATCGGCCTTCTTTGGGACATGATCACAGCAGGAATGGACACAACCGCCATCTCCGTTGAGTGGGCGATGGCCGAGCTTATCAAGAACCCGAGGGTGCAACAAAAAGCTCAAGAGGAGTTGGATCGTGTGATCGGATACGAACGTGTGCTCACCGAACCAGATTTCTCCAGCCTCCCATACCTTCAATGCGTAGCAAAAGAAGCATTGCGGTTGCACCCTCCGACCCCACTCATGCTCCCTCACAAAGCCAATTCCAATGTCAAGATTGGTGGCTACGACATCCCTAAGGGCTCGAATGTGCATGTAAATGTTTGGGCTGTGGCTCGAGACCCTGCAACATGGAAAAATCCATTGGAGTTTCGGCCCGAACGGTTTCTAGAAGAAGATGTGGACATGAAAGGACATGATTACCGACTACTGCCATTTGGTGCCGGAAGGAGAGTGTGCCCGGGTGCACAATTAGGGATCAATTTGGTGACGTCGATGTTGGGTCACCTTGTGCACCACTTTTCCTGGGCTCCGGCTGATGGTTTGAGCCCGGAAGAAATCGACATGTCGGAAAACCCGGGGCTGGTGACGTACATGCGAACTCCGCTACAAGCCATCCCCACACCCCGGTTACCTGCCATGTTGTACAAACGTGTGGCCGTGGATGTGTAA
>R3
ATGACCCTCCTACTCCTCCCCCTTTCCTTCACTTTAATCCTGGTAGCTTATGCACTCTATCAGCGCCTCCGATTCAAGCTCCCACCGGGACCACGCCCATGGCCGATCGTCGGAAACCTCTACGACGTCAAACCTATCCGATTCCGCTGCTATGCCGAGTGGGCACAGCAATACGGCCCGATCATATCAGTCTGGTTCGGATCGATTCTAAACGTCGTCGTCTCTAACAGTGAGTTGGCAAAAGAAGTACTCAAGGAAAAAGACCAGCAATTGGCGGATCGGCACCGAAGCAGGTCGGCGGCGAAGTTCAGCCGAGATGGTCAGGATTTGATTTGGGCGGATTATGGCCCCCACTATGTGAAGGTTCGCAAAGTATGTACTCTTGAGTTGTTTTCTCCCAAGAGGCTTGAGGCCCTTCGACCCATCAGAGAAGATGAAGTATCCGCTATGGTGGAGTCCATCTTCAACGATTGCATCCATCCTGATAAGAATGGCAAGAGTTTGCTGGTTAAAGGTTATCTGGGAGCTGTGGCATTCAACAACATTACTCGGCTCGCTTTCGGGAAACGATTTGTGAACTCGGAGGGTGTAMTGGATGACAAGGGAAGAGTTAAGGCAATTGTGGCTAACGGCCTGAAGCTTGGTGCATCTCTAGCCATGGCAGAGCATATCCCATGGATCCGATGGTTCTTCCCGCTAGAAGAAGAAGCCTTTGCCAAGCACGGAGCACGTCGTGATCGGCTCACACGAGCCATCATGGATGAGCACACCGCTGCTCGTCAAAAGACCGGTGGAACCAAGCAGCATTTTGTCGATGCCTTGCTCACCCTTCAACAACAATATGATCTGAGTGAAGACACCATTATCGGCCTTCTTTGGGACATGATCACAGCAGGAATGGACACAACCGCCATCTCCGTTGAGTGGGCGATGGCCGAGCTTATCAAGAACCCGAGGGTGCAACAAAAAGCTCAAGAGGAGTTGGATCGTGTGATCGGATACGAACGTGTGCTCACCGAACCAGATTTCTCCAGCCTCCCATACCTTCAATGCGTAGCAAAAGAAGCATTGCGGTTGCACCCTCCGACCCCACTCATGCTCCCTCACAAAGCCAATTCCAATGTCAAGATTGGTGGCTACGACATCCCTAAGGGCTCGAATGTGCATGTAAATGTTTGGGCTGTGGCTCGAGACCCTGCAACATGGAAAAATCCATTGGAGTTTCGGCCCGAACGGTTTCTAGAAGAAGATGTGGACATGAAAGGACATGATTACCGACTACTGCCATTTGGTGCCGGAAGGAGAGTGTGCCCGGGTGCACAATTAGGGATCAATTTGGTGACGTCGATGTTGGGTCACCTTGTGCACCACTTTTCCTGGGCTCCGGCTGATGGTTTGAGCCCGGAAGAAATCGACATGTCGGAAAACCCGGGGCTGGTGACGTACATGCGAACTCCGCTACAAGCCATCCCCACACCCCGGTTACCTGCCATGTTGTACAAACGTGTGGCCGTGGATGTGTAA
>S1
ATGACCCTCCTACTCCTCCCCCTTTCCTTCACTTTAATCCTGGTAGCTTATGCACTCTATCAGCGCCTCCGATTCAAGCTCCCACCGGGACCACGCCCATGGCCGATCGTCGGAAACCTCTACGACGTCAAACCTATCCGATTCCGCTGCTATGCCGAGTGGGCACAGCAATACGGCCCGATCATATCAGTCTGGTTCGGATCGATTCTAAACGTCGTCGTCTCTAACAGTGAGTTGGCAAAAGAAGTACTCAAGGAAAAAGACCAGCAATTGGCGGATCGGCACCGAAGCAGGTCGGCGGCGAAGTTCAGCCGAGATGGTCAGGATTTGATTTGGGCGGATTATGGCCCCCACTATGTGAAGGTTCGCAAAGTATGTACTCTTGAGTTGTTTTCTCCCAAGAGGCTTGAGGCCCTTCGACCCATCAGAGAAGATGAAGTATCCGCTATGGTGGAGTCCATCTTCAACGATTGCATCCATCCTGATAAGAATGGCAAGAGTTTGCTGGTTAAAGGTTATCTGGGAGCTGTGGCATTCAACAACATTACTCGGCTCGCTTTCGGGAAACGATTTGTGAACTCGGAGGGTGTAMTGGATGACAAGGGAAGAGTTAAGGCAATTGTGGCTAACGGCCTGAAGCTTGGTGCATCTCTAGCCATGGCAGAGCATATCCCATGGATCCGATGGTTCTTCCCGCTAGAAGAAGAAGCCTTTGCCAAGCACGGAGCACGTCGTGATCGGCTCACACGAGCCATCATGGATGAGCACACCGCTGCTCGTCAAAAGACCGGTGGAACCAAGCAGCATTTTGTCGATGCCTTGCTCACCCTTCAACAACAATATGATCTGAGTGAAGACACCATTATCGGCCTTCTTTGGGACATGATCACAGCAGGAATGGACACAACCGCCATCTCCGTTGAGTGGGCGATGGCCGAGCTTATCAAGAACCCGAGGGTGCAACAAAAAGCTCAAGAGGAGTTGGATCGTGTGATCGGATACGAACGTGTGCTCACCGAACCAGATTTCTCCAGCCTCCCATACCTTCAATGCGTAGCAAAAGAAGCATTGCGGTTGCACCCTCCGACCCCACTCATGCTCCCTCACAAAGCCAATTCCAATGTCAAGATTGGTGGCTACGACATCCCTAAGGGCTCGAATGTGCATGTAAATGTTTGGGCTGTGGCTCGAGACCCTGCAACATGGAAAAATCCATTGGAGTTTCGGCCCGAACGGTTTCTAGAAGAAGATGTGGACATGAAAGGACATGATTACCGACTACTGCCATTTGGTGCCGGAAGGAGAGTGTGCCCGGGTGCACAATTAGGGATCAATTTGGTGACGTCGATGTTGGGTCACCTTGTGCACCACTTTTCCTGGGCTCCGGCTGATGGTTTGAGCCCGGAAGAAATCGACATGTCGGAAAACCCGGGGCTGGTGACGTACATGCGAACTCCGCTACAAGCCATCCCCACACCCCGGTTACCTGCCATGTTGTACAAACGTGTGGCCGTGGATGTGTAA
>S3
ATGACCCTCCTACTCCTCCCCCTTTCCTTCACTTTAATCCTGGTAGCTTATGCACTCTATCAGCGCCTCCGATTCAAGCTCCCACCGGGACCACGCCCATGGCCGATCGTCGGAAACCTCTACGACGTCAAACCTATCCGATTCCGCTGCTATGCCGAGTGGGCACAGCAATACGGCCCGATCATATCAGTCTGGTTCGGATCGATTCTAAACGTCGTCGTCTCTAACAGTGAGTTGGCAAAAGAAGTACTCAAGGAAAAAGACCAGCAATTGGCGGATCGGCACCGAAGCAGGTCGGCGGCGAAGTTCAGCCGAGATGGTCAGGATTTGATTTGGGCGGATTATGGCCCCCACTATGTGAAGGTTCGCAAAGTATGTACTCTTGAGTTGTTTTCTCCCAAGAGGCTTGAGGCCCTTCGACCCATCAGAGAAGATGAAGTATCCGCTATGGTGGAGTCCATCTTCAACGATTGCATCCATCCTGATAAGAATGGCAAGAGTTTGCTGGTTAAAGGTTATCTGGGAGCTGTGGCATTCAACAACATTACTCGGCTCGCTTTCGGGAAACGATTTGTGAACTCGGAGGGTGTAMTGGATGACAAGGGAAGAGTTAAGGCAATTGTGGCTAACGGCCTGAAGCTTGGTGCATCTCTAGCCATGGCAGAGCATATCCCATGGATCCGATGGTTCTTCCCGCTAGAAGAAGAAGCCTTTGCCAAGCACGGAGCACGTCGTGATCGGCTCACACGAGCCATCATGGATGAGCACACCGCTGCTCGTCAAAAGACCGGTGGAACCAAGCAGCATTTTGTCGATGCCTTGCTCACCCTTCAACAACAATATGATCTGAGTGAAGACACCATTATCGGCCTTCTTTGGGACATGATCACAGCAGGAATGGACACAACCGCCATCTCCGTTGAGTGGGCGATGGCCGAGCTTATCAAGAACCCGAGGGTGCAACAAAAAGCTCAAGAGGAGTTGGATCGTGTGATCGGATACGAACGTGTGCTCACCGAACCAGATTTCTCCAGCCTCCCATACCTTCAATGCGTAGCAAAAGAAGCATTGCGGTTGCACCCTCCGACCCCACTCATGCTCCCTCACAAAGCCAATTCCAATGTCAAGATTGGTGGCTACGACATCCCTAAGGGCTCGAATGTGCATGTAAATGTTTGGGCTGTGGCTCGAGACCCTGCAACATGGAAAAATCCATTGGAGTTTCGGCCCGAACGGTTTCTAGAAGAAGATGTGGACATGAAAGGACATGATTACCGACTACTGCCATTTGGTGCCGGAAGGAGAGTGTGCCCGGGTGCACAATTAGGGATCAATTTGGTGACGTCGATGTTGGGTCACCTTGTGCACCACTTTTCCTGGGCTCCGGCTGATGGTTTGAGCCCGGAAGAAATCGACATGTCGGAAAACCCGGGGCTGGTGACGTACATGCGAACTCCGCTACAAGCCATCCCCACACCCCGGTTACCTGCCATGTTGTACAAACGTGTGGCCGTGGATGTGTAA
>S4
ATGACCCTCCTACTCCTCCCCCTTTCCTTCACTTTAATCCTGGTAGCTTATGCACTCTATCAGCGCCTCCGATTCAAGCTCCCACCGGGACCACGCCCATGGCCGATCGTCGGAAACCTCTACGACGTCAAACCTATCCGATTCCGCTGCTATGCCGAGTGGGCACAGCAATACGGCCCGATCATATCAGTCTGGTTCGGATCGATTCTAAACGTCGTCGTCTCTAACAGTGAGTTGGCAAAAGAAGTACTCAAGGAAAAAGACCAGCAATTGGCGGATCGGCACCGAAGCAGGTCGGCGGCGAAGTTCAGCCGAGATGGTCAGGATTTGATTTGGGCGGATTATGGCCCCCACTATGTGAAGGTTCGCAAAGTATGTACTCTTGAGTTGTTTTCTCCCAAGAGGCTTGAGGCCCTTCGACCCATCAGAGAAGATGAAGTATCCGCTATGGTGGAGTCCATCTTCAACGATTGCATCCATCCTGATAAGAATGGCAAGAGTTTGCTGGTTAAAGGTTATCTGGGAGCTGTGGCATTCAACAACATTACTCGGCTCGCTTTCGGGAAACGATTTGTGAACTCGGAGGGTGTAMTGGATGACAAGGGAAGAGTTAAGGCAATTGTGGCTAACGGCCTGAAGCTTGGTGCATCTCTAGCCATGGCAGAGCATATCCCATGGATCCGATGGTTCTTCCCGCTAGAAGAAGAAGCCTTTGCCAAGCACGGAGCACGTCGTGATCGGCTCACACGAGCCATCATGGATGAGCACACCGCTGCTCGTCAAAAGACCGGTGGAACCAAGCAGCATTTTGTCGATGCCTTGCTCACCCTTCAACAACAATATGATCTGAGTGAAGACACCATTATCGGCCTTCTTTGGGACATGATCACAGCAGGAATGGACACAACCGCCATCTCCGTTGAGTGGGCGATGGCCGAGCTTATCAAGAACCCGAGGGTGCAACAAAAAGCTCAAGAGGAGTTGGATCGTGTGATCGGATACGAACGTGTGCTCACCGAACCAGATTTCTCCAGCCTCCCATACCTTCAATGCGTAGCAAAAGAAGCATTGCGGTTGCACCCTCCGACCCCACTCATGCTCCCTCACAAAGCCAATTCCAATGTCAAGATTGGTGGCTACGACATCCCTAAGGGCTCGAATGTGCATGTAAATGTTTGGGCTGTGGCTCGAGACCCTGCAACATGGAAAAATCCATTGGAGTTTCGGCCCGAACGGTTTCTAGAAGAAGATGTGGACATGAAAGGACATGATTACCGACTACTGCCATTTGGTGCCGGAAGGAGAGTGTGCCCGGGTGCACAATTAGGGATCAATTTGGTGACGTCGATGTTGGGTCACCTTGTGCACCACTTTTCCTGGGCTCCGGCTGATGGTTTGAGCCCGGAAGAAATCGACATGTCGGAAAACCCGGGGCTGGTGACGTACATGCGAACTCCGCTACAAGCCATCCCCACACCCCGGTTACCTGCCATGTTGTACAAACGTGTGGCCGTGGATGTGTAA
>Z1
ATGACCCTCCTACTCCTCCCCCTTTCCTTCACTTTAATCCTGGTAGCTTATGCACTCTATCAGCGCCTCCGATTCAAGCTCCCACCGGGACCACGCCCATGGCCGATCGTCGGAAACCTCTACGACGTCAAACCTATCCGATTCCGCTGCTATGCCGAGTGGGCACAGCAATACGGCCCGATCATATCAGTCTGGTTCGGATCGATTCTAAACGTCGTCGTCTCTAACAGTGAGTTGGCAAAAGAAGTACTCAAGGAAAAAGACCAGCAATTGGCGGATCGGCACCGAAGCAGGTCGGCGGCGAAGTTCAGCCGAGATGGTCAGGATTTGATTTGGGCGGATTATGGCCCCCACTATGTGAAGGTTCGCAAAGTATGTACTCTTGAGTTGTTTTCTCCCAAGAGGCTTGAGGCCCTTCGACCCATCAGAGAAGATGAAGTATCCGCTATGGTGGAGTCCATCTTCAACGATTGCATCCATCCTGATAAGAATGGCAAGAGTTTGCTGGTTAAAGGTTATCTGGGAGCTGTGGCATTCAACAACATTACTCGGCTCGCTTTCGGGAAACGATTTGTGAACTCGGAGGGTGTAMTGGATGACAAGGGAAGAGTTAAGGCAATTGTGGCTAACGGCCTGAAGCTTGGTGCATCTCTAGCCATGGCAGAGCATATCCCATGGATCCGATGGTTCTTCCCGCTAGAAGAAGAAGCCTTTGCCAAGCACGGAGCACGTCGTGATCGGCTCACACGAGCCATCATGGATGAGCACACCGCTGCTCGTCAAAAGACCGGTGGAACCAAGCAGCATTTTGTCGATGCCTTGCTCACCCTTCAACAACAATATGATCTGAGTGAAGACACCATTATCGGCCTTCTTTGGGACATGATCACAGCAGGAATGGACACAACCGCCATCTCCGTTGAGTGGGCGATGGCCGAGCTTATCAAGAACCCGAGGGTGCAACAAAAAGCTCAAGAGGAGTTGGATCGTGTGATCGGATACGAACGTGTGCTCACCGAACCAGATTTCTCCAGCCTCCCATACCTTCAATGCGTAGCAAAAGAAGCATTGCGGTTGCACCCTCCGACCCCACTCATGCTCCCTCACAAAGCCAATTCCAATGTCAAGATTGGTGGCTACGACATCCCTAAGGGCTCGAATGTGCATGTAAATGTTTGGGCTGTGGCTCGAGACCCTGCAACATGGAAAAATCCATTGGAGTTTCGGCCCGAACGGTTTCTAGAAGAAGATGTGGACATGAAAGGACATGATTACCGACTACTGCCATTTGGTGCCGGAAGGAGAGTGTGCCCGGGTGCACAATTAGGGATCAATTTGGTGACGTCGATGTTGGGTCACCTTGTGCACCACTTTTCCTGGGCTCCGGCTGATGGTTTGAGCCCGGAAGAAATCGACATGTCGGAAAACCCGGGGCTGGTGACGTACATGCGAACTCCGCTACAAGCCATCCCCACACCCCGGTTACCTGCCATGTTGTACAAACGTGTGGCCGTGGATGTGTAA
>Z4
ATGACCCTCCTACTCCTCCCCCTTTCCTTCACTTTAATCCTGGTAGCTTATGCACTCTATCAGCGCCTCCGATTCAAGCTCCCACCGGGACCACGCCCATGGCCGATCGTCGGAAACCTCTACGACGTCAAACCTATCCGATTCCGCTGCTATGCCGAGTGGGCACAGCAATACGGCCCGATCATATCAGTCTGGTTCGGATCGATTCTAAACGTCGTCGTCTCTAACAGTGAGTTGGCAAAAGAAGTACTCAAGGAAAAAGACCAGCAATTGGCGGATCGGCACCGAAGCAGGTCGGCGGCGAAGTTCAGCCGAGATGGTCAGGATTTGATTTGGGCGGATTATGGCCCCCACTATGTGAAGGTTCGCAAAGTATGTACTCTTGAGTTGTTTTCTCCCAAGAGGCTTGAGGCCCTTCGACCCATCAGAGAAGATGAAGTATCCGCTATGGTGGAGTCCATCTTCAACGATTGCATCCATCCTGATAAGAATGGCAAGAGTTTGCTGGTTAAAGGTTATCTGGGAGCTGTGGCATTCAACAACATTACTCGGCTCGCTTTCGGGAAACGATTTGTGAACTCGGAGGGTGTAMTGGATGACAAGGGAAGAGTTAAGGCAATTGTGGCTAACGGCCTGAAGCTTGGTGCATCTCTAGCCATGGCAGAGCATATCCCATGGATCCGATGGTTCTTCCCGCTAGAAGAAGAAGCCTTTGCCAAGCACGGAGCACGTCGTGATCGGCTCACACGAGCCATCATGGATGAGCACACCGCTGCTCGTCAAAAGACCGGTGGAACCAAGCAGCATTTTGTCGATGCCTTGCTCACCCTTCAACAACAATATGATCTGAGTGAAGACACCATTATCGGCCTTCTTTGGGACATGATCACAGCAGGAATGGACACAACCGCCATCTCCGTTGAGTGGGCGATGGCCGAGCTTATCAAGAACCCGAGGGTGCAACAAAAAGCTCAAGAGGAGTTGGATCGTGTGATCGGATACGAACGTGTGCTCACCGAACCAGATTTCTCCAGCCTCCCATACCTTCAATGCGTAGCAAAAGAAGCATTGCGGTTGCACCCTCCGACCCCACTCATGCTCCCTCACAAAGCCAATTCCAATGTCAAGATTGGTGGCTACGACATCCCTAAGGGCTCGAATGTGCATGTAAATGTTTGGGCTGTGGCTCGAGACCCTGCAACATGGAAAAATCCATTGGAGTTTCGGCCCGAACGGTTTCTAGAAGAAGATGTGGACATGAAAGGACATGATTACCGACTACTGCCATTTGGTGCCGGAAGGAGAGTGTGCCCGGGTGCACAATTAGGGATCAATTTGGTGACGTCGATGTTGGGTCACCTTGTGCACCACTTTTCCTGGGCTCCGGCTGATGGTTTGAGCCCGGAAGAAATCGACATGTCGGAAAACCCGGGGCTGGTGACGTACATGCGAACTCCGCTACAAGCCATCCCCACACCCCGGTTACCTGCCATGTTGTACAAACGTGTGGCCGTGGATGTGTAA
>AA1
ATGACCCTCCTACTCCTCCCCCTTTCCTTCACTTTAATCCTGGTAGCTTATGCACTCTATCAGCGCCTCCGATTCAAGCTCCCACCGGGACCACGCCCATGGCCGATCGTCGGAAACCTCTACGACGTCAAACCTATCCGATTCCGCTGCTATGCCGAGTGGGCACAGCAATACGGCCCGATCATATCAGTCTGGTTCGGATCGATTCTAAACGTCGTCGTCTCTAACAGTGAGTTGGCAAAAGAAGTACTCAAGGAAAAAGACCAGCAATTGGCGGATCGGCACCGAAGCAGGTCGGCGGCGAAGTTCAGCCGAGATGGTCAGGATTTGATTTGGGCGGATTATGGCCCCCACTATGTGAAGGTTCGCAAAGTATGTACTCTTGAGTTGTTTTCTCCCAAGAGGCTTGAGGCCCTTCGACCCATCAGAGAAGATGAAGTATCCGCTATGGTGGAGTCCATCTTCAACGATTGCATCCATCCTGATAAGAATGGCAAGAGTTTGCTGGTTAAAGGTTATCTGGGAGCTGTGGCATTCAACAACATTACTCGGCTCGCTTTCGGGAAACGATTTGTGAACTCGGAGGGTGTAMTGGATGACAAGGGAAGAGTTAAGGCAATTGTGGCTAACGGCCTGAAGCTTGGTGCATCTCTAGCCATGGCAGAGCATATCCCATGGATCCGATGGTTCTTCCCGCTAGAAGAAGAAGCCTTTGCCAAGCACGGAGCACGTCGTGATCGGCTCACACGAGCCATCATGGATGAGCACACCGCTGCTCGTCAAAAGACCGGTGGAACCAAGCAGCATTTTGTCGATGCCTTGCTCACCCTTCAACAACAATATGATCTGAGTGAAGACACCATTATCGGCCTTCTTTGGGACATGATCACAGCAGGAATGGACACAACCGCCATCTCCGTTGAGTGGGCGATGGCCGAGCTTATCAAGAACCCGAGGGTGCAACAAAAAGCTCAAGAGGAGTTGGATCGTGTGATCGGATACGAACGTGTGCTCACCGAACCAGATTTCTCCAGCCTCCCATACCTTCAATGCGTAGCAAAAGAAGCATTGCGGTTGCACCCTCCGACCCCACTCATGCTCCCTCACAAAGCCAATTCCAATGTCAAGATTGGTGGCTACGACATCCCTAAGGGCTCGAATGTGCATGTAAATGTTTGGGCTGTGGCTCGAGACCCTGCAACATGGAAAAATCCATTGGAGTTTCGGCCCGAACGGTTTCTAGAAGAAGATGTGGACATGAAAGGACATGATTACCGACTACTGCCATTTGGTGCCGGAAGGAGAGTGTGCCCGGGTGCACAATTAGGGATCAATTTGGTGACGTCGATGTTGGGTCACCTTGTGCACCACTTTTCCTGGGCTCCGGCTGATGGTTTGAGCCCGGAAGAAATCGACATGTCGGAAAACCCGGGGCTGGTGACGTACATGCGAACTCCGCTACAAGCCATCCCCACACCCCGGTTACCTGCCATGTTGTACAAACGTGTGGCCGTGGATGTGTAA
>AA2
ATGACCCTCCTACTCCTCCCCCTTTCCTTCACTTTAATCCTGGTAGCTTATGCACTCTATCAGCGCCTCCGATTCAAGCTCCCACCGGGACCACGCCCATGGCCGATCGTCGGAAACCTCTACGACGTCAAACCTATCCGATTCCGCTGCTATGCCGAGTGGGCACAGCAATACGGCCCGATCATATCAGTCTGGTTCGGATCGATTCTAAACGTCGTCGTCTCTAACAGTGAGTTGGCAAAAGAAGTACTCAAGGAAAAAGACCAGCAATTGGCGGATCGGCACCGAAGCAGGTCGGCGGCGAAGTTCAGCCGAGATGGTCAGGATTTGATTTGGGCGGATTATGGCCCCCACTATGTGAAGGTTCGCAAAGTATGTACTCTTGAGTTGTTTTCTCCCAAGAGGCTTGAGGCCCTTCGACCCATCAGAGAAGATGAAGTATCCGCTATGGTGGAGTCCATCTTCAACGATTGCATCCATCCTGATAAGAATGGCAAGAGTTTGCTGGTTAAAGGTTATCTGGGAGCTGTGGCATTCAACAACATTACTCGGCTCGCTTTCGGGAAACGATTTGTGAACTCGGAGGGTGTAMTGGATGACAAGGGAAGAGTTAAGGCAATTGTGGCTAACGGCCTGAAGCTTGGTGCATCTCTAGCCATGGCAGAGCATATCCCATGGATCCGATGGTTCTTCCCGCTAGAAGAAGAAGCCTTTGCCAAGCACGGAGCACGTCGTGATCGGCTCACACGAGCCATCATGGATGAGCACACCGCTGCTCGTCAAAAGACCGGTGGAACCAAGCAGCATTTTGTCGATGCCTTGCTCACCCTTCAACAACAATATGATCTGAGTGAAGACACCATTATCGGCCTTCTTTGGGACATGATCACAGCAGGAATGGACACAACCGCCATCTCCGTTGAGTGGGCGATGGCCGAGCTTATCAAGAACCCGAGGGTGCAACAAAAAGCTCAAGAGGAGTTGGATCGTGTGATCGGATACGAACGTGTGCTCACCGAACCAGATTTCTCCAGCCTCCCATACCTTCAATGCGTAGCAAAAGAAGCATTGCGGTTGCACCCTCCGACCCCACTCATGCTCCCTCACAAAGCCAATTCCAATGTCAAGATTGGTGGCTACGACATCCCTAAGGGCTCGAATGTGCATGTAAATGTTTGGGCTGTGGCTCGAGACCCTGCAACATGGAAAAATCCATTGGAGTTTCGGCCCGAACGGTTTCTAGAAGAAGATGTGGACATGAAAGGACATGATTACCGACTACTGCCATTTGGTGCCGGAAGGAGAGTGTGCCCGGGTGCACAATTAGGGATCAATTTGGTGACGTCGATGTTGGGTCACCTTGTGCACCACTTTTCCTGGGCTCCGGCTGATGGTTTGAGCCCGGAAGAAATCGACATGTCGGAAAACCCGGGGCTGGTGACGTACATGCGAACTCCGCTACAAGCCATCCCCACACCCCGGTTACCTGCCATGTTGTACAAACGTGTGGCCGTGGATGTGTAA
>AA4
ATGACCCTCCTACTCCTCCCCCTTTCCTTCACTTTAATCCTGGTAGCTTATGCACTCTATCAGCGCCTCCGATTCAAGCTCCCACCGGGACCACGCCCATGGCCGATCGTCGGAAACCTCTACGACGTCAAACCTATCCGATTCCGCTGCTATGCCGAGTGGGCACAGCAATACGGCCCGATCATATCAGTCTGGTTCGGATCGATTCTAAACGTCGTCGTCTCTAACAGTGAGTTGGCAAAAGAAGTACTCAAGGAAAAAGACCAGCAATTGGCGGATCGGCACCGAAGCAGGTCGGCGGCGAAGTTCAGCCGAGATGGTCAGGATTTGATTTGGGCGGATTATGGCCCCCACTATGTGAAGGTTCGCAAAGTATGTACTCTTGAGTTGTTTTCTCCCAAGAGGCTTGAGGCCCTTCGACCCATCAGAGAAGATGAAGTATCCGCTATGGTGGAGTCCATCTTCAACGATTGCATCCATCCTGATAAGAATGGCAAGAGTTTGCTGGTTAAAGGTTATCTGGGAGCTGTGGCATTCAACAACATTACTCGGCTCGCTTTCGGGAAACGATTTGTGAACTCGGAGGGTGTAMTGGATGACAAGGGAAGAGTTAAGGCAATTGTGGCTAACGGCCTGAAGCTTGGTGCATCTCTAGCCATGGCAGAGCATATCCCATGGATCCGATGGTTCTTCCCGCTAGAAGAAGAAGCCTTTGCCAAGCACGGAGCACGTCGTGATCGGCTCACACGAGCCATCATGGATGAGCACACCGCTGCTCGTCAAAAGACCGGTGGAACCAAGCAGCATTTTGTCGATGCCTTGCTCACCCTTCAACAACAATATGATCTGAGTGAAGACACCATTATCGGCCTTCTTTGGGACATGATCACAGCAGGAATGGACACAACCGCCATCTCCGTTGAGTGGGCGATGGCCGAGCTTATCAAGAACCCGAGGGTGCAACAAAAAGCTCAAGAGGAGTTGGATCGTGTGATCGGATACGAACGTGTGCTCACCGAACCAGATTTCTCCAGCCTCCCATACCTTCAATGCGTAGCAAAAGAAGCATTGCGGTTGCACCCTCCGACCCCACTCATGCTCCCTCACAAAGCCAATTCCAATGTCAAGATTGGTGGCTACGACATCCCTAAGGGCTCGAATGTGCATGTAAATGTTTGGGCTGTGGCTCGAGACCCTGCAACATGGAAAAATCCATTGGAGTTTCGGCCCGAACGGTTTCTAGAAGAAGATGTGGACATGAAAGGACATGATTACCGACTACTGCCATTTGGTGCCGGAAGGAGAGTGTGCCCGGGTGCACAATTAGGGATCAATTTGGTGACGTCGATGTTGGGTCACCTTGTGCACCACTTTTCCTGGGCTCCGGCTGATGGTTTGAGCCCGGAAGAAATCGACATGTCGGAAAACCCGGGGCTGGTGACGTACATGCGAACTCCGCTACAAGCCATCCCCACACCCCGGTTACCTGCCATGTTGTACAAACGTGTGGCCGTGGATGTGTAA
>AA5
ATGACCCTCCTACTCCTCCCCCTTTCCTTCACTTTAATCCTGGTAGCTTATGCACTCTATCAGCGCCTCCGATTCAAGCTCCCACCGGGACCACGCCCATGGCCGATCGTCGGAAACCTCTACGACGTCAAACCTATCCGATTCCGCTGCTATGCCGAGTGGGCACAGCAATACGGCCCGATCATATCAGTCTGGTTCGGATCGATTCTAAACGTCGTCGTCTCTAACAGTGAGTTGGCAAAAGAAGTACTCAAGGAAAAAGACCAGCAATTGGCGGATCGGCACCGAAGCAGGTCGGCGGCGAAGTTCAGCCGAGATGGTCAGGATTTGATTTGGGCGGATTATGGCCCCCACTATGTGAAGGTTCGCAAAGTATGTACTCTTGAGTTGTTTTCTCCCAAGAGGCTTGAGGCCCTTCGACCCATCAGAGAAGATGAAGTATCCGCTATGGTGGAGTCCATCTTCAACGATTGCATCCATCCTGATAAGAATGGCAAGAGTTTGCTGGTTAAAGGTTATCTGGGAGCTGTGGCATTCAACAACATTACTCGGCTCGCTTTCGGGAAACGATTTGTGAACTCGGAGGGTGTAMTGGATGACAAGGGAAGAGTTAAGGCAATTGTGGCTAACGGCCTGAAGCTTGGTGCATCTCTAGCCATGGCAGAGCATATCCCATGGATCCGATGGTTCTTCCCGCTAGAAGAAGAAGCCTTTGCCAAGCACGGAGCACGTCGTGATCGGCTCACACGAGCCATCATGGATGAGCACACCGCTGCTCGTCAAAAGACCGGTGGAACCAAGCAGCATTTTGTCGATGCCTTGCTCACCCTTCAACAACAATATGATCTGAGTGAAGACACCATTATCGGCCTTCTTTGGGACATGATCACAGCAGGAATGGACACAACCGCCATCTCCGTTGAGTGGGCGATGGCCGAGCTTATCAAGAACCCGAGGGTGCAACAAAAAGCTCAAGAGGAGTTGGATCGTGTGATCGGATACGAACGTGTGCTCACCGAACCAGATTTCTCCAGCCTCCCATACCTTCAATGCGTAGCAAAAGAAGCATTGCGGTTGCACCCTCCGACCCCACTCATGCTCCCTCACAAAGCCAATTCCAATGTCAAGATTGGTGGCTACGACATCCCTAAGGGCTCGAATGTGCATGTAAATGTTTGGGCTGTGGCTCGAGACCCTGCAACATGGAAAAATCCATTGGAGTTTCGGCCCGAACGGTTTCTAGAAGAAGATGTGGACATGAAAGGACATGATTACCGACTACTGCCATTTGGTGCCGGAAGGAGAGTGTGCCCGGGTGCACAATTAGGGATCAATTTGGTGACGTCGATGTTGGGTCACCTTGTGCACCACTTTTCCTGGGCTCCGGCTGATGGTTTGAGCCCGGAAGAAATCGACATGTCGGAAAACCCGGGGCTGGTGACGTACATGCGAACTCCGCTACAAGCCATCCCCACACCCCGGTTACCTGCCATGTTGTACAAACGTGTGGCCGTGGATGTGTAA
>AC1
ATGACCCTCCTACTCCTCCCCCTTTCCTTCACTTTAATCCTGGTAGCTTATGCACTCTATCAGCGCCTCCGATTCAAGCTCCCACCGGGACCACGCCCATGGCCGATCGTCGGAAACCTCTACGACGTCAAACCTATCCGATTCCGCTGCTATGCCGAGTGGGCACAGCAATACGGCCCGATCATATCAGTCTGGTTCGGATCGATTCTAAACGTCGTCGTCTCTAACAGTGAGTTGGCAAAAGAAGTACTCAAGGAAAAAGACCAGCAATTGGCGGATCGGCACCGAAGCAGGTCGGCGGCGAAGTTCAGCCGAGATGGTCAGGATTTGATTTGGGCGGATTATGGCCCCCACTATGTGAAGGTTCGCAAAGTATGTACTCTTGAGTTGTTTTCTCCCAAGAGGCTTGAGGCCCTTCGACCCATCAGAGAAGATGAAGTATCCGCTATGGTGGAGTCCATCTTCAACGATTGCATCCATCCTGATAAGAATGGCAAGAGTTTGCTGGTTAAAGGTTATCTGGGAGCTGTGGCATTCAACAACATTACTCGGCTCGCTTTCGGGAAACGATTTGTGAACTCGGAGGGTGTAMTGGATGACAAGGGAAGAGTTAAGGCAATTGTGGCTAACGGCCTGAAGCTTGGTGCATCTCTAGCCATGGCAGAGCATATCCCATGGATCCGATGGTTCTTCCCGCTAGAAGAAGAAGCCTTTGCCAAGCACGGAGCACGTCGTGATCGGCTCACACGAGCCATCATGGATGAGCACACCGCTGCTCGTCAAAAGACCGGTGGAACCAAGCAGCATTTTGTCGATGCCTTGCTCACCCTTCAACAACAATATGATCTGAGTGAAGACACCATTATCGGCCTTCTTTGGGACATGATCACAGCAGGAATGGACACAACCGCCATCTCCGTTGAGTGGGCGATGGCCGAGCTTATCAAGAACCCGAGGGTGCAACAAAAAGCTCAAGAGGAGTTGGATCGTGTGATCGGATACGAACGTGTGCTCACCGAACCAGATTTCTCCAGCCTCCCATACCTTCAATGCGTAGCAAAAGAAGCATTGCGGTTGCACCCTCCGACCCCACTCATGCTCCCTCACAAAGCCAATTCCAATGTCAAGATTGGTGGCTACGACATCCCTAAGGGCTCGAATGTGCATGTAAATGTTTGGGCTGTGGCTCGAGACCCTGCAACATGGAAAAATCCATTGGAGTTTCGGCCCGAACGGTTTCTAGAAGAAGATGTGGACATGAAAGGACATGATTACCGACTACTGCCATTTGGTGCCGGAAGGAGAGTGTGCCCGGGTGCACAATTAGGGATCAATTTGGTGACGTCGATGTTGGGTCACCTTGTGCACCACTTTTCCTGGGCTCCGGCTGATGGTTTGAGCCCGGAAGAAATCGACATGTCGGAAAACCCGGGGCTGGTGACGTACATGCGAACTCCGCTACAAGCCATCCCCACACCCCGGTTACCTGCCATGTTGTACAAACGTGTGGCCGTGGATGTGTAA
>AD1
ATGACCCTCCTACTCCTCCCCCTTTCCTTCACTTTAATCCTGGTAGCTTATGCACTCTATCAGCGCCTCCGATTCAAGCTCCCACCGGGACCACGCCCATGGCCGATCGTCGGAAACCTCTACGACGTCAAACCTATCCGATTCCGCTGCTATGCCGAGTGGGCACAGCAATACGGCCCGATCATATCAGTCTGGTTCGGATCGATTCTAAACGTCGTCGTCTCTAACAGTGAGTTGGCAAAAGAAGTACTCAAGGAAAAAGACCAGCAATTGGCGGATCGGCACCGAAGCAGGTCGGCGGCGAAGTTCAGCCGAGATGGTCAGGATTTGATTTGGGCGGATTATGGCCCCCACTATGTGAAGGTTCGCAAAGTATGTACTCTTGAGTTGTTTTCTCCCAAGAGGCTTGAGGCCCTTCGACCCATCAGAGAAGATGAAGTATCCGCTATGGTGGAGTCCATCTTCAACGATTGCATCCATCCTGATAAGAATGGCAAGAGTTTGCTGGTTAAAGGTTATCTGGGAGCTGTGGCATTCAACAACATTACTCGGCTCGCTTTCGGGAAACGATTTGTGAACTCGGAGGGTGTAMTGGATGACAAGGGAAGAGTTAAGGCAATTGTGGCTAACGGCCTGAAGCTTGGTGCATCTCTAGCCATGGCAGAGCATATCCCATGGATCCGATGGTTCTTCCCGCTAGAAGAAGAAGCCTTTGCCAAGCACGGAGCACGTCGTGATCGGCTCACACGAGCCATCATGGATGAGCACACCGCTGCTCGTCAAAAGACCGGTGGAACCAAGCAGCATTTTGTCGATGCCTTGCTCACCCTTCAACAACAATATGATCTGAGTGAAGACACCATTATCGGCCTTCTTTGGGACATGATCACAGCAGGAATGGACACAACCGCCATCTCCGTTGAGTGGGCGATGGCCGAGCTTATCAAGAACCCGAGGGTGCAACAAAAAGCTCAAGAGGAGTTGGATCGTGTGATCGGATACGAACGTGTGCTCACCGAACCAGATTTCTCCAGCCTCCCATACCTTCAATGCGTAGCAAAAGAAGCATTGCGGTTGCACCCTCCGACCCCACTCATGCTCCCTCACAAAGCCAATTCCAATGTCAAGATTGGTGGCTACGACATCCCTAAGGGCTCGAATGTGCATGTAAATGTTTGGGCTGTGGCTCGAGACCCTGCAACATGGAAAAATCCATTGGAGTTTCGGCCCGAACGGTTTCTAGAAGAAGATGTGGACATGAAAGGACATGATTACCGACTACTGCCATTTGGTGCCGGAAGGAGAGTGTGCCCGGGTGCACAATTAGGGATCAATTTGGTGACGTCGATGTTGGGTCACCTTGTGCACCACTTTTCCTGGGCTCCGGCTGATGGTTTGAGCCCGGAAGAAATCGACATGTCGGAAAACCCGGGGCTGGTGACGTACATGCGAACTCCGCTACAAGCCATCCCCACACCCCGGTTACCTGCCATGTTGTACAAACGTGTGGCCGTGGATGTGTAA
>AD4
ATGACCCTCCTACTCCTCCCCCTTTCCTTCACTTTAATCCTGGTAGCTTATGCACTCTATCAGCGCCTCCGATTCAAGCTCCCACCGGGACCACGCCCATGGCCGATCGTCGGAAACCTCTACGACGTCAAACCTATCCGATTCCGCTGCTATGCCGAGTGGGCACAGCAATACGGCCCGATCATATCAGTCTGGTTCGGATCGATTCTAAACGTCGTCGTCTCTAACAGTGAGTTGGCAAAAGAAGTACTCAAGGAAAAAGACCAGCAATTGGCGGATCGGCACCGAAGCAGGTCGGCGGCGAAGTTCAGCCGAGATGGTCAGGATTTGATTTGGGCGGATTATGGCCCCCACTATGTGAAGGTTCGCAAAGTATGTACTCTTGAGTTGTTTTCTCCCAAGAGGCTTGAGGCCCTTCGACCCATCAGAGAAGATGAAGTATCCGCTATGGTGGAGTCCATCTTCAACGATTGCATCCATCCTGATAAGAATGGCAAGAGTTTGCTGGTTAAAGGTTATCTGGGAGCTGTGGCATTCAACAACATTACTCGGCTCGCTTTCGGGAAACGATTTGTGAACTCGGAGGGTGTAMTGGATGACAAGGGAAGAGTTAAGGCAATTGTGGCTAACGGCCTGAAGCTTGGTGCATCTCTAGCCATGGCAGAGCATATCCCATGGATCCGATGGTTCTTCCCGCTAGAAGAAGAAGCCTTTGCCAAGCACGGAGCACGTCGTGATCGGCTCACACGAGCCATCATGGATGAGCACACCGCTGCTCGTCAAAAGACCGGTGGAACCAAGCAGCATTTTGTCGATGCCTTGCTCACCCTTCAACAACAATATGATCTGAGTGAAGACACCATTATCGGCCTTCTTTGGGACATGATCACAGCAGGAATGGACACAACCGCCATCTCCGTTGAGTGGGCGATGGCCGAGCTTATCAAGAACCCGAGGGTGCAACAAAAAGCTCAAGAGGAGTTGGATCGTGTGATCGGATACGAACGTGTGCTCACCGAACCAGATTTCTCCAGCCTCCCATACCTTCAATGCGTAGCAAAAGAAGCATTGCGGTTGCACCCTCCGACCCCACTCATGCTCCCTCACAAAGCCAATTCCAATGTCAAGATTGGTGGCTACGACATCCCTAAGGGCTCGAATGTGCATGTAAATGTTTGGGCTGTGGCTCGAGACCCTGCAACATGGAAAAATCCATTGGAGTTTCGGCCCGAACGGTTTCTAGAAGAAGATGTGGACATGAAAGGACATGATTACCGACTACTGCCATTTGGTGCCGGAAGGAGAGTGTGCCCGGGTGCACAATTAGGGATCAATTTGGTGACGTCGATGTTGGGTCACCTTGTGCACCACTTTTCCTGGGCTCCGGCTGATGGTTTGAGCCCGGAAGAAATCGACATGTCGGAAAACCCGGGGCTGGTGACGTACATGCGAACTCCGCTACAAGCCATCCCCACACCCCGGTTACCTGCCATGTTGTACAAACGTGTGGCCGTGGATGTGTAA
>E4
ATGACCCTCCTACTCCTCCCCCTTTCCTTCACTTTAATCCTGGTAGCTTATGCACTCTATCAGCGCCTCCGATTCAAGCTCCCACCGGGACCACGCCCATGGCCGATCGTCGGAAACCTCTACGACGTCAAACCTATCCGATTCCGCTGCTATGCCGAGTGGGCACAGCAATACGGCCCGATCATATCAGTCTGGTTCGGATCGATTCTAAACGTCGTCGTCTCTAACAGTGAGTTGGCAAAAGAAGTACTCAAGGAAAAAGACCAGCAATTGGCGGATCGGCACCGAAGCAGGTCGGCGGCGAAGTTCAGCCGAGATGGTCAGGATTTGATTTGGGCGGATTATGGCCCCCACTATGTGAAGGTTCGCAAAGTATGTACTCTTGAGTTGTTTTCTCCCAAGAGGCTTGAGGCCCTTCGACCCATCAGAGAAGATGAAGTATCCGCTATGGTGGAGTCCATCTTCAACGATTGCATCCATCCTGATAAGAATGGCAAGAGTTTGCTGGTTAAAGGTTATCTGGGAGCTGTGGCATTCAACAACATTACTCGGCTCGCTTTCGGGAAACGATTTGTGAACTCGGAGGGTGTACTGGATGACAAGGGAAGAGTTAAGGCAATTGTGGCTAACGGCCTGAAGCTTGGTGCATCTCTAGCCATGGCAGAGCATATCCCATGGATCCGATGGTTCTTCCCGCTAGAAGAAGAAGCCTTTGCCAAGCACGGAGCACGTCGTGATCGGCTCACACGAGCCATCATGGATGAGCACACCGCTGCTCGTCAAAAGACCGGTGGAACCAAGCAGCATTTTGTCGATGCCTTGCTCACCCTTCAACAACAATATGATCTGAGTGAAGACACCATTATCGGCCTTCTTTGGGACATGATCACAGCAGGAATGGACACAACCGCCATCTCCGTTGAGTGGGCGATGGCCGAGCTTATCAAGAACCCGAGGGTGCAACAAAAAGCTCAAGAGGAGTTGGATCGTGTGATCGGATACGAACGTGTGCTCACCGAACCAGATTTCTCCAGCCTCCCATACCTTCAATGCGTAGCAAAAGAAGCATTGCGGTTGCACCCTCCGACCCCACTCATGCTCCCTCACAAAGCCAATTCCAATGTCAAGATTGGTGGCTACGACATCCCTAAGGGCTCGAATGTGCATGTAAATGTTTGGGCTGTGGCTCGAGACCCTGCAACATGGAAAAATCCATTGGAGTTTCGGCCCGAACGGTTTCTAGAAGAAGATGTGGACATGAAAGGACATGATTACCGACTACTGCCATTTGGTGCCGGAAGGAGAGTGTGCCCGGGTGCACAATTAGGGATCAATTTGGTGACGTCGATGTTGGGTCACCTTGTGCACCACTTTTCCTGGGCTCCGGCTGATGGTTTGAGCCCGGAAGAAATCGACATGTCGGAAAACCCGGGGCTGGTGACGTACATGCGAACTCCGCTACAAGCCATCCCCACACCCCGGTTACCTGCCATGTTGTACAAACGTGTGGCCGTGGATGTGTAA
>E5
ATGACCCTCCTACTCCTCCCCCTTTCCTTCACTTTAATCCTGGTAGCTTATGCACTCTATCAGCGCCTCCGATTCAAGCTCCCACCGGGACCACGCCCATGGCCGATCGTCGGAAACCTCTACGACGTCAAACCTATCCGATTCCGCTGCTATGCCGAGTGGGCACAGCAATACGGCCCGATCATATCAGTCTGGTTCGGATCGATTCTAAACGTCGTCGTCTCTAACAGTGAGTTGGCAAAAGAAGTACTCAAGGAAAAAGACCAGCAATTGGCGGATCGGCACCGAAGCAGGTCGGCGGCGAAGTTCAGCCGAGATGGTCAGGATTTGATTTGGGCGGATTATGGCCCCCACTATGTGAAGGTTCGCAAAGTATGTACTCTTGAGTTGTTTTCTCCCAAGAGGCTTGAGGCCCTTCGACCCATCAGAGAAGATGAAGTATCCGCTATGGTGGAGTCCATCTTCAACGATTGCATCCATCCTGATAAGAATGGCAAGAGTTTGCTGGTTAAAGGTTATCTGGGAGCTGTGGCATTCAACAACATTACTCGGCTCGCTTTCGGGAAACGATTTGTGAACTCGGAGGGTGTACTGGATGACAAGGGAAGAGTTAAGGCAATTGTGGCTAACGGCCTGAAGCTTGGTGCATCTCTAGCCATGGCAGAGCATATCCCATGGATCCGATGGTTCTTCCCGCTAGAAGAAGAAGCCTTTGCCAAGCACGGAGCACGTCGTGATCGGCTCACACGAGCCATCATGGATGAGCACACCGCTGCTCGTCAAAAGACCGGTGGAACCAAGCAGCATTTTGTCGATGCCTTGCTCACCCTTCAACAACAATATGATCTGAGTGAAGACACCATTATCGGCCTTCTTTGGGACATGATCACAGCAGGAATGGACACAACCGCCATCTCCGTTGAGTGGGCGATGGCCGAGCTTATCAAGAACCCGAGGGTGCAACAAAAAGCTCAAGAGGAGTTGGATCGTGTGATCGGATACGAACGTGTGCTCACCGAACCAGATTTCTCCAGCCTCCCATACCTTCAATGCGTAGCAAAAGAAGCATTGCGGTTGCACCCTCCGACCCCACTCATGCTCCCTCACAAAGCCAATTCCAATGTCAAGATTGGTGGCTACGACATCCCTAAGGGCTCGAATGTGCATGTAAATGTTTGGGCTGTGGCTCGAGACCCTGCAACATGGAAAAATCCATTGGAGTTTCGGCCCGAACGGTTTCTAGAAGAAGATGTGGACATGAAAGGACATGATTACCGACTACTGCCATTTGGTGCCGGAAGGAGAGTGTGCCCGGGTGCACAATTAGGGATCAATTTGGTGACGTCGATGTTGGGTCACCTTGTGCACCACTTTTCCTGGGCTCCGGCTGATGGTTTGAGCCCGGAAGAAATCGACATGTCGGAAAACCCGGGGCTGGTGACGTACATGCGAACTCCGCTACAAGCCATCCCCACACCCCGGTTACCTGCCATGTTGTACAAACGTGTGGCCGTGGATGTGTAA
>F4
ATGACCCTCCTACTCCTCCCCCTTTCCTTCACTTTAATCCTGGTAGCTTATGCACTCTATCAGCGCCTCCGATTCAAGCTCCCACCGGGACCACGCCCATGGCCGATCGTCGGAAACCTCTACGACGTCAAACCTATCCGATTCCGCTGCTATGCCGAGTGGGCACAGCAATACGGCCCGATCATATCAGTCTGGTTCGGATCGATTCTAAACGTCGTCGTCTCTAACAGTGAGTTGGCAAAAGAAGTACTCAAGGAAAAAGACCAGCAATTGGCGGATCGGCACCGAAGCAGGTCGGCGGCGAAGTTCAGCCGAGATGGTCAGGATTTGATTTGGGCGGATTATGGCCCCCACTATGTGAAGGTTCGCAAAGTATGTACTCTTGAGTTGTTTTCTCCCAAGAGGCTTGAGGCCCTTCGACCCATCAGAGAAGATGAAGTATCCGCTATGGTGGAGTCCATCTTCAACGATTGCATCCATCCTGATAAGAATGGCAAGAGTTTGCTGGTTAAAGGTTATCTGGGAGCTGTGGCATTCAACAACATTACTCGGCTCGCTTTCGGGAAACGATTTGTGAACTCGGAGGGTGTACTGGATGACAAGGGAAGAGTTAAGGCAATTGTGGCTAACGGCCTGAAGCTTGGTGCATCTCTAGCCATGGCAGAGCATATCCCATGGATCCGATGGTTCTTCCCGCTAGAAGAAGAAGCCTTTGCCAAGCACGGAGCACGTCGTGATCGGCTCACACGAGCCATCATGGATGAGCACACCGCTGCTCGTCAAAAGACCGGTGGAACCAAGCAGCATTTTGTCGATGCCTTGCTCACCCTTCAACAACAATATGATCTGAGTGAAGACACCATTATCGGCCTTCTTTGGGACATGATCACAGCAGGAATGGACACAACCGCCATCTCCGTTGAGTGGGCGATGGCCGAGCTTATCAAGAACCCGAGGGTGCAACAAAAAGCTCAAGAGGAGTTGGATCGTGTGATCGGATACGAACGTGTGCTCACCGAACCAGATTTCTCCAGCCTCCCATACCTTCAATGCGTAGCAAAAGAAGCATTGCGGTTGCACCCTCCGACCCCACTCATGCTCCCTCACAAAGCCAATTCCAATGTCAAGATTGGTGGCTACGACATCCCTAAGGGCTCGAATGTGCATGTAAATGTTTGGGCTGTGGCTCGAGACCCTGCAACATGGAAAAATCCATTGGAGTTTCGGCCCGAACGGTTTCTAGAAGAAGATGTGGACATGAAAGGACATGATTACCGACTACTGCCATTTGGTGCCGGAAGGAGAGTGTGCCCGGGTGCACAATTAGGGATCAATTTGGTGACGTCGATGTTGGGTCACCTTGTGCACCACTTTTCCTGGGCTCCGGCTGATGGTTTGAGCCCGGAAGAAATCGACATGTCGGAAAACCCGGGGCTGGTGACGTACATGCGAACTCCGCTACAAGCCATCCCCACACCCCGGTTACCTGCCATGTTGTACAAACGTGTGGCCGTGGATGTGTAA
>L3
ATGACCCTCCTACTCCTCCCCCTTTCCTTCACTTTAATCCTGGTAGCTTATGCACTCTATCAGCGCCTCCGATTCAAGCTCCCACCGGGACCACGCCCATGGCCGATCGTCGGAAACCTCTACGACGTCAAACCTATCCGATTCCGCTGCTATGCCGAGTGGGCACAGCAATACGGCCCGATCATATCAGTCTGGTTCGGATCGATTCTAAACGTCGTCGTCTCTAACAGTGAGTTGGCAAAAGAAGTACTCAAGGAAAAAGACCAGCAATTGGCGGATCGGCACCGAAGCAGGTCGGCGGCGAAGTTCAGCCGAGATGGTCAGGATTTGATTTGGGCGGATTATGGCCCCCACTATGTGAAGGTTCGCAAAGTATGTACTCTTGAGTTGTTTTCTCCCAAGAGGCTTGAGGCCCTTCGACCCATCAGAGAAGATGAAGTATCCGCTATGGTGGAGTCCATCTTCAACGATTGCATCCATCCTGATAAGAATGGCAAGAGTTTGCTGGTTAAAGGTTATCTGGGAGCTGTGGCATTCAACAACATTACTCGGCTCGCTTTCGGGAAACGATTTGTGAACTCGGAGGGTGTACTGGATGACAAGGGAAGAGTTAAGGCAATTGTGGCTAACGGCCTGAAGCTTGGTGCATCTCTAGCCATGGCAGAGCATATCCCATGGATCCGATGGTTCTTCCCGCTAGAAGAAGAAGCCTTTGCCAAGCACGGAGCACGTCGTGATCGGCTCACACGAGCCATCATGGATGAGCACACCGCTGCTCGTCAAAAGACCGGTGGAACCAAGCAGCATTTTGTCGATGCCTTGCTCACCCTTCAACAACAATATGATCTGAGTGAAGACACCATTATCGGCCTTCTTTGGGACATGATCACAGCAGGAATGGACACAACCGCCATCTCCGTTGAGTGGGCGATGGCCGAGCTTATCAAGAACCCGAGGGTGCAACAAAAAGCTCAAGAGGAGTTGGATCGTGTGATCGGATACGAACGTGTGCTCACCGAACCAGATTTCTCCAGCCTCCCATACCTTCAATGCGTAGCAAAAGAAGCATTGCGGTTGCACCCTCCGACCCCACTCATGCTCCCTCACAAAGCCAATTCCAATGTCAAGATTGGTGGCTACGACATCCCTAAGGGCTCGAATGTGCATGTAAATGTTTGGGCTGTGGCTCGAGACCCTGCAACATGGAAAAATCCATTGGAGTTTCGGCCCGAACGGTTTCTAGAAGAAGATGTGGACATGAAAGGACATGATTACCGACTACTGCCATTTGGTGCCGGAAGGAGAGTGTGCCCGGGTGCACAATTAGGGATCAATTTGGTGACGTCGATGTTGGGTCACCTTGTGCACCACTTTTCCTGGGCTCCGGCTGATGGTTTGAGCCCGGAAGAAATCGACATGTCGGAAAACCCGGGGCTGGTGACGTACATGCGAACTCCGCTACAAGCCATCCCCACACCCCGGTTACCTGCCATGTTGTACAAACGTGTGGCCGTGGATGTGTAA
>N3
ATGACCCTCCTACTCCTCCCCCTTTCCTTCACTTTAATCCTGGTAGCTTATGCACTCTATCAGCGCCTCCGATTCAAGCTCCCACCGGGACCACGCCCATGGCCGATCGTCGGAAACCTCTACGACGTCAAACCTATCCGATTCCGCTGCTATGCCGAGTGGGCACAGCAATACGGCCCGATCATATCAGTCTGGTTCGGATCGATTCTAAACGTCGTCGTCTCTAACAGTGAGTTGGCAAAAGAAGTACTCAAGGAAAAAGACCAGCAATTGGCGGATCGGCACCGAAGCAGGTCGGCGGCGAAGTTCAGCCGAGATGGTCAGGATTTGATTTGGGCGGATTATGGCCCCCACTATGTGAAGGTTCGCAAAGTATGTACTCTTGAGTTGTTTTCTCCCAAGAGGCTTGAGGCCCTTCGACCCATCAGAGAAGATGAAGTATCCGCTATGGTGGAGTCCATCTTCAACGATTGCATCCATCCTGATAAGAATGGCAAGAGTTTGCTGGTTAAAGGTTATCTGGGAGCTGTGGCATTCAACAACATTACTCGGCTCGCTTTCGGGAAACGATTTGTGAACTCGGAGGGTGTACTGGATGACAAGGGAAGAGTTAAGGCAATTGTGGCTAACGGCCTGAAGCTTGGTGCATCTCTAGCCATGGCAGAGCATATCCCATGGATCCGATGGTTCTTCCCGCTAGAAGAAGAAGCCTTTGCCAAGCACGGAGCACGTCGTGATCGGCTCACACGAGCCATCATGGATGAGCACACCGCTGCTCGTCAAAAGACCGGTGGAACCAAGCAGCATTTTGTCGATGCCTTGCTCACCCTTCAACAACAATATGATCTGAGTGAAGACACCATTATCGGCCTTCTTTGGGACATGATCACAGCAGGAATGGACACAACCGCCATCTCCGTTGAGTGGGCGATGGCCGAGCTTATCAAGAACCCGAGGGTGCAACAAAAAGCTCAAGAGGAGTTGGATCGTGTGATCGGATACGAACGTGTGCTCACCGAACCAGATTTCTCCAGCCTCCCATACCTTCAATGCGTAGCAAAAGAAGCATTGCGGTTGCACCCTCCGACCCCACTCATGCTCCCTCACAAAGCCAATTCCAATGTCAAGATTGGTGGCTACGACATCCCTAAGGGCTCGAATGTGCATGTAAATGTTTGGGCTGTGGCTCGAGACCCTGCAACATGGAAAAATCCATTGGAGTTTCGGCCCGAACGGTTTCTAGAAGAAGATGTGGACATGAAAGGACATGATTACCGACTACTGCCATTTGGTGCCGGAAGGAGAGTGTGCCCGGGTGCACAATTAGGGATCAATTTGGTGACGTCGATGTTGGGTCACCTTGTGCACCACTTTTCCTGGGCTCCGGCTGATGGTTTGAGCCCGGAAGAAATCGACATGTCGGAAAACCCGGGGCTGGTGACGTACATGCGAACTCCGCTACAAGCCATCCCCACACCCCGGTTACCTGCCATGTTGTACAAACGTGTGGCCGTGGATGTGTAA
>N4
ATGACCCTCCTACTCCTCCCCCTTTCCTTCACTTTAATCCTGGTAGCTTATGCACTCTATCAGCGCCTCCGATTCAAGCTCCCACCGGGACCACGCCCATGGCCGATCGTCGGAAACCTCTACGACGTCAAACCTATCCGATTCCGCTGCTATGCCGAGTGGGCACAGCAATACGGCCCGATCATATCAGTCTGGTTCGGATCGATTCTAAACGTCGTCGTCTCTAACAGTGAGTTGGCAAAAGAAGTACTCAAGGAAAAAGACCAGCAATTGGCGGATCGGCACCGAAGCAGGTCGGCGGCGAAGTTCAGCCGAGATGGTCAGGATTTGATTTGGGCGGATTATGGCCCCCACTATGTGAAGGTTCGCAAAGTATGTACTCTTGAGTTGTTTTCTCCCAAGAGGCTTGAGGCCCTTCGACCCATCAGAGAAGATGAAGTATCCGCTATGGTGGAGTCCATCTTCAACGATTGCATCCATCCTGATAAGAATGGCAAGAGTTTGCTGGTTAAAGGTTATCTGGGAGCTGTGGCATTCAACAACATTACTCGGCTCGCTTTCGGGAAACGATTTGTGAACTCGGAGGGTGTACTGGATGACAAGGGAAGAGTTAAGGCAATTGTGGCTAACGGCCTGAAGCTTGGTGCATCTCTAGCCATGGCAGAGCATATCCCATGGATCCGATGGTTCTTCCCGCTAGAAGAAGAAGCCTTTGCCAAGCACGGAGCACGTCGTGATCGGCTCACACGAGCCATCATGGATGAGCACACCGCTGCTCGTCAAAAGACCGGTGGAACCAAGCAGCATTTTGTCGATGCCTTGCTCACCCTTCAACAACAATATGATCTGAGTGAAGACACCATTATCGGCCTTCTTTGGGACATGATCACAGCAGGAATGGACACAACCGCCATCTCCGTTGAGTGGGCGATGGCCGAGCTTATCAAGAACCCGAGGGTGCAACAAAAAGCTCAAGAGGAGTTGGATCGTGTGATCGGATACGAACGTGTGCTCACCGAACCAGATTTCTCCAGCCTCCCATACCTTCAATGCGTAGCAAAAGAAGCATTGCGGTTGCACCCTCCGACCCCACTCATGCTCCCTCACAAAGCCAATTCCAATGTCAAGATTGGTGGCTACGACATCCCTAAGGGCTCGAATGTGCATGTAAATGTTTGGGCTGTGGCTCGAGACCCTGCAACATGGAAAAATCCATTGGAGTTTCGGCCCGAACGGTTTCTAGAAGAAGATGTGGACATGAAAGGACATGATTACCGACTACTGCCATTTGGTGCCGGAAGGAGAGTGTGCCCGGGTGCACAATTAGGGATCAATTTGGTGACGTCGATGTTGGGTCACCTTGTGCACCACTTTTCCTGGGCTCCGGCTGATGGTTTGAGCCCGGAAGAAATCGACATGTCGGAAAACCCGGGGCTGGTGACGTACATGCGAACTCCGCTACAAGCCATCCCCACACCCCGGTTACCTGCCATGTTGTACAAACGTGTGGCCGTGGATGTGTAA
>N5
ATGACCCTCCTACTCCTCCCCCTTTCCTTCACTTTAATCCTGGTAGCTTATGCACTCTATCAGCGCCTCCGATTCAAGCTCCCACCGGGACCACGCCCATGGCCGATCGTCGGAAACCTCTACGACGTCAAACCTATCCGATTCCGCTGCTATGCCGAGTGGGCACAGCAATACGGCCCGATCATATCAGTCTGGTTCGGATCGATTCTAAACGTCGTCGTCTCTAACAGTGAGTTGGCAAAAGAAGTACTCAAGGAAAAAGACCAGCAATTGGCGGATCGGCACCGAAGCAGGTCGGCGGCGAAGTTCAGCCGAGATGGTCAGGATTTGATTTGGGCGGATTATGGCCCCCACTATGTGAAGGTTCGCAAAGTATGTACTCTTGAGTTGTTTTCTCCCAAGAGGCTTGAGGCCCTTCGACCCATCAGAGAAGATGAAGTATCCGCTATGGTGGAGTCCATCTTCAACGATTGCATCCATCCTGATAAGAATGGCAAGAGTTTGCTGGTTAAAGGTTATCTGGGAGCTGTGGCATTCAACAACATTACTCGGCTCGCTTTCGGGAAACGATTTGTGAACTCGGAGGGTGTACTGGATGACAAGGGAAGAGTTAAGGCAATTGTGGCTAACGGCCTGAAGCTTGGTGCATCTCTAGCCATGGCAGAGCATATCCCATGGATCCGATGGTTCTTCCCGCTAGAAGAAGAAGCCTTTGCCAAGCACGGAGCACGTCGTGATCGGCTCACACGAGCCATCATGGATGAGCACACCGCTGCTCGTCAAAAGACCGGTGGAACCAAGCAGCATTTTGTCGATGCCTTGCTCACCCTTCAACAACAATATGATCTGAGTGAAGACACCATTATCGGCCTTCTTTGGGACATGATCACAGCAGGAATGGACACAACCGCCATCTCCGTTGAGTGGGCGATGGCCGAGCTTATCAAGAACCCGAGGGTGCAACAAAAAGCTCAAGAGGAGTTGGATCGTGTGATCGGATACGAACGTGTGCTCACCGAACCAGATTTCTCCAGCCTCCCATACCTTCAATGCGTAGCAAAAGAAGCATTGCGGTTGCACCCTCCGACCCCACTCATGCTCCCTCACAAAGCCAATTCCAATGTCAAGATTGGTGGCTACGACATCCCTAAGGGCTCGAATGTGCATGTAAATGTTTGGGCTGTGGCTCGAGACCCTGCAACATGGAAAAATCCATTGGAGTTTCGGCCCGAACGGTTTCTAGAAGAAGATGTGGACATGAAAGGACATGATTACCGACTACTGCCATTTGGTGCCGGAAGGAGAGTGTGCCCGGGTGCACAATTAGGGATCAATTTGGTGACGTCGATGTTGGGTCACCTTGTGCACCACTTTTCCTGGGCTCCGGCTGATGGTTTGAGCCCGGAAGAAATCGACATGTCGGAAAACCCGGGGCTGGTGACGTACATGCGAACTCCGCTACAAGCCATCCCCACACCCCGGTTACCTGCCATGTTGTACAAACGTGTGGCCGTGGATGTGTAA
>S2
ATGACCCTCCTACTCCTCCCCCTTTCCTTCACTTTAATCCTGGTAGCTTATGCACTCTATCAGCGCCTCCGATTCAAGCTCCCACCGGGACCACGCCCATGGCCGATCGTCGGAAACCTCTACGACGTCAAACCTATCCGATTCCGCTGCTATGCCGAGTGGGCACAGCAATACGGCCCGATCATATCAGTCTGGTTCGGATCGATTCTAAACGTCGTCGTCTCTAACAGTGAGTTGGCAAAAGAAGTACTCAAGGAAAAAGACCAGCAATTGGCGGATCGGCACCGAAGCAGGTCGGCGGCGAAGTTCAGCCGAGATGGTCAGGATTTGATTTGGGCGGATTATGGCCCCCACTATGTGAAGGTTCGCAAAGTATGTACTCTTGAGTTGTTTTCTCCCAAGAGGCTTGAGGCCCTTCGACCCATCAGAGAAGATGAAGTATCCGCTATGGTGGAGTCCATCTTCAACGATTGCATCCATCCTGATAAGAATGGCAAGAGTTTGCTGGTTAAAGGTTATCTGGGAGCTGTGGCATTCAACAACATTACTCGGCTCGCTTTCGGGAAACGATTTGTGAACTCGGAGGGTGTACTGGATGACAAGGGAAGAGTTAAGGCAATTGTGGCTAACGGCCTGAAGCTTGGTGCATCTCTAGCCATGGCAGAGCATATCCCATGGATCCGATGGTTCTTCCCGCTAGAAGAAGAAGCCTTTGCCAAGCACGGAGCACGTCGTGATCGGCTCACACGAGCCATCATGGATGAGCACACCGCTGCTCGTCAAAAGACCGGTGGAACCAAGCAGCATTTTGTCGATGCCTTGCTCACCCTTCAACAACAATATGATCTGAGTGAAGACACCATTATCGGCCTTCTTTGGGACATGATCACAGCAGGAATGGACACAACCGCCATCTCCGTTGAGTGGGCGATGGCCGAGCTTATCAAGAACCCGAGGGTGCAACAAAAAGCTCAAGAGGAGTTGGATCGTGTGATCGGATACGAACGTGTGCTCACCGAACCAGATTTCTCCAGCCTCCCATACCTTCAATGCGTAGCAAAAGAAGCATTGCGGTTGCACCCTCCGACCCCACTCATGCTCCCTCACAAAGCCAATTCCAATGTCAAGATTGGTGGCTACGACATCCCTAAGGGCTCGAATGTGCATGTAAATGTTTGGGCTGTGGCTCGAGACCCTGCAACATGGAAAAATCCATTGGAGTTTCGGCCCGAACGGTTTCTAGAAGAAGATGTGGACATGAAAGGACATGATTACCGACTACTGCCATTTGGTGCCGGAAGGAGAGTGTGCCCGGGTGCACAATTAGGGATCAATTTGGTGACGTCGATGTTGGGTCACCTTGTGCACCACTTTTCCTGGGCTCCGGCTGATGGTTTGAGCCCGGAAGAAATCGACATGTCGGAAAACCCGGGGCTGGTGACGTACATGCGAACTCCGCTACAAGCCATCCCCACACCCCGGTTACCTGCCATGTTGTACAAACGTGTGGCCGTGGATGTGTAA
>Z2
ATGACCCTCCTACTCCTCCCCCTTTCCTTCACTTTAATCCTGGTAGCTTATGCACTCTATCAGCGCCTCCGATTCAAGCTCCCACCGGGACCACGCCCATGGCCGATCGTCGGAAACCTCTACGACGTCAAACCTATCCGATTCCGCTGCTATGCCGAGTGGGCACAGCAATACGGCCCGATCATATCAGTCTGGTTCGGATCGATTCTAAACGTCGTCGTCTCTAACAGTGAGTTGGCAAAAGAAGTACTCAAGGAAAAAGACCAGCAATTGGCGGATCGGCACCGAAGCAGGTCGGCGGCGAAGTTCAGCCGAGATGGTCAGGATTTGATTTGGGCGGATTATGGCCCCCACTATGTGAAGGTTCGCAAAGTATGTACTCTTGAGTTGTTTTCTCCCAAGAGGCTTGAGGCCCTTCGACCCATCAGAGAAGATGAAGTATCCGCTATGGTGGAGTCCATCTTCAACGATTGCATCCATCCTGATAAGAATGGCAAGAGTTTGCTGGTTAAAGGTTATCTGGGAGCTGTGGCATTCAACAACATTACTCGGCTCGCTTTCGGGAAACGATTTGTGAACTCGGAGGGTGTACTGGATGACAAGGGAAGAGTTAAGGCAATTGTGGCTAACGGCCTGAAGCTTGGTGCATCTCTAGCCATGGCAGAGCATATCCCATGGATCCGATGGTTCTTCCCGCTAGAAGAAGAAGCCTTTGCCAAGCACGGAGCACGTCGTGATCGGCTCACACGAGCCATCATGGATGAGCACACCGCTGCTCGTCAAAAGACCGGTGGAACCAAGCAGCATTTTGTCGATGCCTTGCTCACCCTTCAACAACAATATGATCTGAGTGAAGACACCATTATCGGCCTTCTTTGGGACATGATCACAGCAGGAATGGACACAACCGCCATCTCCGTTGAGTGGGCGATGGCCGAGCTTATCAAGAACCCGAGGGTGCAACAAAAAGCTCAAGAGGAGTTGGATCGTGTGATCGGATACGAACGTGTGCTCACCGAACCAGATTTCTCCAGCCTCCCATACCTTCAATGCGTAGCAAAAGAAGCATTGCGGTTGCACCCTCCGACCCCACTCATGCTCCCTCACAAAGCCAATTCCAATGTCAAGATTGGTGGCTACGACATCCCTAAGGGCTCGAATGTGCATGTAAATGTTTGGGCTGTGGCTCGAGACCCTGCAACATGGAAAAATCCATTGGAGTTTCGGCCCGAACGGTTTCTAGAAGAAGATGTGGACATGAAAGGACATGATTACCGACTACTGCCATTTGGTGCCGGAAGGAGAGTGTGCCCGGGTGCACAATTAGGGATCAATTTGGTGACGTCGATGTTGGGTCACCTTGTGCACCACTTTTCCTGGGCTCCGGCTGATGGTTTGAGCCCGGAAGAAATCGACATGTCGGAAAACCCGGGGCTGGTGACGTACATGCGAACTCCGCTACAAGCCATCCCCACACCCCGGTTACCTGCCATGTTGTACAAACGTGTGGCCGTGGATGTGTAA
>Z5
ATGACCCTCCTACTCCTCCCCCTTTCCTTCACTTTAATCCTGGTAGCTTATGCACTCTATCAGCGCCTCCGATTCAAGCTCCCACCGGGACCACGCCCATGGCCGATCGTCGGAAACCTCTACGACGTCAAACCTATCCGATTCCGCTGCTATGCCGAGTGGGCACAGCAATACGGCCCGATCATATCAGTCTGGTTCGGATCGATTCTAAACGTCGTCGTCTCTAACAGTGAGTTGGCAAAAGAAGTACTCAAGGAAAAAGACCAGCAATTGGCGGATCGGCACCGAAGCAGGTCGGCGGCGAAGTTCAGCCGAGATGGTCAGGATTTGATTTGGGCGGATTATGGCCCCCACTATGTGAAGGTTCGCAAAGTATGTACTCTTGAGTTGTTTTCTCCCAAGAGGCTTGAGGCCCTTCGACCCATCAGAGAAGATGAAGTATCCGCTATGGTGGAGTCCATCTTCAACGATTGCATCCATCCTGATAAGAATGGCAAGAGTTTGCTGGTTAAAGGTTATCTGGGAGCTGTGGCATTCAACAACATTACTCGGCTCGCTTTCGGGAAACGATTTGTGAACTCGGAGGGTGTACTGGATGACAAGGGAAGAGTTAAGGCAATTGTGGCTAACGGCCTGAAGCTTGGTGCATCTCTAGCCATGGCAGAGCATATCCCATGGATCCGATGGTTCTTCCCGCTAGAAGAAGAAGCCTTTGCCAAGCACGGAGCACGTCGTGATCGGCTCACACGAGCCATCATGGATGAGCACACCGCTGCTCGTCAAAAGACCGGTGGAACCAAGCAGCATTTTGTCGATGCCTTGCTCACCCTTCAACAACAATATGATCTGAGTGAAGACACCATTATCGGCCTTCTTTGGGACATGATCACAGCAGGAATGGACACAACCGCCATCTCCGTTGAGTGGGCGATGGCCGAGCTTATCAAGAACCCGAGGGTGCAACAAAAAGCTCAAGAGGAGTTGGATCGTGTGATCGGATACGAACGTGTGCTCACCGAACCAGATTTCTCCAGCCTCCCATACCTTCAATGCGTAGCAAAAGAAGCATTGCGGTTGCACCCTCCGACCCCACTCATGCTCCCTCACAAAGCCAATTCCAATGTCAAGATTGGTGGCTACGACATCCCTAAGGGCTCGAATGTGCATGTAAATGTTTGGGCTGTGGCTCGAGACCCTGCAACATGGAAAAATCCATTGGAGTTTCGGCCCGAACGGTTTCTAGAAGAAGATGTGGACATGAAAGGACATGATTACCGACTACTGCCATTTGGTGCCGGAAGGAGAGTGTGCCCGGGTGCACAATTAGGGATCAATTTGGTGACGTCGATGTTGGGTCACCTTGTGCACCACTTTTCCTGGGCTCCGGCTGATGGTTTGAGCCCGGAAGAAATCGACATGTCGGAAAACCCGGGGCTGGTGACGTACATGCGAACTCCGCTACAAGCCATCCCCACACCCCGGTTACCTGCCATGTTGTACAAACGTGTGGCCGTGGATGTGTAA
>AC4
ATGACCCTCCTACTCCTCCCCCTTTCCTTCACTTTAATCCTGGTAGCTTATGCACTCTATCAGCGCCTCCGATTCAAGCTCCCACCGGGACCACGCCCATGGCCGATCGTCGGAAACCTCTACGACGTCAAACCTATCCGATTCCGCTGCTATGCCGAGTGGGCACAGCAATACGGCCCGATCATATCAGTCTGGTTCGGATCGATTCTAAACGTCGTCGTCTCTAACAGTGAGTTGGCAAAAGAAGTACTCAAGGAAAAAGACCAGCAATTGGCGGATCGGCACCGAAGCAGGTCGGCGGCGAAGTTCAGCCGAGATGGTCAGGATTTGATTTGGGCGGATTATGGCCCCCACTATGTGAAGGTTCGCAAAGTATGTACTCTTGAGTTGTTTTCTCCCAAGAGGCTTGAGGCCCTTCGACCCATCAGAGAAGATGAAGTATCCGCTATGGTGGAGTCCATCTTCAACGATTGCATCCATCCTGATAAGAATGGCAAGAGTTTGCTGGTTAAAGGTTATCTGGGAGCTGTGGCATTCAACAACATTACTCGGCTCGCTTTCGGGAAACGATTTGTGAACTCGGAGGGTGTACTGGATGACAAGGGAAGAGTTAAGGCAATTGTGGCTAACGGCCTGAAGCTTGGTGCATCTCTAGCCATGGCAGAGCATATCCCATGGATCCGATGGTTCTTCCCGCTAGAAGAAGAAGCCTTTGCCAAGCACGGAGCACGTCGTGATCGGCTCACACGAGCCATCATGGATGAGCACACCGCTGCTCGTCAAAAGACCGGTGGAACCAAGCAGCATTTTGTCGATGCCTTGCTCACCCTTCAACAACAATATGATCTGAGTGAAGACACCATTATCGGCCTTCTTTGGGACATGATCACAGCAGGAATGGACACAACCGCCATCTCCGTTGAGTGGGCGATGGCCGAGCTTATCAAGAACCCGAGGGTGCAACAAAAAGCTCAAGAGGAGTTGGATCGTGTGATCGGATACGAACGTGTGCTCACCGAACCAGATTTCTCCAGCCTCCCATACCTTCAATGCGTAGCAAAAGAAGCATTGCGGTTGCACCCTCCGACCCCACTCATGCTCCCTCACAAAGCCAATTCCAATGTCAAGATTGGTGGCTACGACATCCCTAAGGGCTCGAATGTGCATGTAAATGTTTGGGCTGTGGCTCGAGACCCTGCAACATGGAAAAATCCATTGGAGTTTCGGCCCGAACGGTTTCTAGAAGAAGATGTGGACATGAAAGGACATGATTACCGACTACTGCCATTTGGTGCCGGAAGGAGAGTGTGCCCGGGTGCACAATTAGGGATCAATTTGGTGACGTCGATGTTGGGTCACCTTGTGCACCACTTTTCCTGGGCTCCGGCTGATGGTTTGAGCCCGGAAGAAATCGACATGTCGGAAAACCCGGGGCTGGTGACGTACATGCGAACTCCGCTACAAGCCATCCCCACACCCCGGTTACCTGCCATGTTGTACAAACGTGTGGCCGTGGATGTGTAA
>AD2
ATGACCCTCCTACTCCTCCCCCTTTCCTTCACTTTAATCCTGGTAGCTTATGCACTCTATCAGCGCCTCCGATTCAAGCTCCCACCGGGACCACGCCCATGGCCGATCGTCGGAAACCTCTACGACGTCAAACCTATCCGATTCCGCTGCTATGCCGAGTGGGCACAGCAATACGGCCCGATCATATCAGTCTGGTTCGGATCGATTCTAAACGTCGTCGTCTCTAACAGTGAGTTGGCAAAAGAAGTACTCAAGGAAAAAGACCAGCAATTGGCGGATCGGCACCGAAGCAGGTCGGCGGCGAAGTTCAGCCGAGATGGTCAGGATTTGATTTGGGCGGATTATGGCCCCCACTATGTGAAGGTTCGCAAAGTATGTACTCTTGAGTTGTTTTCTCCCAAGAGGCTTGAGGCCCTTCGACCCATCAGAGAAGATGAAGTATCCGCTATGGTGGAGTCCATCTTCAACGATTGCATCCATCCTGATAAGAATGGCAAGAGTTTGCTGGTTAAAGGTTATCTGGGAGCTGTGGCATTCAACAACATTACTCGGCTCGCTTTCGGGAAACGATTTGTGAACTCGGAGGGTGTACTGGATGACAAGGGAAGAGTTAAGGCAATTGTGGCTAACGGCCTGAAGCTTGGTGCATCTCTAGCCATGGCAGAGCATATCCCATGGATCCGATGGTTCTTCCCGCTAGAAGAAGAAGCCTTTGCCAAGCACGGAGCACGTCGTGATCGGCTCACACGAGCCATCATGGATGAGCACACCGCTGCTCGTCAAAAGACCGGTGGAACCAAGCAGCATTTTGTCGATGCCTTGCTCACCCTTCAACAACAATATGATCTGAGTGAAGACACCATTATCGGCCTTCTTTGGGACATGATCACAGCAGGAATGGACACAACCGCCATCTCCGTTGAGTGGGCGATGGCCGAGCTTATCAAGAACCCGAGGGTGCAACAAAAAGCTCAAGAGGAGTTGGATCGTGTGATCGGATACGAACGTGTGCTCACCGAACCAGATTTCTCCAGCCTCCCATACCTTCAATGCGTAGCAAAAGAAGCATTGCGGTTGCACCCTCCGACCCCACTCATGCTCCCTCACAAAGCCAATTCCAATGTCAAGATTGGTGGCTACGACATCCCTAAGGGCTCGAATGTGCATGTAAATGTTTGGGCTGTGGCTCGAGACCCTGCAACATGGAAAAATCCATTGGAGTTTCGGCCCGAACGGTTTCTAGAAGAAGATGTGGACATGAAAGGACATGATTACCGACTACTGCCATTTGGTGCCGGAAGGAGAGTGTGCCCGGGTGCACAATTAGGGATCAATTTGGTGACGTCGATGTTGGGTCACCTTGTGCACCACTTTTCCTGGGCTCCGGCTGATGGTTTGAGCCCGGAAGAAATCGACATGTCGGAAAACCCGGGGCTGGTGACGTACATGCGAACTCCGCTACAAGCCATCCCCACACCCCGGTTACCTGCCATGTTGTACAAACGTGTGGCCGTGGATGTGTAA
>K3
ATGACCCTCCTACTCCTCCCCCTTTCCTTCACTTTAATCCTGGTAGCTTATGCACTCTATCAGCGCCTCCGATTCAAGCTCCCACCGGGACCACGCCCATGGCCGATCGTCGGAAACCTCTACGACGTCAAACCTATCCGATTCCGCTGCTATGCCGAGTGGGCACAGCAATACGGCCCGATCATATCAGTCTGGTTCGGATCGATTCTAAACGTCGTCGTCTCTAACAGTGAGTTGGCAAAAGAAGTACTCAAGGAAAAAGACCAGCAATTGGCGGATCGGCACCGAAGCAGGTCGGCGGCGAAGTTCAGCCGAGATGGTCAGGATTTGATTTGGGCGGATTATGGCCCCCACTATGTGAAGGTTCGCAAAGTATGTACTCTTGAGTTGTTTTCTCCCAAGAGGCTTGAGGCCCTTCGACCCATCAGAGAAGATGAAGTATCCGCTATGGTGGAGTCCATCTTCAACGATTGCATCCATCCTGATAAGAATGGCAAGAGTTTGCTGGTTAAAGGTTATCTGGGAGCTGTGGCATTCAACAACATTACTCGGCTCGCTTTCGGGAAACGATTTGTGAACTYGGAGGGTGTAMTGGATGACAAGGGAAGAGTTAAGGCAATTGTGGCTAACGGCCTGAAGCTTGGTGCATCTCTAGCCATGGCAGAGCATATCCCATGGATCCGATGGTTCTTCCCGCTAGAAGAAGAAGCCTTTGCCAAGCACGGAGCACGTCGTGATCGGCTCACACGAGCCATCATGGATGAGCACACCGCTGCTCGTCAAAAGACCGGTGGAACCAAGCAGCATTTTGTCGATGCCTTGCTCACCCTTCAACAACAATATGATCTGAGTGAAGACACCATTATCGGCCTTCTTTGGGACATGATCACAGCAGGAATGGACACAACCGCCATCTCCGTTGAGTGGGCGATGGCCGAGCTTATCAAGAACCCGAGGGTGCAACAAAAAGCTCAAGAGGAGTTGGATCGTGTGATCGGATACGAACGTGTGCTCACCGAACCAGATTTCTCCAGCCTCCCATACCTTCAATGCGTAGCAAAAGAAGCATTGCGGTTGCACCCTCCGACCCCACTCATGCTCCCTCACAAAGCCAATTCCAATGTCAAGATTGGTGGCTACGACATCCCTAAGGGCTCGAATGTGCATGTAAATGTTTGGGCTGTGGCTCGAGACCCTGCAACATGGAAAAATCCATTGGAGTTTCGGCCCGAACGGTTTCTAGAAGAAGATGTGGACATGAAAGGACATGATTACCGACTACTGCCATTTGGTGCCGGAAGGAGAGTGTGCCCGGGTGCACAATTAGGGATCAATTTGGTGACGTCGATGTTGGGTCACCTTGTGCACCACTTTTCCTGGGCTCCGGCTGATGGTTTGAGCCCGGAAGAAATCGACATGTCGGAAAACCCGGGGCTGGTGACGTACATGCGAACTCCGCTACAAGCCATCCCCACACCCCGGTTACCTGCCATGTTGTACAAACGTGTGGCCGTGGATGTGTAA
>A1
ATGACCCTCCTACTCCTCCCCCTTTCCTTCACTTTAATCCTGGTAGCTTATGCACTCTATCAGCGCCTCCGATTCAAGCTCCCACCGGGACCACGCCCATGGCCGATCGTCGGAAACCTCTACGACGTCAAACCTATCCGATTCCGCTGCTATGCCGAGTGGGCACAGCAATACGGCCCGATCATATCAGTCTGGTTCGGATCGATTCTAAACGTCGTCGTCTCTAACAGTGAGTTGGCAAAAGAAGTACTCAAGGAAAAAGACCAGCAATTGGCGGATCGGCACCGAAGCAGGTCGGCGGCGAAGTTCAGCCGAGATGGTCAGGATTTGATTTGGGCGGATTATGGCCCCCACTATGTGAAGGTTCGCAAAGTATGTACTCTTGAGTTGTTTTCTCCCAAGAGGCTTGAGGCCCTTCGACCCATCAGAGAAGATGAAGTATCCGCTATGGTGGAGTCCATCTTCAACGATTGCATCCATCCTGATAAGAATGGCAAGAGTTTGCTGGTTAAAGGTTATCTGGGAGCTGTGGCATTCAACAACATTACTCGGCTCGCTTTCGGGAAACGATTTGTGAACTYGGAGGGTGTAATGGATGACAAGGGAAGAGTTAAGGCAATTGTGGCTAACGGCCTGAAGCTTGGTGCATCTCTAGCCATGGCAGAGCATATCCCATGGATCCGATGGTTCTTCCCGCTAGAAGAAGAAGCCTTTGCCAAGCACGGAGCACGTCGTGATCGGCTCACACGAGCCATCATGGATGAGCACACCGCTGCTCGTCAAAAGACCGGTGGAACCAAGCAGCATTTTGTCGATGCCTTGCTCACCCTTCAACAACAATATGATCTGAGTGAAGACACCATTATCGGCCTTCTTTGGGACATGATCACAGCAGGAATGGACACAACCGCCATCTCCGTTGAGTGGGCGATGGCCGAGCTTATCAAGAACCCGAGGGTGCAACAAAAAGCTCAAGAGGAGTTGGATCGTGTGATCGGATACGAACGTGTGCTCACCGAACCAGATTTCTCCAGCCTCCCATACCTTCAATGCGTAGCAAAAGAAGCATTGCGGTTGCACCCTCCGACCCCACTCATGCTCCCTCACAAAGCCAATTCCAATGTCAAGATTGGTGGCTACGACATCCCTAAGGGCTCGAATGTGCATGTAAATGTTTGGGCTGTGGCTCGAGACCCTGCAACATGGAAAAATCCATTGGAGTTTCGGCCCGAACGGTTTCTAGAAGAAGATGTGGACATGAAAGGACATGATTACCGACTACTGCCATTTGGTGCCGGAAGGAGAGTGTGCCCGGGTGCACAATTAGGGATCAATTTGGTGACGTCGATGTTGGGTCACCTTGTGCACCACTTTTCCTGGGCTCCGGCTGATGGTTTGAGCCCGGAAGAAATCGACATGTCGGAAAACCCGGGGCTGGTGACGTACATGCGAACTCCGCTACAAGCCATCCCCACACCCCGGTTACCTGCCATGTTGTACAAACGTGTGGCCGTGGATGTGTAA
>A2
ATGACCCTCCTACTCCTCCCCCTTTCCTTCACTTTAATCCTGGTAGCTTATGCACTCTATCAGCGCCTCCGATTCAAGCTCCCACCGGGACCACGCCCATGGCCGATCGTCGGAAACCTCTACGACGTCAAACCTATCCGATTCCGCTGCTATGCCGAGTGGGCACAGCAATACGGCCCGATCATATCAGTCTGGTTCGGATCGATTCTAAACGTCGTCGTCTCTAACAGTGAGTTGGCAAAAGAAGTACTCAAGGAAAAAGACCAGCAATTGGCGGATCGGCACCGAAGCAGGTCGGCGGCGAAGTTCAGCCGAGATGGTCAGGATTTGATTTGGGCGGATTATGGCCCCCACTATGTGAAGGTTCGCAAAGTATGTACTCTTGAGTTGTTTTCTCCCAAGAGGCTTGAGGCCCTTCGACCCATCAGAGAAGATGAAGTATCCGCTATGGTGGAGTCCATCTTCAACGATTGCATCCATCCTGATAAGAATGGCAAGAGTTTGCTGGTTAAAGGTTATCTGGGAGCTGTGGCATTCAACAACATTACTCGGCTCGCTTTCGGGAAACGATTTGTGAACTYGGAGGGTGTAATGGATGACAAGGGAAGAGTTAAGGCAATTGTGGCTAACGGCCTGAAGCTTGGTGCATCTCTAGCCATGGCAGAGCATATCCCATGGATCCGATGGTTCTTCCCGCTAGAAGAAGAAGCCTTTGCCAAGCACGGAGCACGTCGTGATCGGCTCACACGAGCCATCATGGATGAGCACACCGCTGCTCGTCAAAAGACCGGTGGAACCAAGCAGCATTTTGTCGATGCCTTGCTCACCCTTCAACAACAATATGATCTGAGTGAAGACACCATTATCGGCCTTCTTTGGGACATGATCACAGCAGGAATGGACACAACCGCCATCTCCGTTGAGTGGGCGATGGCCGAGCTTATCAAGAACCCGAGGGTGCAACAAAAAGCTCAAGAGGAGTTGGATCGTGTGATCGGATACGAACGTGTGCTCACCGAACCAGATTTCTCCAGCCTCCCATACCTTCAATGCGTAGCAAAAGAAGCATTGCGGTTGCACCCTCCGACCCCACTCATGCTCCCTCACAAAGCCAATTCCAATGTCAAGATTGGTGGCTACGACATCCCTAAGGGCTCGAATGTGCATGTAAATGTTTGGGCTGTGGCTCGAGACCCTGCAACATGGAAAAATCCATTGGAGTTTCGGCCCGAACGGTTTCTAGAAGAAGATGTGGACATGAAAGGACATGATTACCGACTACTGCCATTTGGTGCCGGAAGGAGAGTGTGCCCGGGTGCACAATTAGGGATCAATTTGGTGACGTCGATGTTGGGTCACCTTGTGCACCACTTTTCCTGGGCTCCGGCTGATGGTTTGAGCCCGGAAGAAATCGACATGTCGGAAAACCCGGGGCTGGTGACGTACATGCGAACTCCGCTACAAGCCATCCCCACACCCCGGTTACCTGCCATGTTGTACAAACGTGTGGCCGTGGATGTGTAA
>A3
ATGACCCTCCTACTCCTCCCCCTTTCCTTCACTTTAATCCTGGTAGCTTATGCACTCTATCAGCGCCTCCGATTCAAGCTCCCACCGGGACCACGCCCATGGCCGATCGTCGGAAACCTCTACGACGTCAAACCTATCCGATTCCGCTGCTATGCCGAGTGGGCACAGCAATACGGCCCGATCATATCAGTCTGGTTCGGATCGATTCTAAACGTCGTCGTCTCTAACAGTGAGTTGGCAAAAGAAGTACTCAAGGAAAAAGACCAGCAATTGGCGGATCGGCACCGAAGCAGGTCGGCGGCGAAGTTCAGCCGAGATGGTCAGGATTTGATTTGGGCGGATTATGGCCCCCACTATGTGAAGGTTCGCAAAGTATGTACTCTTGAGTTGTTTTCTCCCAAGAGGCTTGAGGCCCTTCGACCCATCAGAGAAGATGAAGTATCCGCTATGGTGGAGTCCATCTTCAACGATTGCATCCATCCTGATAAGAATGGCAAGAGTTTGCTGGTTAAAGGTTATCTGGGAGCTGTGGCATTCAACAACATTACTCGGCTCGCTTTCGGGAAACGATTTGTGAACTYGGAGGGTGTAATGGATGACAAGGGAAGAGTTAAGGCAATTGTGGCTAACGGCCTGAAGCTTGGTGCATCTCTAGCCATGGCAGAGCATATCCCATGGATCCGATGGTTCTTCCCGCTAGAAGAAGAAGCCTTTGCCAAGCACGGAGCACGTCGTGATCGGCTCACACGAGCCATCATGGATGAGCACACCGCTGCTCGTCAAAAGACCGGTGGAACCAAGCAGCATTTTGTCGATGCCTTGCTCACCCTTCAACAACAATATGATCTGAGTGAAGACACCATTATCGGCCTTCTTTGGGACATGATCACAGCAGGAATGGACACAACCGCCATCTCCGTTGAGTGGGCGATGGCCGAGCTTATCAAGAACCCGAGGGTGCAACAAAAAGCTCAAGAGGAGTTGGATCGTGTGATCGGATACGAACGTGTGCTCACCGAACCAGATTTCTCCAGCCTCCCATACCTTCAATGCGTAGCAAAAGAAGCATTGCGGTTGCACCCTCCGACCCCACTCATGCTCCCTCACAAAGCCAATTCCAATGTCAAGATTGGTGGCTACGACATCCCTAAGGGCTCGAATGTGCATGTAAATGTTTGGGCTGTGGCTCGAGACCCTGCAACATGGAAAAATCCATTGGAGTTTCGGCCCGAACGGTTTCTAGAAGAAGATGTGGACATGAAAGGACATGATTACCGACTACTGCCATTTGGTGCCGGAAGGAGAGTGTGCCCGGGTGCACAATTAGGGATCAATTTGGTGACGTCGATGTTGGGTCACCTTGTGCACCACTTTTCCTGGGCTCCGGCTGATGGTTTGAGCCCGGAAGAAATCGACATGTCGGAAAACCCGGGGCTGGTGACGTACATGCGAACTCCGCTACAAGCCATCCCCACACCCCGGTTACCTGCCATGTTGTACAAACGTGTGGCCGTGGATGTGTAA
>B5
ATGACCCTCCTACTCCTCCCCCTTTCCTTCACTTTAATCCTGGTAGCTTATGCACTCTATCAGCGCCTCCGATTCAAGCTCCCACCGGGACCACGCCCATGGCCGATCGTCGGAAACCTCTACGACGTCAAACCTATCCGATTCCGCTGCTATGCCGAGTGGGCACAGCAATACGGCCCGATCATATCAGTCTGGTTCGGATCGATTCTAAACGTCGTCGTCTCTAACAGTGAGTTGGCAAAAGAAGTACTCAAGGAAAAAGACCAGCAATTGGCGGATCGGCACCGAAGCAGGTCGGCGGCGAAGTTCAGCCGAGATGGTCAGGATTTGATTTGGGCGGATTATGGCCCCCACTATGTGAAGGTTCGCAAAGTATGTACTCTTGAGTTGTTTTCTCCCAAGAGGCTTGAGGCCCTTCGACCCATCAGAGAAGATGAAGTATCCGCTATGGTGGAGTCCATCTTCAACGATTGCATCCATCCTGATAAGAATGGCAAGAGTTTGCTGGTTAAAGGTTATCTGGGAGCTGTGGCATTCAACAACATTACTCGGCTCGCTTTCGGGAAACGATTTGTGAACTYGGAGGGTGTAATGGATGACAAGGGAAGAGTTAAGGCAATTGTGGCTAACGGCCTGAAGCTTGGTGCATCTCTAGCCATGGCAGAGCATATCCCATGGATCCGATGGTTCTTCCCGCTAGAAGAAGAAGCCTTTGCCAAGCACGGAGCACGTCGTGATCGGCTCACACGAGCCATCATGGATGAGCACACCGCTGCTCGTCAAAAGACCGGTGGAACCAAGCAGCATTTTGTCGATGCCTTGCTCACCCTTCAACAACAATATGATCTGAGTGAAGACACCATTATCGGCCTTCTTTGGGACATGATCACAGCAGGAATGGACACAACCGCCATCTCCGTTGAGTGGGCGATGGCCGAGCTTATCAAGAACCCGAGGGTGCAACAAAAAGCTCAAGAGGAGTTGGATCGTGTGATCGGATACGAACGTGTGCTCACCGAACCAGATTTCTCCAGCCTCCCATACCTTCAATGCGTAGCAAAAGAAGCATTGCGGTTGCACCCTCCGACCCCACTCATGCTCCCTCACAAAGCCAATTCCAATGTCAAGATTGGTGGCTACGACATCCCTAAGGGCTCGAATGTGCATGTAAATGTTTGGGCTGTGGCTCGAGACCCTGCAACATGGAAAAATCCATTGGAGTTTCGGCCCGAACGGTTTCTAGAAGAAGATGTGGACATGAAAGGACATGATTACCGACTACTGCCATTTGGTGCCGGAAGGAGAGTGTGCCCGGGTGCACAATTAGGGATCAATTTGGTGACGTCGATGTTGGGTCACCTTGTGCACCACTTTTCCTGGGCTCCGGCTGATGGTTTGAGCCCGGAAGAAATCGACATGTCGGAAAACCCGGGGCTGGTGACGTACATGCGAACTCCGCTACAAGCCATCCCCACACCCCGGTTACCTGCCATGTTGTACAAACGTGTGGCCGTGGATGTGTAA
>G4
ATGACCCTCCTACTCCTCCCCCTTTCCTTCACTTTAATCCTGGTAGCTTATGCACTCTATCAGCGCCTCCGATTCAAGCTCCCACCGGGACCACGCCCATGGCCGATCGTCGGAAACCTCTACGACGTCAAACCTATCCGATTCCGCTGCTATGCCGAGTGGGCACAGCAATACGGCCCGATCATATCAGTCTGGTTCGGATCGATTCTAAACGTCGTCGTCTCTAACAGTGAGTTGGCAAAAGAAGTACTCAAGGAAAAAGACCAGCAATTGGCGGATCGGCACCGAAGCAGGTCGGCGGCGAAGTTCAGCCGAGATGGTCAGGATTTGATTTGGGCGGATTATGGCCCCCACTATGTGAAGGTTCGCAAAGTATGTACTCTTGAGTTGTTTTCTCCCAAGAGGCTTGAGGCCCTTCGACCCATCAGAGAAGATGAAGTATCCGCTATGGTGGAGTCCATCTTCAACGATTGCATCCATCCTGATAAGAATGGCAAGAGTTTGCTGGTTAAAGGTTATCTGGGAGCTGTGGCATTCAACAACATTACTCGGCTCGCTTTCGGGAAACGATTTGTGAACTYGGAGGGTGTAATGGATGACAAGGGAAGAGTTAAGGCAATTGTGGCTAACGGCCTGAAGCTTGGTGCATCTCTAGCCATGGCAGAGCATATCCCATGGATCCGATGGTTCTTCCCGCTAGAAGAAGAAGCCTTTGCCAAGCACGGAGCACGTCGTGATCGGCTCACACGAGCCATCATGGATGAGCACACCGCTGCTCGTCAAAAGACCGGTGGAACCAAGCAGCATTTTGTCGATGCCTTGCTCACCCTTCAACAACAATATGATCTGAGTGAAGACACCATTATCGGCCTTCTTTGGGACATGATCACAGCAGGAATGGACACAACCGCCATCTCCGTTGAGTGGGCGATGGCCGAGCTTATCAAGAACCCGAGGGTGCAACAAAAAGCTCAAGAGGAGTTGGATCGTGTGATCGGATACGAACGTGTGCTCACCGAACCAGATTTCTCCAGCCTCCCATACCTTCAATGCGTAGCAAAAGAAGCATTGCGGTTGCACCCTCCGACCCCACTCATGCTCCCTCACAAAGCCAATTCCAATGTCAAGATTGGTGGCTACGACATCCCTAAGGGCTCGAATGTGCATGTAAATGTTTGGGCTGTGGCTCGAGACCCTGCAACATGGAAAAATCCATTGGAGTTTCGGCCCGAACGGTTTCTAGAAGAAGATGTGGACATGAAAGGACATGATTACCGACTACTGCCATTTGGTGCCGGAAGGAGAGTGTGCCCGGGTGCACAATTAGGGATCAATTTGGTGACGTCGATGTTGGGTCACCTTGTGCACCACTTTTCCTGGGCTCCGGCTGATGGTTTGAGCCCGGAAGAAATCGACATGTCGGAAAACCCGGGGCTGGTGACGTACATGCGAACTCCGCTACAAGCCATCCCCACACCCCGGTTACCTGCCATGTTGTACAAACGTGTGGCCGTGGATGTGTAA
>O1
ATGACCCTCCTACTCCTCCCCCTTTCCTTCACTTTAATCCTGGTAGCTTATGCACTCTATCAGCGCCTCCGATTCAAGCTCCCACCGGGACCACGCCCATGGCCGATCGTCGGAAACCTCTACGACGTCAAACCTATCCGATTCCGCTGCTATGCCGAGTGGGCACAGCAATACGGCCCGATCATATCAGTCTGGTTCGGATCGATTCTAAACGTCGTCGTCTCTAACAGTGAGTTGGCAAAAGAAGTACTCAAGGAAAAAGACCAGCAATTGGCGGATCGGCACCGAAGCAGGTCGGCGGCGAAGTTCAGCCGAGATGGTCAGGATTTGATTTGGGCGGATTATGGCCCCCACTATGTGAAGGTTCGCAAAGTATGTACTCTTGAGTTGTTTTCTCCCAAGAGGCTTGAGGCCCTTCGACCCATCAGAGAAGATGAAGTATCCGCTATGGTGGAGTCCATCTTCAACGATTGCATCCATCCTGATAAGAATGGCAAGAGTTTGCTGGTTAAAGGTTATCTGGGAGCTGTGGCATTCAACAACATTACTCGGCTCGCTTTCGGGAAACGATTTGTGAACTYGGAGGGTGTAATGGATGACAAGGGAAGAGTTAAGGCAATTGTGGCTAACGGCCTGAAGCTTGGTGCATCTCTAGCCATGGCAGAGCATATCCCATGGATCCGATGGTTCTTCCCGCTAGAAGAAGAAGCCTTTGCCAAGCACGGAGCACGTCGTGATCGGCTCACACGAGCCATCATGGATGAGCACACCGCTGCTCGTCAAAAGACCGGTGGAACCAAGCAGCATTTTGTCGATGCCTTGCTCACCCTTCAACAACAATATGATCTGAGTGAAGACACCATTATCGGCCTTCTTTGGGACATGATCACAGCAGGAATGGACACAACCGCCATCTCCGTTGAGTGGGCGATGGCCGAGCTTATCAAGAACCCGAGGGTGCAACAAAAAGCTCAAGAGGAGTTGGATCGTGTGATCGGATACGAACGTGTGCTCACCGAACCAGATTTCTCCAGCCTCCCATACCTTCAATGCGTAGCAAAAGAAGCATTGCGGTTGCACCCTCCGACCCCACTCATGCTCCCTCACAAAGCCAATTCCAATGTCAAGATTGGTGGCTACGACATCCCTAAGGGCTCGAATGTGCATGTAAATGTTTGGGCTGTGGCTCGAGACCCTGCAACATGGAAAAATCCATTGGAGTTTCGGCCCGAACGGTTTCTAGAAGAAGATGTGGACATGAAAGGACATGATTACCGACTACTGCCATTTGGTGCCGGAAGGAGAGTGTGCCCGGGTGCACAATTAGGGATCAATTTGGTGACGTCGATGTTGGGTCACCTTGTGCACCACTTTTCCTGGGCTCCGGCTGATGGTTTGAGCCCGGAAGAAATCGACATGTCGGAAAACCCGGGGCTGGTGACGTACATGCGAACTCCGCTACAAGCCATCCCCACACCCCGGTTACCTGCCATGTTGTACAAACGTGTGGCCGTGGATGTGTAA
>O2
ATGACCCTCCTACTCCTCCCCCTTTCCTTCACTTTAATCCTGGTAGCTTATGCACTCTATCAGCGCCTCCGATTCAAGCTCCCACCGGGACCACGCCCATGGCCGATCGTCGGAAACCTCTACGACGTCAAACCTATCCGATTCCGCTGCTATGCCGAGTGGGCACAGCAATACGGCCCGATCATATCAGTCTGGTTCGGATCGATTCTAAACGTCGTCGTCTCTAACAGTGAGTTGGCAAAAGAAGTACTCAAGGAAAAAGACCAGCAATTGGCGGATCGGCACCGAAGCAGGTCGGCGGCGAAGTTCAGCCGAGATGGTCAGGATTTGATTTGGGCGGATTATGGCCCCCACTATGTGAAGGTTCGCAAAGTATGTACTCTTGAGTTGTTTTCTCCCAAGAGGCTTGAGGCCCTTCGACCCATCAGAGAAGATGAAGTATCCGCTATGGTGGAGTCCATCTTCAACGATTGCATCCATCCTGATAAGAATGGCAAGAGTTTGCTGGTTAAAGGTTATCTGGGAGCTGTGGCATTCAACAACATTACTCGGCTCGCTTTCGGGAAACGATTTGTGAACTYGGAGGGTGTAATGGATGACAAGGGAAGAGTTAAGGCAATTGTGGCTAACGGCCTGAAGCTTGGTGCATCTCTAGCCATGGCAGAGCATATCCCATGGATCCGATGGTTCTTCCCGCTAGAAGAAGAAGCCTTTGCCAAGCACGGAGCACGTCGTGATCGGCTCACACGAGCCATCATGGATGAGCACACCGCTGCTCGTCAAAAGACCGGTGGAACCAAGCAGCATTTTGTCGATGCCTTGCTCACCCTTCAACAACAATATGATCTGAGTGAAGACACCATTATCGGCCTTCTTTGGGACATGATCACAGCAGGAATGGACACAACCGCCATCTCCGTTGAGTGGGCGATGGCCGAGCTTATCAAGAACCCGAGGGTGCAACAAAAAGCTCAAGAGGAGTTGGATCGTGTGATCGGATACGAACGTGTGCTCACCGAACCAGATTTCTCCAGCCTCCCATACCTTCAATGCGTAGCAAAAGAAGCATTGCGGTTGCACCCTCCGACCCCACTCATGCTCCCTCACAAAGCCAATTCCAATGTCAAGATTGGTGGCTACGACATCCCTAAGGGCTCGAATGTGCATGTAAATGTTTGGGCTGTGGCTCGAGACCCTGCAACATGGAAAAATCCATTGGAGTTTCGGCCCGAACGGTTTCTAGAAGAAGATGTGGACATGAAAGGACATGATTACCGACTACTGCCATTTGGTGCCGGAAGGAGAGTGTGCCCGGGTGCACAATTAGGGATCAATTTGGTGACGTCGATGTTGGGTCACCTTGTGCACCACTTTTCCTGGGCTCCGGCTGATGGTTTGAGCCCGGAAGAAATCGACATGTCGGAAAACCCGGGGCTGGTGACGTACATGCGAACTCCGCTACAAGCCATCCCCACACCCCGGTTACCTGCCATGTTGTACAAACGTGTGGCCGTGGATGTGTAA
>Q5
ATGACCCTCCTACTCCTCCCCCTTTCCTTCACTTTAATCCTGGTAGCTTATGCACTCTATCAGCGCCTCCGATTCAAGCTCCCACCGGGACCACGCCCATGGCCGATCGTCGGAAACCTCTACGACGTCAAACCTATCCGATTCCGCTGCTATGCCGAGTGGGCACAGCAATACGGCCCGATCATATCAGTCTGGTTCGGATCGATTCTAAACGTCGTCGTCTCTAACAGTGAGTTGGCAAAAGAAGTACTCAAGGAAAAAGACCAGCAATTGGCGGATCGGCACCGAAGCAGGTCGGCGGCGAAGTTCAGCCGAGATGGTCAGGATTTGATTTGGGCGGATTATGGCCCCCACTATGTGAAGGTTCGCAAAGTATGTACTCTTGAGTTGTTTTCTCCCAAGAGGCTTGAGGCCCTTCGACCCATCAGAGAAGATGAAGTATCCGCTATGGTGGAGTCCATCTTCAACGATTGCATCCATCCTGATAAGAATGGCAAGAGTTTGCTGGTTAAAGGTTATCTGGGAGCTGTGGCATTCAACAACATTACTCGGCTCGCTTTCGGGAAACGATTTGTGAACTYGGAGGGTGTAATGGATGACAAGGGAAGAGTTAAGGCAATTGTGGCTAACGGCCTGAAGCTTGGTGCATCTCTAGCCATGGCAGAGCATATCCCATGGATCCGATGGTTCTTCCCGCTAGAAGAAGAAGCCTTTGCCAAGCACGGAGCACGTCGTGATCGGCTCACACGAGCCATCATGGATGAGCACACCGCTGCTCGTCAAAAGACCGGTGGAACCAAGCAGCATTTTGTCGATGCCTTGCTCACCCTTCAACAACAATATGATCTGAGTGAAGACACCATTATCGGCCTTCTTTGGGACATGATCACAGCAGGAATGGACACAACCGCCATCTCCGTTGAGTGGGCGATGGCCGAGCTTATCAAGAACCCGAGGGTGCAACAAAAAGCTCAAGAGGAGTTGGATCGTGTGATCGGATACGAACGTGTGCTCACCGAACCAGATTTCTCCAGCCTCCCATACCTTCAATGCGTAGCAAAAGAAGCATTGCGGTTGCACCCTCCGACCCCACTCATGCTCCCTCACAAAGCCAATTCCAATGTCAAGATTGGTGGCTACGACATCCCTAAGGGCTCGAATGTGCATGTAAATGTTTGGGCTGTGGCTCGAGACCCTGCAACATGGAAAAATCCATTGGAGTTTCGGCCCGAACGGTTTCTAGAAGAAGATGTGGACATGAAAGGACATGATTACCGACTACTGCCATTTGGTGCCGGAAGGAGAGTGTGCCCGGGTGCACAATTAGGGATCAATTTGGTGACGTCGATGTTGGGTCACCTTGTGCACCACTTTTCCTGGGCTCCGGCTGATGGTTTGAGCCCGGAAGAAATCGACATGTCGGAAAACCCGGGGCTGGTGACGTACATGCGAACTCCGCTACAAGCCATCCCCACACCCCGGTTACCTGCCATGTTGTACAAACGTGTGGCCGTGGATGTGTAA
