# Supplementary material for: Impact of novel SNPs identified in Cynara cardunculus genes on functionality of proteins regulating phenylpropanoid pathway and their association with biological activities
Source: BMC Genomics. 2017 Feb 17;18:183. doi: 10.1186/s12864-017-3534-8 (PMC5314637; doi:10.1186/s12864-017-3534-8)
Supplement: Additional file 8: — Individuals HQT sequences. (FAS 162 kb) [file 12864_2017_3534_MOESM8_ESM.fas]

>AC1
ATGGAGCTGACAGTGAAGGAATCATTAATGGTGAAACCATCCAAACCCACACCGAACCAGCGGCTATGGAACTCGAATCTTGACTTGGTTGTGGGTCGGATCCATATATTGACCGTTTATTTCTATAGACCAAATGGGTCTTCCAATTTCTTTGATTCTGGGGTTCTGAAGAAGGCTCTTGCCGACGTTCTTGTTTCGTTTTTTCCGATGGCCGGACGTCTGGGTAACGATGGAGATGGCAGAGTTGAAATTAACTGCAACGGCGAGGGTGTTTTGTTTGTGGAAGCTGAAGCGGATTGTAGCATTGATGATTTTGGTGAGACTACGCCGTCACCGGAGCTACGAAAGTTGGCGCCGACGGTGGATTACTCCGACCAAGTCTCTTCCTATCCGCTCTGTATCACACAGGTTACACGCTTCAACTGTGGCGGGGTTTCTCTCGGGTGTGGCCTGCACCATACGTTATCCGATGGACTCTCATCTCTTCACTTCATCAATACATGGTCCGATAAAGCCCGTGGATTGTCGGTCGCGATTCCACCGTTCATCGACCGCTCCCTCCTCCGTGCCCGTGACCCACCGACCGCCATGTTCGAACATCTCGAATACCACTCCCCGCCATCGCTCATCGCCCCGTCACAAAACCAAAACTYCACATCCCATCCTAAGCTTGCTTCGACCGCCATGCTGCGACTCACATTGGATCAAATCAATGGTCTTAAATCAAAGGCCAAGGGCGATGGAAGCGTGTACCATAGCACGTACGAGATCTTAGCCGCTCATCTATGGCGATGTGCATGCAAAGCGCGTGGACTATCAGACGATCAACCAACGAAACTGTACGTGGCTACTGACGGACGATCAAGATTGAACCCTCCCCTCCCTCCCGGATACCTAGGAAATGTCGTTTTCAAAGCCACTCCGATTGCCAAATCGGGCGAGTTTAAATCCGAGTCATTGGCCGACACCGCTAGGAGAATCCATAGTGAGTTGGCTAAAATGGGCGATCAGTATCTCAGATCGGCCATCGATTACTTGGAATTGCAGCCAGACCTGACGGCCCTCGTTCGAGGGCCTACCTATTTTGCGAGTCCAAATCTGAACATAAACAGTTGGACTCGCTTACCGATATATGAATCGGACTTTGGATGGGGTCGGCCCATTTTCATGGGACCCGCAAGCATCCTTTATGAGGGCACGATTTACATCATACCGAGCCCAAGCGGCGATCGGAGTGTGTCGTTGGCAGTGTGCTTGGACCCCGATCACATGTCTTTGTTTCGAAAATGCTTGTATGACTTCTAG
>AC2
ATGGAGCTGACAGTGAAGGAATCATTAATGGTGAAACCATCCAAACCCACACCGAACCAGCGGCTATGGAACTCGAATCTTGACTTGGTTGTGGGTCGGATCCATATATTGACCGTTTATTTCTATAGACCAAATGGGTCTTCCAATTTCTTTGATTCTGGGGTTCTGAAGAAGGCTCTTGCCGACGTTCTTGTTTCGTTTTTTCCGATGGCCGGACGTCTGGGTAACGATGGAGATGGCAGAGTTGAAATTAACTGCAACGGCGAGGGTGTTTTGTTTGTGGAAGCTGAAGCGGATTGTAGCATTGATGATTTTGGTGAGACTACGCCGTCACCGGAGCTACGAAAGTTGGCGCCGACGGTGGATTACTCCGACCAAGTCTCTTCCTATCCGCTCTGTATCACACAGGTTACACGCTTCAACTGTGGCGGGGTTTCTCTCGGGTGTGGCCTGCACCATACGTTATCCGATGGACTCTCATCTCTTCACTTCATCAATACATGGTCCGATAAAGCCCGTGGATTGTCGGTCGCGATTCCACCGTTCATCGACCGCTCCCTCCTCCGTGCCCGTGACCCACCGACCGCCATGTTCGAACATCTCGAATACCACTCCCCGCCATCGCTCATCGCCCCGTCACAAAACCAAAACTYCACATCCCATCCTAAGCTTGCTTCGACCGCCATGCTGCGACTCACATTGGATCAAATCAATGGTCTTAAATCAAAGGCCAAGGGCGATGGAAGCGTGTACCATAGCACGTACGAGATCTTAGCCGCTCATCTATGGCGATGTGCATGCAAAGCGCGTGGACTATCAGACGATCAACCAACGAAACTGTACGTGGCTACTGACGGACGATCAAGATTGAACCCTCCCCTCCCTCCCGGATACCTAGGAAATGTCGTTTTCAAAGCCACTCCGATTGCCAAATCGGGCGAGTTTAAATCCGAGTCATTGGCCGACACCGCTAGGAGAATCCATAGTGAGTTGGCTAAAATGGGCGATCAGTATCTCAGATCGGCCATCGATTACTTGGAATTGCAGCCAGACCTGACGGCCCTCGTTCGAGGGCCTACCTATTTTGCGAGTCCAAATCTGAACATAAACAGTTGGACTCGCTTACCGATATATGAATCGGACTTTGGATGGGGTCGGCCCATTTTCATGGGACCCGCAAGCATCCTTTATGAGGGCACGATTTACATCATACCGAGCCCAAGCGGCGATCGGAGTGTGTCGTTGGCAGTGTGCTTGGACCCCGATCACATGTCTTTGTTTCGAAAATGCTTGTATGACTTCTAG
>AC3
ATGGAGCTGACAGTGAAGGAATCATTAATGGTGAAACCATCCAAACCCACACCGAACCAGCGGCTATGGAACTCGAATCTTGACTTGGTTGTGGGTCGGATCCATATATTGACCGTTTATTTCTATAGACCAAATGGGTCTTCCAATTTCTTTGATTCTGGGGTTCTGAAGAAGGCTCTTGCCGACGTTCTTGTTTCGTTTTTTCCGATGGCCGGACGTCTGGGTAACGATGGAGATGGCAGAGTTGAAATTAACTGCAACGGCGAGGGTGTTTTGTTTGTGGAAGCTGAAGCGGATTGTAGCATTGATGATTTTGGTGAGACTACGCCGTCACCGGAGCTACGAAAGTTGGCGCCGACGGTGGATTACTCCGACCAAGTCTCTTCCTATCCGCTCTGTATCACACAGGTTACACGCTTCAACTGTGGCGGGGTTTCTCTCGGGTGTGGCCTGCACCATACGTTATCCGATGGACTCTCATCTCTTCACTTCATCAATACATGGTCCGATAAAGCCCGTGGATTGTCGGTCGCGATTCCACCGTTCATCGACCGCTCCCTCCTCCGTGCCCGTGACCCACCGACCGCCATGTTCGAACATCTCGAATACCACTCCCCGCCATCGCTCATCGCCCCGTCACAAAACCAAAACTYCACATCCCATCCTAAGCTTGCTTCGACCGCCATGCTGCGACTCACATTGGATCAAATCAATGGTCTTAAATCAAAGGCCAAGGGCGATGGAAGCGTGTACCATAGCACGTACGAGATCTTAGCCGCTCATCTATGGCGATGTGCATGCAAAGCGCGTGGACTATCAGACGATCAACCAACGAAACTGTACGTGGCTACTGACGGACGATCAAGATTGAACCCTCCCCTCCCTCCCGGATACCTAGGAAATGTCGTTTTCAAAGCCACTCCGATTGCCAAATCGGGCGAGTTTAAATCCGAGTCATTGGCCGACACCGCTAGGAGAATCCATAGTGAGTTGGCTAAAATGGGCGATCAGTATCTCAGATCGGCCATCGATTACTTGGAATTGCAGCCAGACCTGACGGCCCTCGTTCGAGGGCCTACCTATTTTGCGAGTCCAAATCTGAACATAAACAGTTGGACTCGCTTACCGATATATGAATCGGACTTTGGATGGGGTCGGCCCATTTTCATGGGACCCGCAAGCATCCTTTATGAGGGCACGATTTACATCATACCGAGCCCAAGCGGCGATCGGAGTGTGTCGTTGGCAGTGTGCTTGGACCCCGATCACATGTCTTTGTTTCGAAAATGCTTGTATGACTTCTAG
>AC4
ATGGAGCTGACAGTGAAGGAATCATTAATGGTGAAACCATCCAAACCCACACCGAACCAGCGGCTATGGAACTCGAATCTTGACTTGGTTGTGGGTCGGATCCATATATTGACCGTTTATTTCTATAGACCAAATGGGTCTTCCAATTTCTTTGATTCTGGGGTTCTGAAGAAGGCTCTTGCCGACGTTCTTGTTTCGTTTTTTCCGATGGCCGGACGTCTGGGTAACGATGGAGATGGCAGAGTTGAAATTAACTGCAACGGCGAGGGTGTTTTGTTTGTGGAAGCTGAAGCGGATTGTAGCATTGATGATTTTGGTGAGACTACGCCGTCACCGGAGCTACGAAAGTTGGCGCCGACGGTGGATTACTCCGACCAAGTCTCTTCCTATCCGCTCTGTATCACACAGGTTACACGCTTCAACTGTGGCGGGGTTTCTCTCGGGTGTGGCCTGCACCATACGTTATCCGATGGACTCTCATCTCTTCACTTCATCAATACATGGTCCGATAAAGCCCGTGGATTGTCGGTCGCGATTCCACCGTTCATCGACCGCTCCCTCCTCCGTGCCCGTGACCCACCGACCGCCATGTTCGAACATCTCGAATACCACTCCCCGCCATCGCTCATCGCCCCGTCACAAAACCAAAACTYCACATCCCATCCTAAGCTTGCTTCGACCGCCATGCTGCGACTCACATTGGATCAAATCAATGGTCTTAAATCAAAGGCCAAGGGCGATGGAAGCGTGTACCATAGCACGTACGAGATCTTAGCCGCTCATCTATGGCGATGTGCATGCAAAGCGCGTGGACTATCAGACGATCAACCAACGAAACTGTACGTGGCTACTGACGGACGATCAAGATTGAACCCTCCCCTCCCTCCCGGATACCTAGGAAATGTCGTTTTCAAAGCCACTCCGATTGCCAAATCGGGCGAGTTTAAATCCGAGTCATTGGCCGACACCGCTAGGAGAATCCATAGTGAGTTGGCTAAAATGGGCGATCAGTATCTCAGATCGGCCATCGATTACTTGGAATTGCAGCCAGACCTGACGGCCCTCGTTCGAGGGCCTACCTATTTTGCGAGTCCAAATCTGAACATAAACAGTTGGACTCGCTTACCGATATATGAATCGGACTTTGGATGGGGTCGGCCCATTTTCATGGGACCCGCAAGCATCCTTTATGAGGGCACGATTTACATCATACCGAGCCCAAGCGGCGATCGGAGTGTGTCGTTGGCAGTGTGCTTGGACCCCGATCACATGTCTTTGTTTCGAAAATGCTTGTATGACTTCTAG
>AC5
ATGGAGCTGACAGTGAAGGAATCATTAATGGTGAAACCATCCAAACCCACACCGAACCAGCGGCTATGGAACTCGAATCTTGACTTGGTTGTGGGTCGGATCCATATATTGACCGTTTATTTCTATAGACCAAATGGGTCTTCCAATTTCTTTGATTCTGGGGTTCTGAAGAAGGCTCTTGCCGACGTTCTTGTTTCGTTTTTTCCGATGGCCGGACGTCTGGGTAACGATGGAGATGGCAGAGTTGAAATTAACTGCAACGGCGAGGGTGTTTTGTTTGTGGAAGCTGAAGCGGATTGTAGCATTGATGATTTTGGTGAGACTACGCCGTCACCGGAGCTACGAAAGTTGGCGCCGACGGTGGATTACTCCGACCAAGTCTCTTCCTATCCGCTCTGTATCACACAGGTTACACGCTTCAACTGTGGCGGGGTTTCTCTCGGGTGTGGCCTGCACCATACGTTATCCGATGGACTCTCATCTCTTCACTTCATCAATACATGGTCCGATAAAGCCCGTGGATTGTCGGTCGCGATTCCACCGTTCATCGACCGCTCCCTCCTCCGTGCCCGTGACCCACCGACCGCCATGTTCGAACATCTCGAATACCACTCCCCGCCATCGCTCATCGCCCCGTCACAAAACCAAAACTYCACATCCCATCCTAAGCTTGCTTCGACCGCCATGCTGCGACTCACATTGGATCAAATCAATGGTCTTAAATCAAAGGCCAAGGGCGATGGAAGCGTGTACCATAGCACGTACGAGATCTTAGCCGCTCATCTATGGCGATGTGCATGCAAAGCGCGTGGACTATCAGACGATCAACCAACGAAACTGTACGTGGCTACTGACGGACGATCAAGATTGAACCCTCCCCTCCCTCCCGGATACCTAGGAAATGTCGTTTTCAAAGCCACTCCGATTGCCAAATCGGGCGAGTTTAAATCCGAGTCATTGGCCGACACCGCTAGGAGAATCCATAGTGAGTTGGCTAAAATGGGCGATCAGTATCTCAGATCGGCCATCGATTACTTGGAATTGCAGCCAGACCTGACGGCCCTCGTTCGAGGGCCTACCTATTTTGCGAGTCCAAATCTGAACATAAACAGTTGGACTCGCTTACCGATATATGAATCGGACTTTGGATGGGGTCGGCCCATTTTCATGGGACCCGCAAGCATCCTTTATGAGGGCACGATTTACATCATACCGAGCCCAAGCGGCGATCGGAGTGTGTCGTTGGCAGTGTGCTTGGACCCCGATCACATGTCTTTGTTTCGAAAATGCTTGTATGACTTCTAG
>A3
ATGGAGCTGACAGTGAAGGAATCATTAATGGTGAAACCATCCAAACCCACACCGAACCAGCGGCTATGGAACTCGAATCTTGACTTGGTTGTGGGTCGGATCCATATATTGACCGTTTATTTCTATAGACCAAATGGGTCTTCCAATTTCTTTGATTCTGGGGTTCTGAAGAAGGCTCTTGCCGACGTTCTTGTTTCGTTTTTTCCGATGGCCGGACGTCTGGGTAACGATGGAGATGGCAGAGTTGAAATTAACTGCAACGGCGAGGGTGTTTTGTTTGTGGAAGCTGAAGCGGATTGTAGCATTGATGATTTTGGTGAGACTACGCCGTCACCGGAGCTACGAAAGTTGGCGCCGACGGTGGATTACTCCGACCAAGTCTCTTCCTATCCGCTCTGTATCACACAGGTTACACGCTTCAACTGTGGCGGGGTTTCTCTCGGGTGTGGCCTGCACCATACGTTATCCGATGGACTCTCATCTCTTCACTTCATCAATRCATGGTCCGATAAAGCCCGTGGATTGTCGGTCGCGATTCCACCGTTCRTCGACCGCTCCCTCCTCCGTGCCCGTGACCCACCGACCGCCATGTTCGAACATCTCGAATACCACTCCCCGCCATCGCTCATCGCCCCGTCACAAAACCAAAACTYCACATCCCATCCTAAGCTTGCTTCGACCRCCATGCTGCGACTCACATTGGATCAAATCAATGGTCTTAAATCAAAGGCCAAGGGCGATGGAAGCGTGTACCATAGCACGTACGAGATCTTAGCCGCTCATCTATGGCGATGTGCATGCGAAGCGCGTGGACTATCAGACGATCAACCAACGAAACTGTACGTGGCTACTGACGGACGATCAAGATTGAACCCTCCCCTCCCTCCCGGATACCTAGGAAATGTCGTTTTCAAAGCCACTCCGATTGCCAAATCGGGCGAGTTTAAATCCGAGTCATTGGCCRACACCGCTAGGAGAATCCATAGTGAGTTGGCTAAAATGGGCGATCAGTATCTCAGATCGGCCATCGATTACTTGGAATTGCAGCCAGACCTGACGGCCCTCGTTCGAGGGCCTACCTATTTTGCGAGTCCAAATCTGAACATAAACAGTTGGACTCGCTTACCGATATATGAATCGGACTTTGGATGGGGTCGGCCCATTTTCATGGGACCCGCAAGCATCCTTTATGAGGGCACGATTTACATCATACCGAGCCCAAGCGGCGATCGGAGTGTGTCGTTGGCAGTGTGCTTGGACCCCGATCACATGTCTTTGTTTCGAAAATGCTTGTATGACTTCTAG
>B5
ATGGAGCTGACAGTGAAGGAATCATTAATGGTGAAACCATCCAAACCCACACCGAACCAGCGGCTATGGAACTCGAATCTTGACTTGGTTGTGGGTCGGATCCATATATTGACCGTTTATTTCTATAGACCAAATGGGTCTTCCAATTTCTTTGATTCTGGGGTTCTGAAGAAGGCTCTTGCCGACGTTCTTGTTTCGTTTTTTCCGATGGCCGGACGTCTGGGTAACGATGGAGATGGCAGAGTTGAAATTAACTGCAACGGCGAGGGTGTTTTGTTTGTGGAAGCTGAAGCGGATTGTAGCATTGATGATTTTGGTGAGACTACGCCGTCACCGGAGCTACGAAAGTTGGCGCCGACGGTGGATTACTCCGACCAAGTCTCTTCCTATCCGCTCTGTATCACACAGGTTACACGCTTCAACTGTGGCGGGGTTTCTCTCGGGTGTGGCCTGCACCATACGTTATCCGATGGACTCTCATCTCTTCACTTCATCAATRCATGGTCCGATAAAGCCCGTGGATTGTCGGTCGCGATTCCACCGTTCRTCGACCGCTCCCTCCTCCGTGCCCGTGACCCACCGACCGCCATGTTCGAACATCTCGAATACCACTCCCCGCCATCGCTCATCGCCCCGTCACAAAACCAAAACTYCACATCCCATCCTAAGCTTGCTTCGACCRCCATGCTGCGACTCACATTGGATCAAATCAATGGTCTTAAATCAAAGGCCAAGGGCGATGGAAGCGTGTACCATAGCACGTACGAGATCTTAGCCGCTCATCTATGGCGATGTGCATGCGAAGCGCGTGGACTATCAGACGATCAACCAACGAAACTGTACGTGGCTACTGACGGACGATCAAGATTGAACCCTCCCCTCCCTCCCGGATACCTAGGAAATGTCGTTTTCAAAGCCACTCCGATTGCCAAATCGGGCGAGTTTAAATCCGAGTCATTGGCCRACACCGCTAGGAGAATCCATAGTGAGTTGGCTAAAATGGGCGATCAGTATCTCAGATCGGCCATCGATTACTTGGAATTGCAGCCAGACCTGACGGCCCTCGTTCGAGGGCCTACCTATTTTGCGAGTCCAAATCTGAACATAAACAGTTGGACTCGCTTACCGATATATGAATCGGACTTTGGATGGGGTCGGCCCATTTTCATGGGACCCGCAAGCATCCTTTATGAGGGCACGATTTACATCATACCGAGCCCAAGCGGCGATCGGAGTGTGTCGTTGGCAGTGTGCTTGGACCCCGATCACATGTCTTTGTTTCGAAAATGCTTGTATGACTTCTAG
>K2
ATGGAGCTGACAGTGAAGGAATCATTAATGGTGAAACCATCCAAACCCACACCGAACCAGCGGCTATGGAACTCGAATCTTGACTTGGTTGTGGGTCGGATCCATATATTGACCGTTTATTTCTATAGACCAAATGGGTCTTCCAATTTCTTTGATTCTGGGGTTCTGAAGAAGGCTCTTGCCGACGTTCTTGTTTCGTTTTTTCCGATGGCCGGACGTCTGGGTAACGATGGAGATGGCAGAGTTGAAATTAACTGCAACGGCGAGGGTGTTTTGTTTGTGGAAGCTGAAGCGGATTGTAGCATTGATGATTTTGGTGAGACTACGCCGTCACCGGAGCTACGAAAGTTGGCGCCGACGGTGGATTACTCCGACCAAGTCTCTTCCTATCCGCTCTGTATCACACAGGTTACACGCTTCAACTGTGGCGGGGTTTCTCTCGGGTGTGGCCTGCACCATACGTTATCCGATGGACTCTCATCTCTTCACTTCATCAATRCATGGTCCGATAAAGCCCGTGGATTGTCGGTCGCGATTCCACCGTTCRTCGACCGCTCCCTCCTCCGTGCCCGTGACCCACCGACCGCCATGTTCGAACATCTCGAATACCACTCCCCGCCATCGCTCATCGCCCCGTCACAAAACCAAAACTYCACATCCCATCCTAAGCTTGCTTCGACCRCCATGCTGCGACTCACATTGGATCAAATCAATGGTCTTAAATCAAAGGCCAAGGGCGATGGAAGCGTGTACCATAGCACGTACGAGATCTTAGCCGCTCATCTATGGCGATGTGCATGCGAAGCGCGTGGACTATCAGACGATCAACCAACGAAACTGTACGTGGCTACTGACGGACGATCAAGATTGAACCCTCCCCTCCCTCCCGGATACCTAGGAAATGTCGTTTTCAAAGCCACTCCGATTGCCAAATCGGGCGAGTTTAAATCCGAGTCATTGGCCRACACCGCTAGGAGAATCCATAGTGAGTTGGCTAAAATGGGCGATCAGTATCTCAGATCGGCCATCGATTACTTGGAATTGCAGCCAGACCTGACGGCCCTCGTTCGAGGGCCTACCTATTTTGCGAGTCCAAATCTGAACATAAACAGTTGGACTCGCTTACCGATATATGAATCGGACTTTGGATGGGGTCGGCCCATTTTCATGGGACCCGCAAGCATCCTTTATGAGGGCACGATTTACATCATACCGAGCCCAAGCGGCGATCGGAGTGTGTCGTTGGCAGTGTGCTTGGACCCCGATCACATGTCTTTGTTTCGAAAATGCTTGTATGACTTCTAG
>K3
ATGGAGCTGACAGTGAAGGAATCATTAATGGTGAAACCATCCAAACCCACACCGAACCAGCGGCTATGGAACTCGAATCTTGACTTGGTTGTGGGTCGGATCCATATATTGACCGTTTATTTCTATAGACCAAATGGGTCTTCCAATTTCTTTGATTCTGGGGTTCTGAAGAAGGCTCTTGCCGACGTTCTTGTTTCGTTTTTTCCGATGGCCGGACGTCTGGGTAACGATGGAGATGGCAGAGTTGAAATTAACTGCAACGGCGAGGGTGTTTTGTTTGTGGAAGCTGAAGCGGATTGTAGCATTGATGATTTTGGTGAGACTACGCCGTCACCGGAGCTACGAAAGTTGGCGCCGACGGTGGATTACTCCGACCAAGTCTCTTCCTATCCGCTCTGTATCACACAGGTTACACGCTTCAACTGTGGCGGGGTTTCTCTCGGGTGTGGCCTGCACCATACGTTATCCGATGGACTCTCATCTCTTCACTTCATCAATRCATGGTCCGATAAAGCCCGTGGATTGTCGGTCGCGATTCCACCGTTCRTCGACCGCTCCCTCCTCCGTGCCCGTGACCCACCGACCGCCATGTTCGAACATCTCGAATACCACTCCCCGCCATCGCTCATCGCCCCGTCACAAAACCAAAACTYCACATCCCATCCTAAGCTTGCTTCGACCRCCATGCTGCGACTCACATTGGATCAAATCAATGGTCTTAAATCAAAGGCCAAGGGCGATGGAAGCGTGTACCATAGCACGTACGAGATCTTAGCCGCTCATCTATGGCGATGTGCATGCGAAGCGCGTGGACTATCAGACGATCAACCAACGAAACTGTACGTGGCTACTGACGGACGATCAAGATTGAACCCTCCCCTCCCTCCCGGATACCTAGGAAATGTCGTTTTCAAAGCCACTCCGATTGCCAAATCGGGCGAGTTTAAATCCGAGTCATTGGCCRACACCGCTAGGAGAATCCATAGTGAGTTGGCTAAAATGGGCGATCAGTATCTCAGATCGGCCATCGATTACTTGGAATTGCAGCCAGACCTGACGGCCCTCGTTCGAGGGCCTACCTATTTTGCGAGTCCAAATCTGAACATAAACAGTTGGACTCGCTTACCGATATATGAATCGGACTTTGGATGGGGTCGGCCCATTTTCATGGGACCCGCAAGCATCCTTTATGAGGGCACGATTTACATCATACCGAGCCCAAGCGGCGATCGGAGTGTGTCGTTGGCAGTGTGCTTGGACCCCGATCACATGTCTTTGTTTCGAAAATGCTTGTATGACTTCTAG
>S3
ATGGAGCTGACAGTGAAGGAATCATTAATGGTGAAACCATCCAAACCCACACCGAACCAGCGGCTATGGAACTCGAATCTTGACTTGGTTGTGGGTCGGATCCATATATTGACCGTTTATTTCTATAGACCAAATGGGTCTTCCAATTTCTTTGATTCTGGGGTTCTGAAGAAGGCTCTTGCCGACGTTCTTGTTTCGTTTTTTCCGATGGCCGGACGTCTGGGTAACGATGGAGATGGCAGAGTTGAAATTAACTGCAACGGCGAGGGTGTTTTGTTTGTGGAAGCTGAAGCGGATTGTAGCATTGATGATTTTGGTGAGACTACGCCGTCACCGGAGCTACGAAAGTTGGCGCCGACGGTGGATTACTCCGACCAAGTCTCTTCCTATCCGCTCTGTATCACACAGGTTACACGCTTCAACTGTGGCGGGGTTTCTCTCGGGTGTGGCCTGCACCATACGTTATCCGATGGACTCTCATCTCTTCACTTCATCAATRCATGGTCCGATAAAGCCCGTGGATTGTCGGTCGCGATTCCACCGTTCRTCGACCGCTCCCTCCTCCGTGCCCGTGACCCACCGACCGCCATGTTCGAACATCTCGAATACCACTCCCCGCCATCGCTCATCGCCCCGTCACAAAACCAAAACTYCACATCCCATCCTAAGCTTGCTTCGACCRCCATGCTGCGACTCACATTGGATCAAATCAATGGTCTTAAATCAAAGGCCAAGGGCGATGGAAGCGTGTACCATAGCACGTACGAGATCTTAGCCGCTCATCTATGGCGATGTGCATGCGAAGCGCGTGGACTATCAGACGATCAACCAACGAAACTGTACGTGGCTACTGACGGACGATCAAGATTGAACCCTCCCCTCCCTCCCGGATACCTAGGAAATGTCGTTTTCAAAGCCACTCCGATTGCCAAATCGGGCGAGTTTAAATCCGAGTCATTGGCCRACACCGCTAGGAGAATCCATAGTGAGTTGGCTAAAATGGGCGATCAGTATCTCAGATCGGCCATCGATTACTTGGAATTGCAGCCAGACCTGACGGCCCTCGTTCGAGGGCCTACCTATTTTGCGAGTCCAAATCTGAACATAAACAGTTGGACTCGCTTACCGATATATGAATCGGACTTTGGATGGGGTCGGCCCATTTTCATGGGACCCGCAAGCATCCTTTATGAGGGCACGATTTACATCATACCGAGCCCAAGCGGCGATCGGAGTGTGTCGTTGGCAGTGTGCTTGGACCCCGATCACATGTCTTTGTTTCGAAAATGCTTGTATGACTTCTAG
>A4
ATGGAGCTGACAGTGAAGGAATCATTAATGGTGAAACCATCCAAACCCACACCGAACCAGCGGCTATGGAACTCGAATCTTGACTTGGTTGTGGGTCGGATCCATATATTGACCGTTTATTTCTATAGACCAAATGGGTCTTCCAATTTCTTTGATTCTGGGGTTCTGAAGAAGGCTCTTGCCGACGTTCTTGTTTCGTTTTTTCCGATGGCCGGACGTCTGGGTAACGATGGAGATGGCAGAGTTGAAATTAACTGCAACGGCGAGGGTGTTTTGTTTGTGGAAGCTGAAGCGGATTGTAGCATTGATGATTTTGGTGAGACTACGCCGTCACCGGAGCTACGAAAGTTGGCGCCGACGGTGGATTACTCCGACCAAGTCTCTTCCTATCCGCTCTGTATCACACAGGTTACACGCTTCAACTGTGGCGGGGTTTCTCTCGGGTGTGGCCTGCACCATACGTTATCCGATGGACTCTCATCTCTTCACTTCATCAATGCATGGTCCGATAAAGCCCGTGGATTGTCGGTCGCGATTCCACCGTTCGTCGACCGCTCCCTCCTCCGTGCCCGTGACCCACCGACCGCCATGTTCGAACATCTCGAATACCACTCCCCGCCATCGCTCATCGCCCCGTCACAAAACCAAAACTCCACATCCCATCCTAAGCTTGCTTCGACCACCATGCTGCGACTCACATTGGATCAAATCAATGGTCTTAAATCAAAGGCCAAGGGCGATGGAAGCGTGTACCATAGCACGTACGAGATCTTAGCCGCTCATCTATGGCGATGTGCATGCRAAGCGCGTGGACTATCAGACGATCAACCAACGAAACTGTACGTGGCTACTGACGGACGATCAAGATTGAACCCTCCCCTCCCTCCCGGATACCTAGGAAATGTCGTTTTCAAAGCCACTCCGATTGCCAAATCGGGCGAGTTTAAATCCGAGTCATTGGCCRACACCGCTAGGAGAATCCATAGTGAGTTGGCTAAAATGGGCGATCAGTATCTCAGATCGGCCATCGATTACTTGGAATTGCAGCCAGACCTGACGGCCCTCGTTCGAGGGCCTACCTATTTTGCGAGTCCAAATCTGAACATAAACAGTTGGACTCGCTTACCGATATATGAATCGGACTTTGGATGGGGTCGGCCCATTTTCATGGGACCCGCAAGCATCCTTTATGAGGGCACGATTTACATCATACCGAGCCCAAGCGGCGATCGGAGTGTGTCGTTGGCAGTGTGCTTGGACCCCGATCACATGTCTTTGTTTCGAAAATGCTTGTATGACTTCTAG
>B1
ATGGAGCTGACAGTGAAGGAATCATTAATGGTGAAACCATCCAAACCCACACCGAACCAGCGGCTATGGAACTCGAATCTTGACTTGGTTGTGGGTCGGATCCATATATTGACCGTTTATTTCTATAGACCAAATGGGTCTTCCAATTTCTTTGATTCTGGGGTTCTGAAGAAGGCTCTTGCCGACGTTCTTGTTTCGTTTTTTCCGATGGCCGGACGTCTGGGTAACGATGGAGATGGCAGAGTTGAAATTAACTGCAACGGCGAGGGTGTTTTGTTTGTGGAAGCTGAAGCGGATTGTAGCATTGATGATTTTGGTGAGACTACGCCGTCACCGGAGCTACGAAAGTTGGCGCCGACGGTGGATTACTCCGACCAAGTCTCTTCCTATCCGCTCTGTATCACACAGGTTACACGCTTCAACTGTGGCGGGGTTTCTCTCGGGTGTGGCCTGCACCATACGTTATCCGATGGACTCTCATCTCTTCACTTCATCAATGCATGGTCCGATAAAGCCCGTGGATTGTCGGTCGCGATTCCACCGTTCGTCGACCGCTCCCTCCTCCGTGCCCGTGACCCACCGACCGCCATGTTCGAACATCTCGAATACCACTCCCCGCCATCGCTCATCGCCCCGTCACAAAACCAAAACTCCACATCCCATCCTAAGCTTGCTTCGACCACCATGCTGCGACTCACATTGGATCAAATCAATGGTCTTAAATCAAAGGCCAAGGGCGATGGAAGCGTGTACCATAGCACGTACGAGATCTTAGCCGCTCATCTATGGCGATGTGCATGCGAAGCGCGTGGACTATCAGACGATCAACCAACGAAACTGTACGTGGCTACTGACGGACGATCAAGATTGAACCCTCCCCTCCCTCCCGGATACCTAGGAAATGTCGTTTTCAAAGCCACTCCGATTGCCAAATCGGGCGAGTTTAAATCCGAGTCATTGGCCGACACCGCTAGGAGAATCCATAGTGAGTTGGCTAAAATGGGCGATCAGTATCTCAGATCGGCCATCGATTACTTGGAATTGCAGCCAGACCTGACGGCCCTCGTTCGAGGGCCTACCTATTTTGCGAGTCCAAATCTGAACATAAACAGTTGGACTCGCTTACCGATATATGAATCGGACTTTGGATGGGGTCGGCCCATTTTCATGGGACCCGCAAGCATCCTTTATGAGGGCACGATTTACATCATACCGAGCCCAAGCGGCGATCGGAGTGTGTCGTTGGCAGTGTGCTTGGACCCCGATCACATGTCTTTGTTTCGAAAATGCTTGTATGACTTCTAG
>E4
ATGGAGCTGACAGTGAAGGAATCATTAATGGTGAAACCATCCAAACCCACACCGAACCAGCGGCTATGGAACTCGAATCTTGACTTGGTTGTGGGTCGGATCCATATATTGACCGTTTATTTCTATAGACCAAATGGGTCTTCCAATTTCTTTGATTCTGGGGTTCTGAAGAAGGCTCTTGCCGACGTTCTTGTTTCGTTTTTTCCGATGGCCGGACGTCTGGGTAACGATGGAGATGGCAGAGTTGAAATTAACTGCAACGGCGAGGGTGTTTTGTTTGTGGAAGCTGAAGCGGATTGTAGCATTGATGATTTTGGTGAGACTACGCCGTCACCGGAGCTACGAAAGTTGGCGCCGACGGTGGATTACTCCGACCAAGTCTCTTCCTATCCGCTCTGTATCACACAGGTTACACGCTTCAACTGTGGCGGGGTTTCTCTCGGGTGTGGCCTGCACCATACGTTATCCGATGGACTCTCATCTCTTCACTTCATCAATGCATGGTCCGATAAAGCCCGTGGATTGTCGGTCGCGATTCCACCGTTCGTCGACCGCTCCCTCCTCCGTGCCCGTGACCCACCGACCGCCATGTTCGAACATCTCGAATACCACTCCCCGCCATCGCTCATCGCCCCGTCACAAAACCAAAACTCCACATCCCATCCTAAGCTTGCTTCGACCACCATGCTGCGACTCACATTGGATCAAATCAATGGTCTTAAATCAAAGGCCAAGGGCGATGGAAGCGTGTACCATAGCACGTACGAGATCTTAGCCGCTCATCTATGGCGATGTGCATGCGAAGCGCGTGGACTATCAGACGATCAACCAACGAAACTGTACGTGGCTACTGACGGACGATCAAGATTGAACCCTCCCCTCCCTCCCGGATACCTAGGAAATGTCGTTTTCAAAGCCACTCCGATTGCCAAATCGGGCGAGTTTAAATCCGAGTCATTGGCCGACACCGCTAGGAGAATCCATAGTGAGTTGGCTAAAATGGGCGATCAGTATCTCAGATCGGCCATCGATTACTTGGAATTGCAGCCAGACCTGACGGCCCTCGTTCGAGGGCCTACCTATTTTGCGAGTCCAAATCTGAACATAAACAGTTGGACTCGCTTACCGATATATGAATCGGACTTTGGATGGGGTCGGCCCATTTTCATGGGACCCGCAAGCATCCTTTATGAGGGCACGATTTACATCATACCGAGCCCAAGCGGCGATCGGAGTGTGTCGTTGGCAGTGTGCTTGGACCCCGATCACATGTCTTTGTTTCGAAAATGCTTGTATGACTTCTAG
>U1
ATGGAGCTGACAGTGAAGGAATCATTAATGGTGAAACCATCCAAACCCACACCGAACCAGCGGCTATGGAACTCGAATCTTGACTTGGTTGTGGGTCGGATCCATATATTGACCGTTTATTTCTATAGACCAAATGGGTCTTCCAATTTCTTTGATTCTGGGGTTCTGAAGAAGGCTCTTGCCGACGTTCTTGTTTCGTTTTTTCCGATGGCCGGACGTCTGGGTAACGATGGAGATGGCAGAGTTGAAATTAACTGCAACGGCGAGGGTGTTTTGTTTGTGGAAGCTGAAGCGGATTGTAGCATTGATGATTTTGGTGAGACTACGCCGTCACCGGAGCTACGAAAGTTGGCGCCGACGGTGGATTACTCCGACCAAGTCTCTTCCTATCCGCTCTGTATCACACAGGTTACACGCTTCAACTGTGGCGGGGTTTCTCTCGGGTGTGGCCTGCACCATACGTTATCCGATGGACTCTCATCTCTTCACTTCATCAATGCATGGTCCGATAAAGCCCGTGGATTGTCGGTCGCGATTCCACCGTTCGTCGACCGCTCCCTCCTCCGTGCCCGTGACCCACCGACCGCCATGTTCGAACATCTCGAATACCACTCCCCGCCATCGCTCATCGCCCCGTCACAAAACCAAAACTCCACATCCCATCCTAAGCTTGCTTCGACCACCATGCTGCGACTCACATTGGATCAAATCAATGGTCTTAAATCAAAGGCCAAGGGCGATGGAAGCGTGTACCATAGCACGTACGAGATCTTAGCCGCTCATCTATGGCGATGTGCATGCGAAGCGCGTGGACTATCAGACGATCAACCAACGAAACTGTACGTGGCTACTGACGGACGATCAAGATTGAACCCTCCCCTCCCTCCCGGATACCTAGGAAATGTCGTTTTCAAAGCCACTCCGATTGCCAAATCGGGCGAGTTTAAATCCGAGTCATTGGCCGACACCGCTAGGAGAATCCATAGTGAGTTGGCTAAAATGGGCGATCAGTATCTCAGATCGGCCATCGATTACTTGGAATTGCAGCCAGACCTGACGGCCCTCGTTCGAGGGCCTACCTATTTTGCGAGTCCAAATCTGAACATAAACAGTTGGACTCGCTTACCGATATATGAATCGGACTTTGGATGGGGTCGGCCCATTTTCATGGGACCCGCAAGCATCCTTTATGAGGGCACGATTTACATCATACCGAGCCCAAGCGGCGATCGGAGTGTGTCGTTGGCAGTGTGCTTGGACCCCGATCACATGTCTTTGTTTCGAAAATGCTTGTATGACTTCTAG
>W3
ATGGAGCTGACAGTGAAGGAATCATTAATGGTGAAACCATCCAAACCCACACCGAACCAGCGGCTATGGAACTCGAATCTTGACTTGGTTGTGGGTCGGATCCATATATTGACCGTTTATTTCTATAGACCAAATGGGTCTTCCAATTTCTTTGATTCTGGGGTTCTGAAGAAGGCTCTTGCCGACGTTCTTGTTTCGTTTTTTCCGATGGCCGGACGTCTGGGTAACGATGGAGATGGCAGAGTTGAAATTAACTGCAACGGCGAGGGTGTTTTGTTTGTGGAAGCTGAAGCGGATTGTAGCATTGATGATTTTGGTGAGACTACGCCGTCACCGGAGCTACGAAAGTTGGCGCCGACGGTGGATTACTCCGACCAAGTCTCTTCCTATCCGCTCTGTATCACACAGGTTACACGCTTCAACTGTGGCGGGGTTTCTCTCGGGTGTGGCCTGCACCATACGTTATCCGATGGACTCTCATCTCTTCACTTCATCAATGCATGGTCCGATAAAGCCCGTGGATTGTCGGTCGCGATTCCACCGTTCGTCGACCGCTCCCTCCTCCGTGCCCGTGACCCACCGACCGCCATGTTCGAACATCTCGAATACCACTCCCCGCCATCGCTCATCGCCCCGTCACAAAACCAAAACTCCACATCCCATCCTAAGCTTGCTTCGACCACCATGCTGCGACTCACATTGGATCAAATCAATGGTCTTAAATCAAAGGCCAAGGGCGATGGAAGCGTGTACCATAGCACGTACGAGATCTTAGCCGCTCATCTATGGCGATGTGCATGCGAAGCGCGTGGACTATCAGACGATCAACCAACGAAACTGTACGTGGCTACTGACGGACGATCAAGATTGAACCCTCCCCTCCCTCCCGGATACCTAGGAAATGTCGTTTTCAAAGCCACTCCGATTGCCAAATCGGGCGAGTTTAAATCCGAGTCATTGGCCGACACCGCTAGGAGAATCCATAGTGAGTTGGCTAAAATGGGCGATCAGTATCTCAGATCGGCCATCGATTACTTGGAATTGCAGCCAGACCTGACGGCCCTCGTTCGAGGGCCTACCTATTTTGCGAGTCCAAATCTGAACATAAACAGTTGGACTCGCTTACCGATATATGAATCGGACTTTGGATGGGGTCGGCCCATTTTCATGGGACCCGCAAGCATCCTTTATGAGGGCACGATTTACATCATACCGAGCCCAAGCGGCGATCGGAGTGTGTCGTTGGCAGTGTGCTTGGACCCCGATCACATGTCTTTGTTTCGAAAATGCTTGTATGACTTCTAG
>W5
ATGGAGCTGACAGTGAAGGAATCATTAATGGTGAAACCATCCAAACCCACACCGAACCAGCGGCTATGGAACTCGAATCTTGACTTGGTTGTGGGTCGGATCCATATATTGACCGTTTATTTCTATAGACCAAATGGGTCTTCCAATTTCTTTGATTCTGGGGTTCTGAAGAAGGCTCTTGCCGACGTTCTTGTTTCGTTTTTTCCGATGGCCGGACGTCTGGGTAACGATGGAGATGGCAGAGTTGAAATTAACTGCAACGGCGAGGGTGTTTTGTTTGTGGAAGCTGAAGCGGATTGTAGCATTGATGATTTTGGTGAGACTACGCCGTCACCGGAGCTACGAAAGTTGGCGCCGACGGTGGATTACTCCGACCAAGTCTCTTCCTATCCGCTCTGTATCACACAGGTTACACGCTTCAACTGTGGCGGGGTTTCTCTCGGGTGTGGCCTGCACCATACGTTATCCGATGGACTCTCATCTCTTCACTTCATCAATGCATGGTCCGATAAAGCCCGTGGATTGTCGGTCGCGATTCCACCGTTCGTCGACCGCTCCCTCCTCCGTGCCCGTGACCCACCGACCGCCATGTTCGAACATCTCGAATACCACTCCCCGCCATCGCTCATCGCCCCGTCACAAAACCAAAACTCCACATCCCATCCTAAGCTTGCTTCGACCACCATGCTGCGACTCACATTGGATCAAATCAATGGTCTTAAATCAAAGGCCAAGGGCGATGGAAGCGTGTACCATAGCACGTACGAGATCTTAGCCGCTCATCTATGGCGATGTGCATGCGAAGCGCGTGGACTATCAGACGATCAACCAACGAAACTGTACGTGGCTACTGACGGACGATCAAGATTGAACCCTCCCCTCCCTCCCGGATACCTAGGAAATGTCGTTTTCAAAGCCACTCCGATTGCCAAATCGGGCGAGTTTAAATCCGAGTCATTGGCCGACACCGCTAGGAGAATCCATAGTGAGTTGGCTAAAATGGGCGATCAGTATCTCAGATCGGCCATCGATTACTTGGAATTGCAGCCAGACCTGACGGCCCTCGTTCGAGGGCCTACCTATTTTGCGAGTCCAAATCTGAACATAAACAGTTGGACTCGCTTACCGATATATGAATCGGACTTTGGATGGGGTCGGCCCATTTTCATGGGACCCGCAAGCATCCTTTATGAGGGCACGATTTACATCATACCGAGCCCAAGCGGCGATCGGAGTGTGTCGTTGGCAGTGTGCTTGGACCCCGATCACATGTCTTTGTTTCGAAAATGCTTGTATGACTTCTAG
>A2
ATGGAGCTGACAGTGAAGGAATCATTAATGGTGAAACCATCCAAACCCACACCGAACCAGCGGCTATGGAACTCGAATCTTGACTTGGTTGTGGGTCGGATCCATATATTGACCGTTTATTTCTATAGACCAAATGGGTCTTCCAATTTCTTTGATTCTGGGGTTCTGAAGAAGGCTCTTGCCGACGTTCTTGTTTCGTTTTTTCCGATGGCCGGACGTCTGGGTAACGATGGAGATGGCAGAGTTGAAATTAACTGCAACGGCGAGGGTGTTTTGTTTGTGGAAGCTGAAGCGGATTGTAGCATTGATGATTTTGGTGAGACTACGCCGTCACCGGAGCTACGAAAGTTGGCGCCGACGGTGGATTACTCCGACCAAGTCTCTTCCTATCCGCTCTGTATCACACAGGTTACACGCTTCAACTGTGGCGGGGTTTCTCTCGGGTGTGGCCTGCACCATACGTTATCCGATGGACTCTCATCTCTTCACTTCATCAATRCATGGTCCGATAAAGCCCGTGGATTGTCGGTCGCGATTCCACCGTTCRTCGACCGCTCCCTCCTCCGTGCCCGTGACCCACCGACCRCCATGTTCGAACATCTCGAATACCACTCCCCGCCATCGCTCATCGCCCCGTCACAAAACCAAAACTCCACATCCCATCCTAAGCTTGCTTCGACCACCATGCTGCGACTCACATTGGATCAAATCAATGGTCTTAAATCAAAGGCCAAGGGCGATGGAAGCGTGTACCATAGCACGTACGAGATCTTAGCCGCTCATCTATGGCGATGTGCATGCGAAGCGCGTGGACTATCAGACGATCAACCAACGAAACTGTACGTGGCTACTGACGGACGATCAAGATTGAACCCTCCCCTCCCTCCCGGATACCTAGGAAATGTCGTTTTCAAAGCCACTCCGATTGCCAAATCGGGCGAGTTTAAATCCGAGTCATTGGCCGACACCGCTAGGAGAATCCATAGTGAGTTGGCTAAAATGGGCGATCAGTATCTCAGATCGGCCATCGATTACTTGGAATTGCAGCCAGACCTGACGGCCCTCGTTCGAGGGCCTACCTATTTTGCGAGTCCAAATCTGAACATAAACAGTTGGACTCGCTTACCGATATATGAATCGGACTTTGGATGGGGTCGGCCCATTTTCATGGGACCCGCAAGCATCCTTTATGAGGGCACGATTTACATCATACCGAGCCCAAGCGGCGATCGGAGTGTGTCGTTGGCAGTGTGCTTGGACCCCGATCACATGTCTTTGTTTCGAAAATGCTTGTATGACTTCTAG
>B2
ATGGAGCTGACAGTGAAGGAATCATTAATGGTGAAACCATCCAAACCCACACCGAACCAGCGGCTATGGAACTCGAATCTTGACTTGGTTGTGGGTCGGATCCATATATTGACCGTTTATTTCTATAGACCAAATGGGTCTTCCAATTTCTTTGATTCTGGGGTTCTGAAGAAGGCTCTTGCCGACGTTCTTGTTTCGTTTTTTCCGATGGCCGGACGTCTGGGTAACGATGGAGATGGCAGAGTTGAAATTAACTGCAACGGCGAGGGTGTTTTGTTTGTGGAAGCTGAAGCGGATTGTAGCATTGATGATTTTGGTGAGACTACGCCGTCACCGGAGCTACGAAAGTTGGCGCCGACGGTGGATTACTCCGACCAAGTCTCTTCCTATCCGCTCTGTATCACACAGGTTACACGCTTCAACTGTGGCGGGGTTTCTCTCGGGTGTGGCCTGCACCATACGTTATCCGATGGACTCTCATCTCTTCACTTCATCAATRCATGGTCCGATAAAGCCCGTGGATTGTCGGTCGCGATTCCACCGTTCRTCGACCGCTCCCTCCTCCGTGCCCGTGACCCACCGACCRCCATGTTCGAACATCTCGAATACCACTCCCCGCCATCGCTCATCGCCCCGTCACAAAACCAAAACTCCACATCCCATCCTAAGCTTGCTTCGACCACCATGCTGCGACTCACATTGGATCAAATCAATGGTCTTAAATCAAAGGCCAAGGGCGATGGAAGCGTGTACCATAGCACGTACGAGATCTTAGCCGCTCATCTATGGCGATGTGCATGCGAAGCGCGTGGACTATCAGACGATCAACCAACGAAACTGTACGTGGCTACTGACGGACGATCAAGATTGAACCCTCCCCTCCCTCCCGGATACCTAGGAAATGTCGTTTTCAAAGCCACTCCGATTGCCAAATCGGGCGAGTTTAAATCCGAGTCATTGGCCGACACCGCTAGGAGAATCCATAGTGAGTTGGCTAAAATGGGCGATCAGTATCTCAGATCGGCCATCGATTACTTGGAATTGCAGCCAGACCTGACGGCCCTCGTTCGAGGGCCTACCTATTTTGCGAGTCCAAATCTGAACATAAACAGTTGGACTCGCTTACCGATATATGAATCGGACTTTGGATGGGGTCGGCCCATTTTCATGGGACCCGCAAGCATCCTTTATGAGGGCACGATTTACATCATACCGAGCCCAAGCGGCGATCGGAGTGTGTCGTTGGCAGTGTGCTTGGACCCCGATCACATGTCTTTGTTTCGAAAATGCTTGTATGACTTCTAG
>B3
ATGGAGCTGACAGTGAAGGAATCATTAATGGTGAAACCATCCAAACCCACACCGAACCAGCGGCTATGGAACTCGAATCTTGACTTGGTTGTGGGTCGGATCCATATATTGACCGTTTATTTCTATAGACCAAATGGGTCTTCCAATTTCTTTGATTCTGGGGTTCTGAAGAAGGCTCTTGCCGACGTTCTTGTTTCGTTTTTTCCGATGGCCGGACGTCTGGGTAACGATGGAGATGGCAGAGTTGAAATTAACTGCAACGGCGAGGGTGTTTTGTTTGTGGAAGCTGAAGCGGATTGTAGCATTGATGATTTTGGTGAGACTACGCCGTCACCGGAGCTACGAAAGTTGGCGCCGACGGTGGATTACTCCGACCAAGTCTCTTCCTATCCGCTCTGTATCACACAGGTTACACGCTTCAACTGTGGCGGGGTTTCTCTCGGGTGTGGCCTGCACCATACGTTATCCGATGGACTCTCATCTCTTCACTTCATCAATRCATGGTCCGATAAAGCCCGTGGATTGTCGGTCGCGATTCCACCGTTCRTCGACCGCTCCCTCCTCCGTGCCCGTGACCCACCGACCRCCATGTTCGAACATCTCGAATACCACTCCCCGCCATCGCTCATCGCCCCGTCACAAAACCAAAACTCCACATCCCATCCTAAGCTTGCTTCGACCACCATGCTGCGACTCACATTGGATCAAATCAATGGTCTTAAATCAAAGGCCAAGGGCGATGGAAGCGTGTACCATAGCACGTACGAGATCTTAGCCGCTCATCTATGGCGATGTGCATGCGAAGCGCGTGGACTATCAGACGATCAACCAACGAAACTGTACGTGGCTACTGACGGACGATCAAGATTGAACCCTCCCCTCCCTCCCGGATACCTAGGAAATGTCGTTTTCAAAGCCACTCCGATTGCCAAATCGGGCGAGTTTAAATCCGAGTCATTGGCCGACACCGCTAGGAGAATCCATAGTGAGTTGGCTAAAATGGGCGATCAGTATCTCAGATCGGCCATCGATTACTTGGAATTGCAGCCAGACCTGACGGCCCTCGTTCGAGGGCCTACCTATTTTGCGAGTCCAAATCTGAACATAAACAGTTGGACTCGCTTACCGATATATGAATCGGACTTTGGATGGGGTCGGCCCATTTTCATGGGACCCGCAAGCATCCTTTATGAGGGCACGATTTACATCATACCGAGCCCAAGCGGCGATCGGAGTGTGTCGTTGGCAGTGTGCTTGGACCCCGATCACATGTCTTTGTTTCGAAAATGCTTGTATGACTTCTAG
>B4
ATGGAGCTGACAGTGAAGGAATCATTAATGGTGAAACCATCCAAACCCACACCGAACCAGCGGCTATGGAACTCGAATCTTGACTTGGTTGTGGGTCGGATCCATATATTGACCGTTTATTTCTATAGACCAAATGGGTCTTCCAATTTCTTTGATTCTGGGGTTCTGAAGAAGGCTCTTGCCGACGTTCTTGTTTCGTTTTTTCCGATGGCCGGACGTCTGGGTAACGATGGAGATGGCAGAGTTGAAATTAACTGCAACGGCGAGGGTGTTTTGTTTGTGGAAGCTGAAGCGGATTGTAGCATTGATGATTTTGGTGAGACTACGCCGTCACCGGAGCTACGAAAGTTGGCGCCGACGGTGGATTACTCCGACCAAGTCTCTTCCTATCCGCTCTGTATCACACAGGTTACACGCTTCAACTGTGGCGGGGTTTCTCTCGGGTGTGGCCTGCACCATACGTTATCCGATGGACTCTCATCTCTTCACTTCATCAATRCATGGTCCGATAAAGCCCGTGGATTGTCGGTCGCGATTCCACCGTTCRTCGACCGCTCCCTCCTCCGTGCCCGTGACCCACCGACCRCCATGTTCGAACATCTCGAATACCACTCCCCGCCATCGCTCATCGCCCCGTCACAAAACCAAAACTCCACATCCCATCCTAAGCTTGCTTCGACCACCATGCTGCGACTCACATTGGATCAAATCAATGGTCTTAAATCAAAGGCCAAGGGCGATGGAAGCGTGTACCATAGCACGTACGAGATCTTAGCCGCTCATCTATGGCGATGTGCATGCGAAGCGCGTGGACTATCAGACGATCAACCAACGAAACTGTACGTGGCTACTGACGGACGATCAAGATTGAACCCTCCCCTCCCTCCCGGATACCTAGGAAATGTCGTTTTCAAAGCCACTCCGATTGCCAAATCGGGCGAGTTTAAATCCGAGTCATTGGCCGACACCGCTAGGAGAATCCATAGTGAGTTGGCTAAAATGGGCGATCAGTATCTCAGATCGGCCATCGATTACTTGGAATTGCAGCCAGACCTGACGGCCCTCGTTCGAGGGCCTACCTATTTTGCGAGTCCAAATCTGAACATAAACAGTTGGACTCGCTTACCGATATATGAATCGGACTTTGGATGGGGTCGGCCCATTTTCATGGGACCCGCAAGCATCCTTTATGAGGGCACGATTTACATCATACCGAGCCCAAGCGGCGATCGGAGTGTGTCGTTGGCAGTGTGCTTGGACCCCGATCACATGTCTTTGTTTCGAAAATGCTTGTATGACTTCTAG
>U2
ATGGAGCTGACAGTGAAGGAATCATTAATGGTGAAACCATCCAAACCCACACCGAACCAGCGGCTATGGAACTCGAATCTTGACTTGGTTGTGGGTCGGATCCATATATTGACCGTTTATTTCTATAGACCAAATGGGTCTTCCAATTTCTTTGATTCTGGGGTTCTGAAGAAGGCTCTTGCCGACGTTCTTGTTTCGTTTTTTCCGATGGCCGGACGTCTGGGTAACGATGGAGATGGCAGAGTTGAAATTAACTGCAACGGCGAGGGTGTTTTGTTTGTGGAAGCTGAAGCGGATTGTAGCATTGATGATTTTGGTGAGACTACGCCGTCACCGGAGCTACGAAAGTTGGCGCCGACGGTGGATTACTCCGACCAAGTCTCTTCCTATCCGCTCTGTATCACACAGGTTACACGCTTCAACTGTGGCGGGGTTTCTCTCGGGTGTGGCCTGCACCATACGTTATCCGATGGACTCTCATCTCTTCACTTCATCAATRCATGGTCCGATAAAGCCCGTGGATTGTCGGTCGCGATTCCACCGTTCRTCGACCGCTCCCTCCTCCGTGCCCGTGACCCACCGACCRCCATGTTCGAACATCTCGAATACCACTCCCCGCCATCGCTCATCGCCCCGTCACAAAACCAAAACTCCACATCCCATCCTAAGCTTGCTTCGACCACCATGCTGCGACTCACATTGGATCAAATCAATGGTCTTAAATCAAAGGCCAAGGGCGATGGAAGCGTGTACCATAGCACGTACGAGATCTTAGCCGCTCATCTATGGCGATGTGCATGCGAAGCGCGTGGACTATCAGACGATCAACCAACGAAACTGTACGTGGCTACTGACGGACGATCAAGATTGAACCCTCCCCTCCCTCCCGGATACCTAGGAAATGTCGTTTTCAAAGCCACTCCGATTGCCAAATCGGGCGAGTTTAAATCCGAGTCATTGGCCGACACCGCTAGGAGAATCCATAGTGAGTTGGCTAAAATGGGCGATCAGTATCTCAGATCGGCCATCGATTACTTGGAATTGCAGCCAGACCTGACGGCCCTCGTTCGAGGGCCTACCTATTTTGCGAGTCCAAATCTGAACATAAACAGTTGGACTCGCTTACCGATATATGAATCGGACTTTGGATGGGGTCGGCCCATTTTCATGGGACCCGCAAGCATCCTTTATGAGGGCACGATTTACATCATACCGAGCCCAAGCGGCGATCGGAGTGTGTCGTTGGCAGTGTGCTTGGACCCCGATCACATGTCTTTGTTTCGAAAATGCTTGTATGACTTCTAG
>U3
ATGGAGCTGACAGTGAAGGAATCATTAATGGTGAAACCATCCAAACCCACACCGAACCAGCGGCTATGGAACTCGAATCTTGACTTGGTTGTGGGTCGGATCCATATATTGACCGTTTATTTCTATAGACCAAATGGGTCTTCCAATTTCTTTGATTCTGGGGTTCTGAAGAAGGCTCTTGCCGACGTTCTTGTTTCGTTTTTTCCGATGGCCGGACGTCTGGGTAACGATGGAGATGGCAGAGTTGAAATTAACTGCAACGGCGAGGGTGTTTTGTTTGTGGAAGCTGAAGCGGATTGTAGCATTGATGATTTTGGTGAGACTACGCCGTCACCGGAGCTACGAAAGTTGGCGCCGACGGTGGATTACTCCGACCAAGTCTCTTCCTATCCGCTCTGTATCACACAGGTTACACGCTTCAACTGTGGCGGGGTTTCTCTCGGGTGTGGCCTGCACCATACGTTATCCGATGGACTCTCATCTCTTCACTTCATCAATRCATGGTCCGATAAAGCCCGTGGATTGTCGGTCGCGATTCCACCGTTCRTCGACCGCTCCCTCCTCCGTGCCCGTGACCCACCGACCRCCATGTTCGAACATCTCGAATACCACTCCCCGCCATCGCTCATCGCCCCGTCACAAAACCAAAACTCCACATCCCATCCTAAGCTTGCTTCGACCACCATGCTGCGACTCACATTGGATCAAATCAATGGTCTTAAATCAAAGGCCAAGGGCGATGGAAGCGTGTACCATAGCACGTACGAGATCTTAGCCGCTCATCTATGGCGATGTGCATGCGAAGCGCGTGGACTATCAGACGATCAACCAACGAAACTGTACGTGGCTACTGACGGACGATCAAGATTGAACCCTCCCCTCCCTCCCGGATACCTAGGAAATGTCGTTTTCAAAGCCACTCCGATTGCCAAATCGGGCGAGTTTAAATCCGAGTCATTGGCCGACACCGCTAGGAGAATCCATAGTGAGTTGGCTAAAATGGGCGATCAGTATCTCAGATCGGCCATCGATTACTTGGAATTGCAGCCAGACCTGACGGCCCTCGTTCGAGGGCCTACCTATTTTGCGAGTCCAAATCTGAACATAAACAGTTGGACTCGCTTACCGATATATGAATCGGACTTTGGATGGGGTCGGCCCATTTTCATGGGACCCGCAAGCATCCTTTATGAGGGCACGATTTACATCATACCGAGCCCAAGCGGCGATCGGAGTGTGTCGTTGGCAGTGTGCTTGGACCCCGATCACATGTCTTTGTTTCGAAAATGCTTGTATGACTTCTAG
>C1
ATGGAGCTGACAGTGAAGGAATCATTAATGGTGAAACCATCCAAACCCACACCGAACCAGCGGCTATGGAACTCGAATCTTGACTTGGTTGTGGGTCGGATCCATATATTGACCGTTTATTTCTATAGACCAAATGGGTCTTCCAATTTCTTTGATTCTGGGGTTCTGAAGAAGGCTCTTGCCGACGTTCTTGTTTCGTTTTTTCCGATGGCCGGACGTCTGGGTAACGATGGAGATGGCAGAGTTGAAATTAACTGCAACGGCGAGGGTGTTTTGTTTGTGGAAGCTGAAGCGGATTGTAGCATTGATGATTTTGGTGAGACTACGCCGTCACCGGAGCTACGAAAGTTGGCGCCGACGGTGGATTACTCCGACCAAGTCTCTTCCTATCCGCTCTGTATCACACAGGTTACACGCTTCAACTGTGGCGGGGTTTCTCTCGGGTGTGGCCTGCACCATACGTTATCCGATGGACTCTCATCTCTTCACTTCATCAATGCATGGTCCGATAAAGCCCGTGGATTGTCGGTCGCGATTCCACCGTTCGTCGACCGCTCCCTCCTCCGTGCCCGTGACCCACCGACCGCCATGTTCGAACATCTCGAATACCACTCCCCGCCATCGCTCATCGCCCCGTCACAAAACCAAAACTCCACATCCCATCCTAAGCTTGCTTCGACCACCATGCTGCGACTCACATTGGATCAAATCAATGGTCTTAAATCAAAGGCCAAGGGCGATGGAAGCGTGTACCATAGCACGTACGAGATCTTAGCCGCTCATCTATGGCGATGTGCATGCGAAGCGCGTGGACTATCAGACGATCAACCAACGAAACTGTACGTGGCTACTGACGGACGATCAAGATTGAACCCTCCCCTCCCTCCCGGATACCTAGGAAATGTCGTTTTCAAAGCCACTCCGATTGCCAAATCGGGCGAGTTTAAATCCGAGTCATTGGCCGACACCGCTAGGAGAATCCATAKTGAGTTGGCTAAAATGGGCGATCAGTATCTCAGATCGGCCATCGATTACTTGGAATTGCAGCCAGACCTGACGGCCCTCGTTCGAGGGCCTACCTATTTTGCGAGTCCAAATCTGAACATAAACAGTTGGACTCGCTTACCGATATATGAATCGGACTTTGGATGGGGTCGGCCCATTTTCATGGGACCCGCAAGCATCCTTTATGAGGGCACGATTTACATCATACCGAGCCCAAGCGGCGATCGGAGTGTGTCGTTGGCAGTGTGCTTGGACCCCGATCACATGTCTTTGTTTCGAAAATGCTTGTATGACTTCTAG
>C2
ATGGAGCTGACAGTGAAGGAATCATTAATGGTGAAACCATCCAAACCCACACCGAACCAGCGGCTATGGAACTCGAATCTTGACTTGGTTGTGGGTCGGATCCATATATTGACCGTTTATTTCTATAGACCAAATGGGTCTTCCAATTTCTTTGATTCTGGGGTTCTGAAGAAGGCTCTTGCCGACGTTCTTGTTTCGTTTTTTCCGATGGCCGGACGTCTGGGTAACGATGGAGATGGCAGAGTTGAAATTAACTGCAACGGCGAGGGTGTTTTGTTTGTGGAAGCTGAAGCGGATTGTAGCATTGATGATTTTGGTGAGACTACGCCGTCACCGGAGCTACGAAAGTTGGCGCCGACGGTGGATTACTCCGACCAAGTCTCTTCCTATCCGCTCTGTATCACACAGGTTACACGCTTCAACTGTGGCGGGGTTTCTCTCGGGTGTGGCCTGCACCATACGTTATCCGATGGACTCTCATCTCTTCACTTCATCAATGCATGGTCCGATAAAGCCCGTGGATTGTCGGTCGCGATTCCACCGTTCGTCGACCGCTCCCTCCTCCGTGCCCGTGACCCACCGACCGCCATGTTCGAACATCTCGAATACCACTCCCCGCCATCGCTCATCGCCCCGTCACAAAACCAAAACTCCACATCCCATCCTAAGCTTGCTTCGACCACCATGCTGCGACTCACATTGGATCAAATCAATGGTCTTAAATCAAAGGCCAAGGGCGATGGAAGCGTGTACCATAGCACGTACGAGATCTTAGCCGCTCATCTATGGCGATGTGCATGCGAAGCGCGTGGACTATCAGACGATCAACCAACGAAACTGTACGTGGCTACTGACGGACGATCAAGATTGAACCCTCCCCTCCCTCCCGGATACCTAGGAAATGTCGTTTTCAAAGCCACTCCGATTGCCAAATCGGGCGAGTTTAAATCCGAGTCATTGGCCGACACCGCTAGGAGAATCCATAKTGAGTTGGCTAAAATGGGCGATCAGTATCTCAGATCGGCCATCGATTACTTGGAATTGCAGCCAGACCTGACGGCCCTCGTTCGAGGGCCTACCTATTTTGCGAGTCCAAATCTGAACATAAACAGTTGGACTCGCTTACCGATATATGAATCGGACTTTGGATGGGGTCGGCCCATTTTCATGGGACCCGCAAGCATCCTTTATGAGGGCACGATTTACATCATACCGAGCCCAAGCGGCGATCGGAGTGTGTCGTTGGCAGTGTGCTTGGACCCCGATCACATGTCTTTGTTTCGAAAATGCTTGTATGACTTCTAG
>C3
ATGGAGCTGACAGTGAAGGAATCATTAATGGTGAAACCATCCAAACCCACACCGAACCAGCGGCTATGGAACTCGAATCTTGACTTGGTTGTGGGTCGGATCCATATATTGACCGTTTATTTCTATAGACCAAATGGGTCTTCCAATTTCTTTGATTCTGGGGTTCTGAAGAAGGCTCTTGCCGACGTTCTTGTTTCGTTTTTTCCGATGGCCGGACGTCTGGGTAACGATGGAGATGGCAGAGTTGAAATTAACTGCAACGGCGAGGGTGTTTTGTTTGTGGAAGCTGAAGCGGATTGTAGCATTGATGATTTTGGTGAGACTACGCCGTCACCGGAGCTACGAAAGTTGGCGCCGACGGTGGATTACTCCGACCAAGTCTCTTCCTATCCGCTCTGTATCACACAGGTTACACGCTTCAACTGTGGCGGGGTTTCTCTCGGGTGTGGCCTGCACCATACGTTATCCGATGGACTCTCATCTCTTCACTTCATCAATGCATGGTCCGATAAAGCCCGTGGATTGTCGGTCGCGATTCCACCGTTCGTCGACCGCTCCCTCCTCCGTGCCCGTGACCCACCGACCGCCATGTTCGAACATCTCGAATACCACTCCCCGCCATCGCTCATCGCCCCGTCACAAAACCAAAACTCCACATCCCATCCTAAGCTTGCTTCGACCACCATGCTGCGACTCACATTGGATCAAATCAATGGTCTTAAATCAAAGGCCAAGGGCGATGGAAGCGTGTACCATAGCACGTACGAGATCTTAGCCGCTCATCTATGGCGATGTGCATGCGAAGCGCGTGGACTATCAGACGATCAACCAACGAAACTGTACGTGGCTACTGACGGACGATCAAGATTGAACCCTCCCCTCCCTCCCGGATACCTAGGAAATGTCGTTTTCAAAGCCACTCCGATTGCCAAATCGGGCGAGTTTAAATCCGAGTCATTGGCCGACACCGCTAGGAGAATCCATAKTGAGTTGGCTAAAATGGGCGATCAGTATCTCAGATCGGCCATCGATTACTTGGAATTGCAGCCAGACCTGACGGCCCTCGTTCGAGGGCCTACCTATTTTGCGAGTCCAAATCTGAACATAAACAGTTGGACTCGCTTACCGATATATGAATCGGACTTTGGATGGGGTCGGCCCATTTTCATGGGACCCGCAAGCATCCTTTATGAGGGCACGATTTACATCATACCGAGCCCAAGCGGCGATCGGAGTGTGTCGTTGGCAGTGTGCTTGGACCCCGATCACATGTCTTTGTTTCGAAAATGCTTGTATGACTTCTAG
>C4
ATGGAGCTGACAGTGAAGGAATCATTAATGGTGAAACCATCCAAACCCACACCGAACCAGCGGCTATGGAACTCGAATCTTGACTTGGTTGTGGGTCGGATCCATATATTGACCGTTTATTTCTATAGACCAAATGGGTCTTCCAATTTCTTTGATTCTGGGGTTCTGAAGAAGGCTCTTGCCGACGTTCTTGTTTCGTTTTTTCCGATGGCCGGACGTCTGGGTAACGATGGAGATGGCAGAGTTGAAATTAACTGCAACGGCGAGGGTGTTTTGTTTGTGGAAGCTGAAGCGGATTGTAGCATTGATGATTTTGGTGAGACTACGCCGTCACCGGAGCTACGAAAGTTGGCGCCGACGGTGGATTACTCCGACCAAGTCTCTTCCTATCCGCTCTGTATCACACAGGTTACACGCTTCAACTGTGGCGGGGTTTCTCTCGGGTGTGGCCTGCACCATACGTTATCCGATGGACTCTCATCTCTTCACTTCATCAATGCATGGTCCGATAAAGCCCGTGGATTGTCGGTCGCGATTCCACCGTTCGTCGACCGCTCCCTCCTCCGTGCCCGTGACCCACCGACCGCCATGTTCGAACATCTCGAATACCACTCCCCGCCATCGCTCATCGCCCCGTCACAAAACCAAAACTCCACATCCCATCCTAAGCTTGCTTCGACCACCATGCTGCGACTCACATTGGATCAAATCAATGGTCTTAAATCAAAGGCCAAGGGCGATGGAAGCGTGTACCATAGCACGTACGAGATCTTAGCCGCTCATCTATGGCGATGTGCATGCGAAGCGCGTGGACTATCAGACGATCAACCAACGAAACTGTACGTGGCTACTGACGGACGATCAAGATTGAACCCTCCCCTCCCTCCCGGATACCTAGGAAATGTCGTTTTCAAAGCCACTCCGATTGCCAAATCGGGCGAGTTTAAATCCGAGTCATTGGCCGACACCGCTAGGAGAATCCATAKTGAGTTGGCTAAAATGGGCGATCAGTATCTCAGATCGGCCATCGATTACTTGGAATTGCAGCCAGACCTGACGGCCCTCGTTCGAGGGCCTACCTATTTTGCGAGTCCAAATCTGAACATAAACAGTTGGACTCGCTTACCGATATATGAATCGGACTTTGGATGGGGTCGGCCCATTTTCATGGGACCCGCAAGCATCCTTTATGAGGGCACGATTTACATCATACCGAGCCCAAGCGGCGATCGGAGTGTGTCGTTGGCAGTGTGCTTGGACCCCGATCACATGTCTTTGTTTCGAAAATGCTTGTATGACTTCTAG
>C5
ATGGAGCTGACAGTGAAGGAATCATTAATGGTGAAACCATCCAAACCCACACCGAACCAGCGGCTATGGAACTCGAATCTTGACTTGGTTGTGGGTCGGATCCATATATTGACCGTTTATTTCTATAGACCAAATGGGTCTTCCAATTTCTTTGATTCTGGGGTTCTGAAGAAGGCTCTTGCCGACGTTCTTGTTTCGTTTTTTCCGATGGCCGGACGTCTGGGTAACGATGGAGATGGCAGAGTTGAAATTAACTGCAACGGCGAGGGTGTTTTGTTTGTGGAAGCTGAAGCGGATTGTAGCATTGATGATTTTGGTGAGACTACGCCGTCACCGGAGCTACGAAAGTTGGCGCCGACGGTGGATTACTCCGACCAAGTCTCTTCCTATCCGCTCTGTATCACACAGGTTACACGCTTCAACTGTGGCGGGGTTTCTCTCGGGTGTGGCCTGCACCATACGTTATCCGATGGACTCTCATCTCTTCACTTCATCAATGCATGGTCCGATAAAGCCCGTGGATTGTCGGTCGCGATTCCACCGTTCGTCGACCGCTCCCTCCTCCGTGCCCGTGACCCACCGACCGCCATGTTCGAACATCTCGAATACCACTCCCCGCCATCGCTCATCGCCCCGTCACAAAACCAAAACTCCACATCCCATCCTAAGCTTGCTTCGACCACCATGCTGCGACTCACATTGGATCAAATCAATGGTCTTAAATCAAAGGCCAAGGGCGATGGAAGCGTGTACCATAGCACGTACGAGATCTTAGCCGCTCATCTATGGCGATGTGCATGCGAAGCGCGTGGACTATCAGACGATCAACCAACGAAACTGTACGTGGCTACTGACGGACGATCAAGATTGAACCCTCCCCTCCCTCCCGGATACCTAGGAAATGTCGTTTTCAAAGCCACTCCGATTGCCAAATCGGGCGAGTTTAAATCCGAGTCATTGGCCGACACCGCTAGGAGAATCCATAKTGAGTTGGCTAAAATGGGCGATCAGTATCTCAGATCGGCCATCGATTACTTGGAATTGCAGCCAGACCTGACGGCCCTCGTTCGAGGGCCTACCTATTTTGCGAGTCCAAATCTGAACATAAACAGTTGGACTCGCTTACCGATATATGAATCGGACTTTGGATGGGGTCGGCCCATTTTCATGGGACCCGCAAGCATCCTTTATGAGGGCACGATTTACATCATACCGAGCCCAAGCGGCGATCGGAGTGTGTCGTTGGCAGTGTGCTTGGACCCCGATCACATGTCTTTGTTTCGAAAATGCTTGTATGACTTCTAG
>D1
ATGGAGCTGACAGTGAAGGAATCATTAATGGTGAAACCATCCAAACCCACACCGAACCAGCGGCTATGGAACTCGAATCTTGACTTGGTTGTGGGTCGGATCCATATATTGACCGTTTATTTCTATAGACCAAATGGGTCTTCCAATTTCTTTGATTCTGGGGTTCTGAAGAAGGCTCTTGCCGACGTTCTTGTTTCGTTTTTTCCGATGGCCGGACGTCTGGGTAACGATGGAGATGGCAGAGTTGAAATTAACTGCAACGGCGAGGGTGTTTTGTTTGTGGAAGCTGAAGCGGATTGTAGCATTGATGATTTTGGTGAGACTACGCCGTCACCGGAGCTACGAAAGTTGGCGCCGACGGTGGATTACTCCGACCAAGTCTCTTCCTATCCGCTCTGTATCACACAGGTTACACGCTTCAACTGTGGCGGGGTTTCTCTCGGGTGTGGCCTGCACCATACGTTATCCGATGGACTCTCATCTCTTCACTTCATCAATACATGGTCCGATAAAGCCCGTGGATTGTCGGTCGCGATTCCACCGTTCATCGACCGCTCCCTCCTCCGTGCCCGTGACCCACCGACCGCCATGTTCGAACATCTCGAATACCACTCCCCGCCATCGCTCATCGCCCCGTCACAAAACCAAAACTTCACATCCCATCCTAAGCTTGCTTCGACCGCCATGCTGCGACTCACATTGGATCAAATCAATGGTCTTAAATCAAAGGCCAAGGGCGATGGAAGCGTGTACCATAGCACGTACGAGATCTTAGCCGCTCATCTATGGCGATGTGCATGCGAAGCGCGTGGACTATCAGACGATCAACCAACGAAACTGTACGTGGCTACTGACGGACGATCAAGATTGAACCCTCCCCTCCCTCCCGGATACCTAGGAAATGTCGTTTTCAAAGCCACTCCGATTGCCAAATCGGGCGAGTTTAAATCCGAGTCATTGGCCGACACCGCTAGGAGAATCCATAGTGAGTTGGCTAAAATGGGCGATCAGTATCTCAGATCGGCCATCGATTACTTGGAATTGCAGCCAGACCTGACGGCCCTCGTTCGAGGGCCTACCTATTTTGCGAGTCCAAATCTGAACATAAACAGTTGGACTCGCTTACCGATATATGAATCGGACTTTGGATGGGGTCGGCCCATTTTCATGGGACCCGCAAGCATCCTTTATGAGGGCACGATTTACATCATACCGAGCCCAAGCGGCGATCGGAGTGTGTCGTTGGCAGTGTGCTTGGACCCCGATCACATGTCTTTGTTTCGAAAATGCTTGTATGACTTCTAG
>E1
ATGGAGCTGACAGTGAAGGAATCATTAATGGTGAAACCATCCAAACCCACACCGAACCAGCGGCTATGGAACTCGAATCTTGACTTGGTTGTGGGTCGGATCCATATATTGACCGTTTATTTCTATAGACCAAATGGGTCTTCCAATTTCTTTGATTCTGGGGTTCTGAAGAAGGCTCTTGCCGACGTTCTTGTTTCGTTTTTTCCGATGGCCGGACGTCTGGGTAACGATGGAGATGGCAGAGTTGAAATTAACTGCAACGGCGAGGGTGTTTTGTTTGTGGAAGCTGAAGCGGATTGTAGCATTGATGATTTTGGTGAGACTACGCCGTCACCGGAGCTACGAAAGTTGGCGCCGACGGTGGATTACTCCGACCAAGTCTCTTCCTATCCGCTCTGTATCACACAGGTTACACGCTTCAACTGTGGCGGGGTTTCTCTCGGGTGTGGCCTGCACCATACGTTATCCGATGGACTCTCATCTCTTCACTTCATCAATACATGGTCCGATAAAGCCCGTGGATTGTCGGTCGCGATTCCACCGTTCATCGACCGCTCCCTCCTCCGTGCCCGTGACCCACCGACCGCCATGTTCGAACATCTCGAATACCACTCCCCGCCATCGCTCATCGCCCCGTCACAAAACCAAAACTTCACATCCCATCCTAAGCTTGCTTCGACCGCCATGCTGCGACTCACATTGGATCAAATCAATGGTCTTAAATCAAAGGCCAAGGGCGATGGAAGCGTGTACCATAGCACGTACGAGATCTTAGCCGCTCATCTATGGCGATGTGCATGCGAAGCGCGTGGACTATCAGACGATCAACCAACGAAACTGTACGTGGCTACTGACGGACGATCAAGATTGAACCCTCCCCTCCCTCCCGGATACCTAGGAAATGTCGTTTTCAAAGCCACTCCGATTGCCAAATCGGGCGAGTTTAAATCCGAGTCATTGGCCGACACCGCTAGGAGAATCCATAGTGAGTTGGCTAAAATGGGCGATCAGTATCTCAGATCGGCCATCGATTACTTGGAATTGCAGCCAGACCTGACGGCCCTCGTTCGAGGGCCTACCTATTTTGCGAGTCCAAATCTGAACATAAACAGTTGGACTCGCTTACCGATATATGAATCGGACTTTGGATGGGGTCGGCCCATTTTCATGGGACCCGCAAGCATCCTTTATGAGGGCACGATTTACATCATACCGAGCCCAAGCGGCGATCGGAGTGTGTCGTTGGCAGTGTGCTTGGACCCCGATCACATGTCTTTGTTTCGAAAATGCTTGTATGACTTCTAG
>E2
ATGGAGCTGACAGTGAAGGAATCATTAATGGTGAAACCATCCAAACCCACACCGAACCAGCGGCTATGGAACTCGAATCTTGACTTGGTTGTGGGTCGGATCCATATATTGACCGTTTATTTCTATAGACCAAATGGGTCTTCCAATTTCTTTGATTCTGGGGTTCTGAAGAAGGCTCTTGCCGACGTTCTTGTTTCGTTTTTTCCGATGGCCGGACGTCTGGGTAACGATGGAGATGGCAGAGTTGAAATTAACTGCAACGGCGAGGGTGTTTTGTTTGTGGAAGCTGAAGCGGATTGTAGCATTGATGATTTTGGTGAGACTACGCCGTCACCGGAGCTACGAAAGTTGGCGCCGACGGTGGATTACTCCGACCAAGTCTCTTCCTATCCGCTCTGTATCACACAGGTTACACGCTTCAACTGTGGCGGGGTTTCTCTCGGGTGTGGCCTGCACCATACGTTATCCGATGGACTCTCATCTCTTCACTTCATCAATACATGGTCCGATAAAGCCCGTGGATTGTCGGTCGCGATTCCACCGTTCATCGACCGCTCCCTCCTCCGTGCCCGTGACCCACCGACCGCCATGTTCGAACATCTCGAATACCACTCCCCGCCATCGCTCATCGCCCCGTCACAAAACCAAAACTTCACATCCCATCCTAAGCTTGCTTCGACCGCCATGCTGCGACTCACATTGGATCAAATCAATGGTCTTAAATCAAAGGCCAAGGGCGATGGAAGCGTGTACCATAGCACGTACGAGATCTTAGCCGCTCATCTATGGCGATGTGCATGCGAAGCGCGTGGACTATCAGACGATCAACCAACGAAACTGTACGTGGCTACTGACGGACGATCAAGATTGAACCCTCCCCTCCCTCCCGGATACCTAGGAAATGTCGTTTTCAAAGCCACTCCGATTGCCAAATCGGGCGAGTTTAAATCCGAGTCATTGGCCGACACCGCTAGGAGAATCCATAGTGAGTTGGCTAAAATGGGCGATCAGTATCTCAGATCGGCCATCGATTACTTGGAATTGCAGCCAGACCTGACGGCCCTCGTTCGAGGGCCTACCTATTTTGCGAGTCCAAATCTGAACATAAACAGTTGGACTCGCTTACCGATATATGAATCGGACTTTGGATGGGGTCGGCCCATTTTCATGGGACCCGCAAGCATCCTTTATGAGGGCACGATTTACATCATACCGAGCCCAAGCGGCGATCGGAGTGTGTCGTTGGCAGTGTGCTTGGACCCCGATCACATGTCTTTGTTTCGAAAATGCTTGTATGACTTCTAG
>E3
ATGGAGCTGACAGTGAAGGAATCATTAATGGTGAAACCATCCAAACCCACACCGAACCAGCGGCTATGGAACTCGAATCTTGACTTGGTTGTGGGTCGGATCCATATATTGACCGTTTATTTCTATAGACCAAATGGGTCTTCCAATTTCTTTGATTCTGGGGTTCTGAAGAAGGCTCTTGCCGACGTTCTTGTTTCGTTTTTTCCGATGGCCGGACGTCTGGGTAACGATGGAGATGGCAGAGTTGAAATTAACTGCAACGGCGAGGGTGTTTTGTTTGTGGAAGCTGAAGCGGATTGTAGCATTGATGATTTTGGTGAGACTACGCCGTCACCGGAGCTACGAAAGTTGGCGCCGACGGTGGATTACTCCGACCAAGTCTCTTCCTATCCGCTCTGTATCACACAGGTTACACGCTTCAACTGTGGCGGGGTTTCTCTCGGGTGTGGCCTGCACCATACGTTATCCGATGGACTCTCATCTCTTCACTTCATCAATACATGGTCCGATAAAGCCCGTGGATTGTCGGTCGCGATTCCACCGTTCATCGACCGCTCCCTCCTCCGTGCCCGTGACCCACCGACCGCCATGTTCGAACATCTCGAATACCACTCCCCGCCATCGCTCATCGCCCCGTCACAAAACCAAAACTTCACATCCCATCCTAAGCTTGCTTCGACCGCCATGCTGCGACTCACATTGGATCAAATCAATGGTCTTAAATCAAAGGCCAAGGGCGATGGAAGCGTGTACCATAGCACGTACGAGATCTTAGCCGCTCATCTATGGCGATGTGCATGCGAAGCGCGTGGACTATCAGACGATCAACCAACGAAACTGTACGTGGCTACTGACGGACGATCAAGATTGAACCCTCCCCTCCCTCCCGGATACCTAGGAAATGTCGTTTTCAAAGCCACTCCGATTGCCAAATCGGGCGAGTTTAAATCCGAGTCATTGGCCGACACCGCTAGGAGAATCCATAGTGAGTTGGCTAAAATGGGCGATCAGTATCTCAGATCGGCCATCGATTACTTGGAATTGCAGCCAGACCTGACGGCCCTCGTTCGAGGGCCTACCTATTTTGCGAGTCCAAATCTGAACATAAACAGTTGGACTCGCTTACCGATATATGAATCGGACTTTGGATGGGGTCGGCCCATTTTCATGGGACCCGCAAGCATCCTTTATGAGGGCACGATTTACATCATACCGAGCCCAAGCGGCGATCGGAGTGTGTCGTTGGCAGTGTGCTTGGACCCCGATCACATGTCTTTGTTTCGAAAATGCTTGTATGACTTCTAG
>F1
ATGGAGCTGACAGTGAAGGAATCATTAATGGTGAAACCATCCAAACCCACACCGAACCAGCGGCTATGGAACTCGAATCTTGACTTGGTTGTGGGTCGGATCCATATATTGACCGTTTATTTCTATAGACCAAATGGGTCTTCCAATTTCTTTGATTCTGGGGTTCTGAAGAAGGCTCTTGCCGACGTTCTTGTTTCGTTTTTTCCGATGGCCGGACGTCTGGGTAACGATGGAGATGGCAGAGTTGAAATTAACTGCAACGGCGAGGGTGTTTTGTTTGTGGAAGCTGAAGCGGATTGTAGCATTGATGATTTTGGTGAGACTACGCCGTCACCGGAGCTACGAAAGTTGGCGCCGACGGTGGATTACTCCGACCAAGTCTCTTCCTATCCGCTCTGTATCACACAGGTTACACGCTTCAACTGTGGCGGGGTTTCTCTCGGGTGTGGCCTGCACCATACGTTATCCGATGGACTCTCATCTCTTCACTTCATCAATACATGGTCCGATAAAGCCCGTGGATTGTCGGTCGCGATTCCACCGTTCATCGACCGCTCCCTCCTCCGTGCCCGTGACCCACCGACCGCCATGTTCGAACATCTCGAATACCACTCCCCGCCATCGCTCATCGCCCCGTCACAAAACCAAAACTTCACATCCCATCCTAAGCTTGCTTCGACCGCCATGCTGCGACTCACATTGGATCAAATCAATGGTCTTAAATCAAAGGCCAAGGGCGATGGAAGCGTGTACCATAGCACGTACGAGATCTTAGCCGCTCATCTATGGCGATGTGCATGCGAAGCGCGTGGACTATCAGACGATCAACCAACGAAACTGTACGTGGCTACTGACGGACGATCAAGATTGAACCCTCCCCTCCCTCCCGGATACCTAGGAAATGTCGTTTTCAAAGCCACTCCGATTGCCAAATCGGGCGAGTTTAAATCCGAGTCATTGGCCGACACCGCTAGGAGAATCCATAGTGAGTTGGCTAAAATGGGCGATCAGTATCTCAGATCGGCCATCGATTACTTGGAATTGCAGCCAGACCTGACGGCCCTCGTTCGAGGGCCTACCTATTTTGCGAGTCCAAATCTGAACATAAACAGTTGGACTCGCTTACCGATATATGAATCGGACTTTGGATGGGGTCGGCCCATTTTCATGGGACCCGCAAGCATCCTTTATGAGGGCACGATTTACATCATACCGAGCCCAAGCGGCGATCGGAGTGTGTCGTTGGCAGTGTGCTTGGACCCCGATCACATGTCTTTGTTTCGAAAATGCTTGTATGACTTCTAG
>F2
ATGGAGCTGACAGTGAAGGAATCATTAATGGTGAAACCATCCAAACCCACACCGAACCAGCGGCTATGGAACTCGAATCTTGACTTGGTTGTGGGTCGGATCCATATATTGACCGTTTATTTCTATAGACCAAATGGGTCTTCCAATTTCTTTGATTCTGGGGTTCTGAAGAAGGCTCTTGCCGACGTTCTTGTTTCGTTTTTTCCGATGGCCGGACGTCTGGGTAACGATGGAGATGGCAGAGTTGAAATTAACTGCAACGGCGAGGGTGTTTTGTTTGTGGAAGCTGAAGCGGATTGTAGCATTGATGATTTTGGTGAGACTACGCCGTCACCGGAGCTACGAAAGTTGGCGCCGACGGTGGATTACTCCGACCAAGTCTCTTCCTATCCGCTCTGTATCACACAGGTTACACGCTTCAACTGTGGCGGGGTTTCTCTCGGGTGTGGCCTGCACCATACGTTATCCGATGGACTCTCATCTCTTCACTTCATCAATACATGGTCCGATAAAGCCCGTGGATTGTCGGTCGCGATTCCACCGTTCATCGACCGCTCCCTCCTCCGTGCCCGTGACCCACCGACCGCCATGTTCGAACATCTCGAATACCACTCCCCGCCATCGCTCATCGCCCCGTCACAAAACCAAAACTTCACATCCCATCCTAAGCTTGCTTCGACCGCCATGCTGCGACTCACATTGGATCAAATCAATGGTCTTAAATCAAAGGCCAAGGGCGATGGAAGCGTGTACCATAGCACGTACGAGATCTTAGCCGCTCATCTATGGCGATGTGCATGCGAAGCGCGTGGACTATCAGACGATCAACCAACGAAACTGTACGTGGCTACTGACGGACGATCAAGATTGAACCCTCCCCTCCCTCCCGGATACCTAGGAAATGTCGTTTTCAAAGCCACTCCGATTGCCAAATCGGGCGAGTTTAAATCCGAGTCATTGGCCGACACCGCTAGGAGAATCCATAGTGAGTTGGCTAAAATGGGCGATCAGTATCTCAGATCGGCCATCGATTACTTGGAATTGCAGCCAGACCTGACGGCCCTCGTTCGAGGGCCTACCTATTTTGCGAGTCCAAATCTGAACATAAACAGTTGGACTCGCTTACCGATATATGAATCGGACTTTGGATGGGGTCGGCCCATTTTCATGGGACCCGCAAGCATCCTTTATGAGGGCACGATTTACATCATACCGAGCCCAAGCGGCGATCGGAGTGTGTCGTTGGCAGTGTGCTTGGACCCCGATCACATGTCTTTGTTTCGAAAATGCTTGTATGACTTCTAG
>F4
ATGGAGCTGACAGTGAAGGAATCATTAATGGTGAAACCATCCAAACCCACACCGAACCAGCGGCTATGGAACTCGAATCTTGACTTGGTTGTGGGTCGGATCCATATATTGACCGTTTATTTCTATAGACCAAATGGGTCTTCCAATTTCTTTGATTCTGGGGTTCTGAAGAAGGCTCTTGCCGACGTTCTTGTTTCGTTTTTTCCGATGGCCGGACGTCTGGGTAACGATGGAGATGGCAGAGTTGAAATTAACTGCAACGGCGAGGGTGTTTTGTTTGTGGAAGCTGAAGCGGATTGTAGCATTGATGATTTTGGTGAGACTACGCCGTCACCGGAGCTACGAAAGTTGGCGCCGACGGTGGATTACTCCGACCAAGTCTCTTCCTATCCGCTCTGTATCACACAGGTTACACGCTTCAACTGTGGCGGGGTTTCTCTCGGGTGTGGCCTGCACCATACGTTATCCGATGGACTCTCATCTCTTCACTTCATCAATACATGGTCCGATAAAGCCCGTGGATTGTCGGTCGCGATTCCACCGTTCATCGACCGCTCCCTCCTCCGTGCCCGTGACCCACCGACCGCCATGTTCGAACATCTCGAATACCACTCCCCGCCATCGCTCATCGCCCCGTCACAAAACCAAAACTTCACATCCCATCCTAAGCTTGCTTCGACCGCCATGCTGCGACTCACATTGGATCAAATCAATGGTCTTAAATCAAAGGCCAAGGGCGATGGAAGCGTGTACCATAGCACGTACGAGATCTTAGCCGCTCATCTATGGCGATGTGCATGCGAAGCGCGTGGACTATCAGACGATCAACCAACGAAACTGTACGTGGCTACTGACGGACGATCAAGATTGAACCCTCCCCTCCCTCCCGGATACCTAGGAAATGTCGTTTTCAAAGCCACTCCGATTGCCAAATCGGGCGAGTTTAAATCCGAGTCATTGGCCGACACCGCTAGGAGAATCCATAGTGAGTTGGCTAAAATGGGCGATCAGTATCTCAGATCGGCCATCGATTACTTGGAATTGCAGCCAGACCTGACGGCCCTCGTTCGAGGGCCTACCTATTTTGCGAGTCCAAATCTGAACATAAACAGTTGGACTCGCTTACCGATATATGAATCGGACTTTGGATGGGGTCGGCCCATTTTCATGGGACCCGCAAGCATCCTTTATGAGGGCACGATTTACATCATACCGAGCCCAAGCGGCGATCGGAGTGTGTCGTTGGCAGTGTGCTTGGACCCCGATCACATGTCTTTGTTTCGAAAATGCTTGTATGACTTCTAG
>F5
ATGGAGCTGACAGTGAAGGAATCATTAATGGTGAAACCATCCAAACCCACACCGAACCAGCGGCTATGGAACTCGAATCTTGACTTGGTTGTGGGTCGGATCCATATATTGACCGTTTATTTCTATAGACCAAATGGGTCTTCCAATTTCTTTGATTCTGGGGTTCTGAAGAAGGCTCTTGCCGACGTTCTTGTTTCGTTTTTTCCGATGGCCGGACGTCTGGGTAACGATGGAGATGGCAGAGTTGAAATTAACTGCAACGGCGAGGGTGTTTTGTTTGTGGAAGCTGAAGCGGATTGTAGCATTGATGATTTTGGTGAGACTACGCCGTCACCGGAGCTACGAAAGTTGGCGCCGACGGTGGATTACTCCGACCAAGTCTCTTCCTATCCGCTCTGTATCACACAGGTTACACGCTTCAACTGTGGCGGGGTTTCTCTCGGGTGTGGCCTGCACCATACGTTATCCGATGGACTCTCATCTCTTCACTTCATCAATACATGGTCCGATAAAGCCCGTGGATTGTCGGTCGCGATTCCACCGTTCATCGACCGCTCCCTCCTCCGTGCCCGTGACCCACCGACCGCCATGTTCGAACATCTCGAATACCACTCCCCGCCATCGCTCATCGCCCCGTCACAAAACCAAAACTTCACATCCCATCCTAAGCTTGCTTCGACCGCCATGCTGCGACTCACATTGGATCAAATCAATGGTCTTAAATCAAAGGCCAAGGGCGATGGAAGCGTGTACCATAGCACGTACGAGATCTTAGCCGCTCATCTATGGCGATGTGCATGCGAAGCGCGTGGACTATCAGACGATCAACCAACGAAACTGTACGTGGCTACTGACGGACGATCAAGATTGAACCCTCCCCTCCCTCCCGGATACCTAGGAAATGTCGTTTTCAAAGCCACTCCGATTGCCAAATCGGGCGAGTTTAAATCCGAGTCATTGGCCGACACCGCTAGGAGAATCCATAGTGAGTTGGCTAAAATGGGCGATCAGTATCTCAGATCGGCCATCGATTACTTGGAATTGCAGCCAGACCTGACGGCCCTCGTTCGAGGGCCTACCTATTTTGCGAGTCCAAATCTGAACATAAACAGTTGGACTCGCTTACCGATATATGAATCGGACTTTGGATGGGGTCGGCCCATTTTCATGGGACCCGCAAGCATCCTTTATGAGGGCACGATTTACATCATACCGAGCCCAAGCGGCGATCGGAGTGTGTCGTTGGCAGTGTGCTTGGACCCCGATCACATGTCTTTGTTTCGAAAATGCTTGTATGACTTCTAG
>G5
ATGGAGCTGACAGTGAAGGAATCATTAATGGTGAAACCATCCAAACCCACACCGAACCAGCGGCTATGGAACTCGAATCTTGACTTGGTTGTGGGTCGGATCCATATATTGACCGTTTATTTCTATAGACCAAATGGGTCTTCCAATTTCTTTGATTCTGGGGTTCTGAAGAAGGCTCTTGCCGACGTTCTTGTTTCGTTTTTTCCGATGGCCGGACGTCTGGGTAACGATGGAGATGGCAGAGTTGAAATTAACTGCAACGGCGAGGGTGTTTTGTTTGTGGAAGCTGAAGCGGATTGTAGCATTGATGATTTTGGTGAGACTACGCCGTCACCGGAGCTACGAAAGTTGGCGCCGACGGTGGATTACTCCGACCAAGTCTCTTCCTATCCGCTCTGTATCACACAGGTTACACGCTTCAACTGTGGCGGGGTTTCTCTCGGGTGTGGCCTGCACCATACGTTATCCGATGGACTCTCATCTCTTCACTTCATCAATACATGGTCCGATAAAGCCCGTGGATTGTCGGTCGCGATTCCACCGTTCATCGACCGCTCCCTCCTCCGTGCCCGTGACCCACCGACCGCCATGTTCGAACATCTCGAATACCACTCCCCGCCATCGCTCATCGCCCCGTCACAAAACCAAAACTTCACATCCCATCCTAAGCTTGCTTCGACCGCCATGCTGCGACTCACATTGGATCAAATCAATGGTCTTAAATCAAAGGCCAAGGGCGATGGAAGCGTGTACCATAGCACGTACGAGATCTTAGCCGCTCATCTATGGCGATGTGCATGCGAAGCGCGTGGACTATCAGACGATCAACCAACGAAACTGTACGTGGCTACTGACGGACGATCAAGATTGAACCCTCCCCTCCCTCCCGGATACCTAGGAAATGTCGTTTTCAAAGCCACTCCGATTGCCAAATCGGGCGAGTTTAAATCCGAGTCATTGGCCGACACCGCTAGGAGAATCCATAGTGAGTTGGCTAAAATGGGCGATCAGTATCTCAGATCGGCCATCGATTACTTGGAATTGCAGCCAGACCTGACGGCCCTCGTTCGAGGGCCTACCTATTTTGCGAGTCCAAATCTGAACATAAACAGTTGGACTCGCTTACCGATATATGAATCGGACTTTGGATGGGGTCGGCCCATTTTCATGGGACCCGCAAGCATCCTTTATGAGGGCACGATTTACATCATACCGAGCCCAAGCGGCGATCGGAGTGTGTCGTTGGCAGTGTGCTTGGACCCCGATCACATGTCTTTGTTTCGAAAATGCTTGTATGACTTCTAG
>H2
ATGGAGCTGACAGTGAAGGAATCATTAATGGTGAAACCATCCAAACCCACACCGAACCAGCGGCTATGGAACTCGAATCTTGACTTGGTTGTGGGTCGGATCCATATATTGACCGTTTATTTCTATAGACCAAATGGGTCTTCCAATTTCTTTGATTCTGGGGTTCTGAAGAAGGCTCTTGCCGACGTTCTTGTTTCGTTTTTTCCGATGGCCGGACGTCTGGGTAACGATGGAGATGGCAGAGTTGAAATTAACTGCAACGGCGAGGGTGTTTTGTTTGTGGAAGCTGAAGCGGATTGTAGCATTGATGATTTTGGTGAGACTACGCCGTCACCGGAGCTACGAAAGTTGGCGCCGACGGTGGATTACTCCGACCAAGTCTCTTCCTATCCGCTCTGTATCACACAGGTTACACGCTTCAACTGTGGCGGGGTTTCTCTCGGGTGTGGCCTGCACCATACGTTATCCGATGGACTCTCATCTCTTCACTTCATCAATACATGGTCCGATAAAGCCCGTGGATTGTCGGTCGCGATTCCACCGTTCATCGACCGCTCCCTCCTCCGTGCCCGTGACCCACCGACCGCCATGTTCGAACATCTCGAATACCACTCCCCGCCATCGCTCATCGCCCCGTCACAAAACCAAAACTTCACATCCCATCCTAAGCTTGCTTCGACCGCCATGCTGCGACTCACATTGGATCAAATCAATGGTCTTAAATCAAAGGCCAAGGGCGATGGAAGCGTGTACCATAGCACGTACGAGATCTTAGCCGCTCATCTATGGCGATGTGCATGCGAAGCGCGTGGACTATCAGACGATCAACCAACGAAACTGTACGTGGCTACTGACGGACGATCAAGATTGAACCCTCCCCTCCCTCCCGGATACCTAGGAAATGTCGTTTTCAAAGCCACTCCGATTGCCAAATCGGGCGAGTTTAAATCCGAGTCATTGGCCGACACCGCTAGGAGAATCCATAGTGAGTTGGCTAAAATGGGCGATCAGTATCTCAGATCGGCCATCGATTACTTGGAATTGCAGCCAGACCTGACGGCCCTCGTTCGAGGGCCTACCTATTTTGCGAGTCCAAATCTGAACATAAACAGTTGGACTCGCTTACCGATATATGAATCGGACTTTGGATGGGGTCGGCCCATTTTCATGGGACCCGCAAGCATCCTTTATGAGGGCACGATTTACATCATACCGAGCCCAAGCGGCGATCGGAGTGTGTCGTTGGCAGTGTGCTTGGACCCCGATCACATGTCTTTGTTTCGAAAATGCTTGTATGACTTCTAG
>H3
ATGGAGCTGACAGTGAAGGAATCATTAATGGTGAAACCATCCAAACCCACACCGAACCAGCGGCTATGGAACTCGAATCTTGACTTGGTTGTGGGTCGGATCCATATATTGACCGTTTATTTCTATAGACCAAATGGGTCTTCCAATTTCTTTGATTCTGGGGTTCTGAAGAAGGCTCTTGCCGACGTTCTTGTTTCGTTTTTTCCGATGGCCGGACGTCTGGGTAACGATGGAGATGGCAGAGTTGAAATTAACTGCAACGGCGAGGGTGTTTTGTTTGTGGAAGCTGAAGCGGATTGTAGCATTGATGATTTTGGTGAGACTACGCCGTCACCGGAGCTACGAAAGTTGGCGCCGACGGTGGATTACTCCGACCAAGTCTCTTCCTATCCGCTCTGTATCACACAGGTTACACGCTTCAACTGTGGCGGGGTTTCTCTCGGGTGTGGCCTGCACCATACGTTATCCGATGGACTCTCATCTCTTCACTTCATCAATACATGGTCCGATAAAGCCCGTGGATTGTCGGTCGCGATTCCACCGTTCATCGACCGCTCCCTCCTCCGTGCCCGTGACCCACCGACCGCCATGTTCGAACATCTCGAATACCACTCCCCGCCATCGCTCATCGCCCCGTCACAAAACCAAAACTTCACATCCCATCCTAAGCTTGCTTCGACCGCCATGCTGCGACTCACATTGGATCAAATCAATGGTCTTAAATCAAAGGCCAAGGGCGATGGAAGCGTGTACCATAGCACGTACGAGATCTTAGCCGCTCATCTATGGCGATGTGCATGCGAAGCGCGTGGACTATCAGACGATCAACCAACGAAACTGTACGTGGCTACTGACGGACGATCAAGATTGAACCCTCCCCTCCCTCCCGGATACCTAGGAAATGTCGTTTTCAAAGCCACTCCGATTGCCAAATCGGGCGAGTTTAAATCCGAGTCATTGGCCGACACCGCTAGGAGAATCCATAGTGAGTTGGCTAAAATGGGCGATCAGTATCTCAGATCGGCCATCGATTACTTGGAATTGCAGCCAGACCTGACGGCCCTCGTTCGAGGGCCTACCTATTTTGCGAGTCCAAATCTGAACATAAACAGTTGGACTCGCTTACCGATATATGAATCGGACTTTGGATGGGGTCGGCCCATTTTCATGGGACCCGCAAGCATCCTTTATGAGGGCACGATTTACATCATACCGAGCCCAAGCGGCGATCGGAGTGTGTCGTTGGCAGTGTGCTTGGACCCCGATCACATGTCTTTGTTTCGAAAATGCTTGTATGACTTCTAG
>I1
ATGGAGCTGACAGTGAAGGAATCATTAATGGTGAAACCATCCAAACCCACACCGAACCAGCGGCTATGGAACTCGAATCTTGACTTGGTTGTGGGTCGGATCCATATATTGACCGTTTATTTCTATAGACCAAATGGGTCTTCCAATTTCTTTGATTCTGGGGTTCTGAAGAAGGCTCTTGCCGACGTTCTTGTTTCGTTTTTTCCGATGGCCGGACGTCTGGGTAACGATGGAGATGGCAGAGTTGAAATTAACTGCAACGGCGAGGGTGTTTTGTTTGTGGAAGCTGAAGCGGATTGTAGCATTGATGATTTTGGTGAGACTACGCCGTCACCGGAGCTACGAAAGTTGGCGCCGACGGTGGATTACTCCGACCAAGTCTCTTCCTATCCGCTCTGTATCACACAGGTTACACGCTTCAACTGTGGCGGGGTTTCTCTCGGGTGTGGCCTGCACCATACGTTATCCGATGGACTCTCATCTCTTCACTTCATCAATACATGGTCCGATAAAGCCCGTGGATTGTCGGTCGCGATTCCACCGTTCATCGACCGCTCCCTCCTCCGTGCCCGTGACCCACCGACCGCCATGTTCGAACATCTCGAATACCACTCCCCGCCATCGCTCATCGCCCCGTCACAAAACCAAAACTTCACATCCCATCCTAAGCTTGCTTCGACCGCCATGCTGCGACTCACATTGGATCAAATCAATGGTCTTAAATCAAAGGCCAAGGGCGATGGAAGCGTGTACCATAGCACGTACGAGATCTTAGCCGCTCATCTATGGCGATGTGCATGCGAAGCGCGTGGACTATCAGACGATCAACCAACGAAACTGTACGTGGCTACTGACGGACGATCAAGATTGAACCCTCCCCTCCCTCCCGGATACCTAGGAAATGTCGTTTTCAAAGCCACTCCGATTGCCAAATCGGGCGAGTTTAAATCCGAGTCATTGGCCGACACCGCTAGGAGAATCCATAGTGAGTTGGCTAAAATGGGCGATCAGTATCTCAGATCGGCCATCGATTACTTGGAATTGCAGCCAGACCTGACGGCCCTCGTTCGAGGGCCTACCTATTTTGCGAGTCCAAATCTGAACATAAACAGTTGGACTCGCTTACCGATATATGAATCGGACTTTGGATGGGGTCGGCCCATTTTCATGGGACCCGCAAGCATCCTTTATGAGGGCACGATTTACATCATACCGAGCCCAAGCGGCGATCGGAGTGTGTCGTTGGCAGTGTGCTTGGACCCCGATCACATGTCTTTGTTTCGAAAATGCTTGTATGACTTCTAG
>I2
ATGGAGCTGACAGTGAAGGAATCATTAATGGTGAAACCATCCAAACCCACACCGAACCAGCGGCTATGGAACTCGAATCTTGACTTGGTTGTGGGTCGGATCCATATATTGACCGTTTATTTCTATAGACCAAATGGGTCTTCCAATTTCTTTGATTCTGGGGTTCTGAAGAAGGCTCTTGCCGACGTTCTTGTTTCGTTTTTTCCGATGGCCGGACGTCTGGGTAACGATGGAGATGGCAGAGTTGAAATTAACTGCAACGGCGAGGGTGTTTTGTTTGTGGAAGCTGAAGCGGATTGTAGCATTGATGATTTTGGTGAGACTACGCCGTCACCGGAGCTACGAAAGTTGGCGCCGACGGTGGATTACTCCGACCAAGTCTCTTCCTATCCGCTCTGTATCACACAGGTTACACGCTTCAACTGTGGCGGGGTTTCTCTCGGGTGTGGCCTGCACCATACGTTATCCGATGGACTCTCATCTCTTCACTTCATCAATACATGGTCCGATAAAGCCCGTGGATTGTCGGTCGCGATTCCACCGTTCATCGACCGCTCCCTCCTCCGTGCCCGTGACCCACCGACCGCCATGTTCGAACATCTCGAATACCACTCCCCGCCATCGCTCATCGCCCCGTCACAAAACCAAAACTTCACATCCCATCCTAAGCTTGCTTCGACCGCCATGCTGCGACTCACATTGGATCAAATCAATGGTCTTAAATCAAAGGCCAAGGGCGATGGAAGCGTGTACCATAGCACGTACGAGATCTTAGCCGCTCATCTATGGCGATGTGCATGCGAAGCGCGTGGACTATCAGACGATCAACCAACGAAACTGTACGTGGCTACTGACGGACGATCAAGATTGAACCCTCCCCTCCCTCCCGGATACCTAGGAAATGTCGTTTTCAAAGCCACTCCGATTGCCAAATCGGGCGAGTTTAAATCCGAGTCATTGGCCGACACCGCTAGGAGAATCCATAGTGAGTTGGCTAAAATGGGCGATCAGTATCTCAGATCGGCCATCGATTACTTGGAATTGCAGCCAGACCTGACGGCCCTCGTTCGAGGGCCTACCTATTTTGCGAGTCCAAATCTGAACATAAACAGTTGGACTCGCTTACCGATATATGAATCGGACTTTGGATGGGGTCGGCCCATTTTCATGGGACCCGCAAGCATCCTTTATGAGGGCACGATTTACATCATACCGAGCCCAAGCGGCGATCGGAGTGTGTCGTTGGCAGTGTGCTTGGACCCCGATCACATGTCTTTGTTTCGAAAATGCTTGTATGACTTCTAG
>I3
ATGGAGCTGACAGTGAAGGAATCATTAATGGTGAAACCATCCAAACCCACACCGAACCAGCGGCTATGGAACTCGAATCTTGACTTGGTTGTGGGTCGGATCCATATATTGACCGTTTATTTCTATAGACCAAATGGGTCTTCCAATTTCTTTGATTCTGGGGTTCTGAAGAAGGCTCTTGCCGACGTTCTTGTTTCGTTTTTTCCGATGGCCGGACGTCTGGGTAACGATGGAGATGGCAGAGTTGAAATTAACTGCAACGGCGAGGGTGTTTTGTTTGTGGAAGCTGAAGCGGATTGTAGCATTGATGATTTTGGTGAGACTACGCCGTCACCGGAGCTACGAAAGTTGGCGCCGACGGTGGATTACTCCGACCAAGTCTCTTCCTATCCGCTCTGTATCACACAGGTTACACGCTTCAACTGTGGCGGGGTTTCTCTCGGGTGTGGCCTGCACCATACGTTATCCGATGGACTCTCATCTCTTCACTTCATCAATACATGGTCCGATAAAGCCCGTGGATTGTCGGTCGCGATTCCACCGTTCATCGACCGCTCCCTCCTCCGTGCCCGTGACCCACCGACCGCCATGTTCGAACATCTCGAATACCACTCCCCGCCATCGCTCATCGCCCCGTCACAAAACCAAAACTTCACATCCCATCCTAAGCTTGCTTCGACCGCCATGCTGCGACTCACATTGGATCAAATCAATGGTCTTAAATCAAAGGCCAAGGGCGATGGAAGCGTGTACCATAGCACGTACGAGATCTTAGCCGCTCATCTATGGCGATGTGCATGCGAAGCGCGTGGACTATCAGACGATCAACCAACGAAACTGTACGTGGCTACTGACGGACGATCAAGATTGAACCCTCCCCTCCCTCCCGGATACCTAGGAAATGTCGTTTTCAAAGCCACTCCGATTGCCAAATCGGGCGAGTTTAAATCCGAGTCATTGGCCGACACCGCTAGGAGAATCCATAGTGAGTTGGCTAAAATGGGCGATCAGTATCTCAGATCGGCCATCGATTACTTGGAATTGCAGCCAGACCTGACGGCCCTCGTTCGAGGGCCTACCTATTTTGCGAGTCCAAATCTGAACATAAACAGTTGGACTCGCTTACCGATATATGAATCGGACTTTGGATGGGGTCGGCCCATTTTCATGGGACCCGCAAGCATCCTTTATGAGGGCACGATTTACATCATACCGAGCCCAAGCGGCGATCGGAGTGTGTCGTTGGCAGTGTGCTTGGACCCCGATCACATGTCTTTGTTTCGAAAATGCTTGTATGACTTCTAG
>I4
ATGGAGCTGACAGTGAAGGAATCATTAATGGTGAAACCATCCAAACCCACACCGAACCAGCGGCTATGGAACTCGAATCTTGACTTGGTTGTGGGTCGGATCCATATATTGACCGTTTATTTCTATAGACCAAATGGGTCTTCCAATTTCTTTGATTCTGGGGTTCTGAAGAAGGCTCTTGCCGACGTTCTTGTTTCGTTTTTTCCGATGGCCGGACGTCTGGGTAACGATGGAGATGGCAGAGTTGAAATTAACTGCAACGGCGAGGGTGTTTTGTTTGTGGAAGCTGAAGCGGATTGTAGCATTGATGATTTTGGTGAGACTACGCCGTCACCGGAGCTACGAAAGTTGGCGCCGACGGTGGATTACTCCGACCAAGTCTCTTCCTATCCGCTCTGTATCACACAGGTTACACGCTTCAACTGTGGCGGGGTTTCTCTCGGGTGTGGCCTGCACCATACGTTATCCGATGGACTCTCATCTCTTCACTTCATCAATACATGGTCCGATAAAGCCCGTGGATTGTCGGTCGCGATTCCACCGTTCATCGACCGCTCCCTCCTCCGTGCCCGTGACCCACCGACCGCCATGTTCGAACATCTCGAATACCACTCCCCGCCATCGCTCATCGCCCCGTCACAAAACCAAAACTTCACATCCCATCCTAAGCTTGCTTCGACCGCCATGCTGCGACTCACATTGGATCAAATCAATGGTCTTAAATCAAAGGCCAAGGGCGATGGAAGCGTGTACCATAGCACGTACGAGATCTTAGCCGCTCATCTATGGCGATGTGCATGCGAAGCGCGTGGACTATCAGACGATCAACCAACGAAACTGTACGTGGCTACTGACGGACGATCAAGATTGAACCCTCCCCTCCCTCCCGGATACCTAGGAAATGTCGTTTTCAAAGCCACTCCGATTGCCAAATCGGGCGAGTTTAAATCCGAGTCATTGGCCGACACCGCTAGGAGAATCCATAGTGAGTTGGCTAAAATGGGCGATCAGTATCTCAGATCGGCCATCGATTACTTGGAATTGCAGCCAGACCTGACGGCCCTCGTTCGAGGGCCTACCTATTTTGCGAGTCCAAATCTGAACATAAACAGTTGGACTCGCTTACCGATATATGAATCGGACTTTGGATGGGGTCGGCCCATTTTCATGGGACCCGCAAGCATCCTTTATGAGGGCACGATTTACATCATACCGAGCCCAAGCGGCGATCGGAGTGTGTCGTTGGCAGTGTGCTTGGACCCCGATCACATGTCTTTGTTTCGAAAATGCTTGTATGACTTCTAG
>I5
ATGGAGCTGACAGTGAAGGAATCATTAATGGTGAAACCATCCAAACCCACACCGAACCAGCGGCTATGGAACTCGAATCTTGACTTGGTTGTGGGTCGGATCCATATATTGACCGTTTATTTCTATAGACCAAATGGGTCTTCCAATTTCTTTGATTCTGGGGTTCTGAAGAAGGCTCTTGCCGACGTTCTTGTTTCGTTTTTTCCGATGGCCGGACGTCTGGGTAACGATGGAGATGGCAGAGTTGAAATTAACTGCAACGGCGAGGGTGTTTTGTTTGTGGAAGCTGAAGCGGATTGTAGCATTGATGATTTTGGTGAGACTACGCCGTCACCGGAGCTACGAAAGTTGGCGCCGACGGTGGATTACTCCGACCAAGTCTCTTCCTATCCGCTCTGTATCACACAGGTTACACGCTTCAACTGTGGCGGGGTTTCTCTCGGGTGTGGCCTGCACCATACGTTATCCGATGGACTCTCATCTCTTCACTTCATCAATACATGGTCCGATAAAGCCCGTGGATTGTCGGTCGCGATTCCACCGTTCATCGACCGCTCCCTCCTCCGTGCCCGTGACCCACCGACCGCCATGTTCGAACATCTCGAATACCACTCCCCGCCATCGCTCATCGCCCCGTCACAAAACCAAAACTTCACATCCCATCCTAAGCTTGCTTCGACCGCCATGCTGCGACTCACATTGGATCAAATCAATGGTCTTAAATCAAAGGCCAAGGGCGATGGAAGCGTGTACCATAGCACGTACGAGATCTTAGCCGCTCATCTATGGCGATGTGCATGCGAAGCGCGTGGACTATCAGACGATCAACCAACGAAACTGTACGTGGCTACTGACGGACGATCAAGATTGAACCCTCCCCTCCCTCCCGGATACCTAGGAAATGTCGTTTTCAAAGCCACTCCGATTGCCAAATCGGGCGAGTTTAAATCCGAGTCATTGGCCGACACCGCTAGGAGAATCCATAGTGAGTTGGCTAAAATGGGCGATCAGTATCTCAGATCGGCCATCGATTACTTGGAATTGCAGCCAGACCTGACGGCCCTCGTTCGAGGGCCTACCTATTTTGCGAGTCCAAATCTGAACATAAACAGTTGGACTCGCTTACCGATATATGAATCGGACTTTGGATGGGGTCGGCCCATTTTCATGGGACCCGCAAGCATCCTTTATGAGGGCACGATTTACATCATACCGAGCCCAAGCGGCGATCGGAGTGTGTCGTTGGCAGTGTGCTTGGACCCCGATCACATGTCTTTGTTTCGAAAATGCTTGTATGACTTCTAG
>L5
ATGGAGCTGACAGTGAAGGAATCATTAATGGTGAAACCATCCAAACCCACACCGAACCAGCGGCTATGGAACTCGAATCTTGACTTGGTTGTGGGTCGGATCCATATATTGACCGTTTATTTCTATAGACCAAATGGGTCTTCCAATTTCTTTGATTCTGGGGTTCTGAAGAAGGCTCTTGCCGACGTTCTTGTTTCGTTTTTTCCGATGGCCGGACGTCTGGGTAACGATGGAGATGGCAGAGTTGAAATTAACTGCAACGGCGAGGGTGTTTTGTTTGTGGAAGCTGAAGCGGATTGTAGCATTGATGATTTTGGTGAGACTACGCCGTCACCGGAGCTACGAAAGTTGGCGCCGACGGTGGATTACTCCGACCAAGTCTCTTCCTATCCGCTCTGTATCACACAGGTTACACGCTTCAACTGTGGCGGGGTTTCTCTCGGGTGTGGCCTGCACCATACGTTATCCGATGGACTCTCATCTCTTCACTTCATCAATACATGGTCCGATAAAGCCCGTGGATTGTCGGTCGCGATTCCACCGTTCATCGACCGCTCCCTCCTCCGTGCCCGTGACCCACCGACCGCCATGTTCGAACATCTCGAATACCACTCCCCGCCATCGCTCATCGCCCCGTCACAAAACCAAAACTTCACATCCCATCCTAAGCTTGCTTCGACCGCCATGCTGCGACTCACATTGGATCAAATCAATGGTCTTAAATCAAAGGCCAAGGGCGATGGAAGCGTGTACCATAGCACGTACGAGATCTTAGCCGCTCATCTATGGCGATGTGCATGCGAAGCGCGTGGACTATCAGACGATCAACCAACGAAACTGTACGTGGCTACTGACGGACGATCAAGATTGAACCCTCCCCTCCCTCCCGGATACCTAGGAAATGTCGTTTTCAAAGCCACTCCGATTGCCAAATCGGGCGAGTTTAAATCCGAGTCATTGGCCGACACCGCTAGGAGAATCCATAGTGAGTTGGCTAAAATGGGCGATCAGTATCTCAGATCGGCCATCGATTACTTGGAATTGCAGCCAGACCTGACGGCCCTCGTTCGAGGGCCTACCTATTTTGCGAGTCCAAATCTGAACATAAACAGTTGGACTCGCTTACCGATATATGAATCGGACTTTGGATGGGGTCGGCCCATTTTCATGGGACCCGCAAGCATCCTTTATGAGGGCACGATTTACATCATACCGAGCCCAAGCGGCGATCGGAGTGTGTCGTTGGCAGTGTGCTTGGACCCCGATCACATGTCTTTGTTTCGAAAATGCTTGTATGACTTCTAG
>N3
ATGGAGCTGACAGTGAAGGAATCATTAATGGTGAAACCATCCAAACCCACACCGAACCAGCGGCTATGGAACTCGAATCTTGACTTGGTTGTGGGTCGGATCCATATATTGACCGTTTATTTCTATAGACCAAATGGGTCTTCCAATTTCTTTGATTCTGGGGTTCTGAAGAAGGCTCTTGCCGACGTTCTTGTTTCGTTTTTTCCGATGGCCGGACGTCTGGGTAACGATGGAGATGGCAGAGTTGAAATTAACTGCAACGGCGAGGGTGTTTTGTTTGTGGAAGCTGAAGCGGATTGTAGCATTGATGATTTTGGTGAGACTACGCCGTCACCGGAGCTACGAAAGTTGGCGCCGACGGTGGATTACTCCGACCAAGTCTCTTCCTATCCGCTCTGTATCACACAGGTTACACGCTTCAACTGTGGCGGGGTTTCTCTCGGGTGTGGCCTGCACCATACGTTATCCGATGGACTCTCATCTCTTCACTTCATCAATACATGGTCCGATAAAGCCCGTGGATTGTCGGTCGCGATTCCACCGTTCATCGACCGCTCCCTCCTCCGTGCCCGTGACCCACCGACCGCCATGTTCGAACATCTCGAATACCACTCCCCGCCATCGCTCATCGCCCCGTCACAAAACCAAAACTTCACATCCCATCCTAAGCTTGCTTCGACCGCCATGCTGCGACTCACATTGGATCAAATCAATGGTCTTAAATCAAAGGCCAAGGGCGATGGAAGCGTGTACCATAGCACGTACGAGATCTTAGCCGCTCATCTATGGCGATGTGCATGCGAAGCGCGTGGACTATCAGACGATCAACCAACGAAACTGTACGTGGCTACTGACGGACGATCAAGATTGAACCCTCCCCTCCCTCCCGGATACCTAGGAAATGTCGTTTTCAAAGCCACTCCGATTGCCAAATCGGGCGAGTTTAAATCCGAGTCATTGGCCGACACCGCTAGGAGAATCCATAGTGAGTTGGCTAAAATGGGCGATCAGTATCTCAGATCGGCCATCGATTACTTGGAATTGCAGCCAGACCTGACGGCCCTCGTTCGAGGGCCTACCTATTTTGCGAGTCCAAATCTGAACATAAACAGTTGGACTCGCTTACCGATATATGAATCGGACTTTGGATGGGGTCGGCCCATTTTCATGGGACCCGCAAGCATCCTTTATGAGGGCACGATTTACATCATACCGAGCCCAAGCGGCGATCGGAGTGTGTCGTTGGCAGTGTGCTTGGACCCCGATCACATGTCTTTGTTTCGAAAATGCTTGTATGACTTCTAG
>N4
ATGGAGCTGACAGTGAAGGAATCATTAATGGTGAAACCATCCAAACCCACACCGAACCAGCGGCTATGGAACTCGAATCTTGACTTGGTTGTGGGTCGGATCCATATATTGACCGTTTATTTCTATAGACCAAATGGGTCTTCCAATTTCTTTGATTCTGGGGTTCTGAAGAAGGCTCTTGCCGACGTTCTTGTTTCGTTTTTTCCGATGGCCGGACGTCTGGGTAACGATGGAGATGGCAGAGTTGAAATTAACTGCAACGGCGAGGGTGTTTTGTTTGTGGAAGCTGAAGCGGATTGTAGCATTGATGATTTTGGTGAGACTACGCCGTCACCGGAGCTACGAAAGTTGGCGCCGACGGTGGATTACTCCGACCAAGTCTCTTCCTATCCGCTCTGTATCACACAGGTTACACGCTTCAACTGTGGCGGGGTTTCTCTCGGGTGTGGCCTGCACCATACGTTATCCGATGGACTCTCATCTCTTCACTTCATCAATACATGGTCCGATAAAGCCCGTGGATTGTCGGTCGCGATTCCACCGTTCATCGACCGCTCCCTCCTCCGTGCCCGTGACCCACCGACCGCCATGTTCGAACATCTCGAATACCACTCCCCGCCATCGCTCATCGCCCCGTCACAAAACCAAAACTTCACATCCCATCCTAAGCTTGCTTCGACCGCCATGCTGCGACTCACATTGGATCAAATCAATGGTCTTAAATCAAAGGCCAAGGGCGATGGAAGCGTGTACCATAGCACGTACGAGATCTTAGCCGCTCATCTATGGCGATGTGCATGCGAAGCGCGTGGACTATCAGACGATCAACCAACGAAACTGTACGTGGCTACTGACGGACGATCAAGATTGAACCCTCCCCTCCCTCCCGGATACCTAGGAAATGTCGTTTTCAAAGCCACTCCGATTGCCAAATCGGGCGAGTTTAAATCCGAGTCATTGGCCGACACCGCTAGGAGAATCCATAGTGAGTTGGCTAAAATGGGCGATCAGTATCTCAGATCGGCCATCGATTACTTGGAATTGCAGCCAGACCTGACGGCCCTCGTTCGAGGGCCTACCTATTTTGCGAGTCCAAATCTGAACATAAACAGTTGGACTCGCTTACCGATATATGAATCGGACTTTGGATGGGGTCGGCCCATTTTCATGGGACCCGCAAGCATCCTTTATGAGGGCACGATTTACATCATACCGAGCCCAAGCGGCGATCGGAGTGTGTCGTTGGCAGTGTGCTTGGACCCCGATCACATGTCTTTGTTTCGAAAATGCTTGTATGACTTCTAG
>N5
ATGGAGCTGACAGTGAAGGAATCATTAATGGTGAAACCATCCAAACCCACACCGAACCAGCGGCTATGGAACTCGAATCTTGACTTGGTTGTGGGTCGGATCCATATATTGACCGTTTATTTCTATAGACCAAATGGGTCTTCCAATTTCTTTGATTCTGGGGTTCTGAAGAAGGCTCTTGCCGACGTTCTTGTTTCGTTTTTTCCGATGGCCGGACGTCTGGGTAACGATGGAGATGGCAGAGTTGAAATTAACTGCAACGGCGAGGGTGTTTTGTTTGTGGAAGCTGAAGCGGATTGTAGCATTGATGATTTTGGTGAGACTACGCCGTCACCGGAGCTACGAAAGTTGGCGCCGACGGTGGATTACTCCGACCAAGTCTCTTCCTATCCGCTCTGTATCACACAGGTTACACGCTTCAACTGTGGCGGGGTTTCTCTCGGGTGTGGCCTGCACCATACGTTATCCGATGGACTCTCATCTCTTCACTTCATCAATACATGGTCCGATAAAGCCCGTGGATTGTCGGTCGCGATTCCACCGTTCATCGACCGCTCCCTCCTCCGTGCCCGTGACCCACCGACCGCCATGTTCGAACATCTCGAATACCACTCCCCGCCATCGCTCATCGCCCCGTCACAAAACCAAAACTTCACATCCCATCCTAAGCTTGCTTCGACCGCCATGCTGCGACTCACATTGGATCAAATCAATGGTCTTAAATCAAAGGCCAAGGGCGATGGAAGCGTGTACCATAGCACGTACGAGATCTTAGCCGCTCATCTATGGCGATGTGCATGCGAAGCGCGTGGACTATCAGACGATCAACCAACGAAACTGTACGTGGCTACTGACGGACGATCAAGATTGAACCCTCCCCTCCCTCCCGGATACCTAGGAAATGTCGTTTTCAAAGCCACTCCGATTGCCAAATCGGGCGAGTTTAAATCCGAGTCATTGGCCGACACCGCTAGGAGAATCCATAGTGAGTTGGCTAAAATGGGCGATCAGTATCTCAGATCGGCCATCGATTACTTGGAATTGCAGCCAGACCTGACGGCCCTCGTTCGAGGGCCTACCTATTTTGCGAGTCCAAATCTGAACATAAACAGTTGGACTCGCTTACCGATATATGAATCGGACTTTGGATGGGGTCGGCCCATTTTCATGGGACCCGCAAGCATCCTTTATGAGGGCACGATTTACATCATACCGAGCCCAAGCGGCGATCGGAGTGTGTCGTTGGCAGTGTGCTTGGACCCCGATCACATGTCTTTGTTTCGAAAATGCTTGTATGACTTCTAG
>O3
ATGGAGCTGACAGTGAAGGAATCATTAATGGTGAAACCATCCAAACCCACACCGAACCAGCGGCTATGGAACTCGAATCTTGACTTGGTTGTGGGTCGGATCCATATATTGACCGTTTATTTCTATAGACCAAATGGGTCTTCCAATTTCTTTGATTCTGGGGTTCTGAAGAAGGCTCTTGCCGACGTTCTTGTTTCGTTTTTTCCGATGGCCGGACGTCTGGGTAACGATGGAGATGGCAGAGTTGAAATTAACTGCAACGGCGAGGGTGTTTTGTTTGTGGAAGCTGAAGCGGATTGTAGCATTGATGATTTTGGTGAGACTACGCCGTCACCGGAGCTACGAAAGTTGGCGCCGACGGTGGATTACTCCGACCAAGTCTCTTCCTATCCGCTCTGTATCACACAGGTTACACGCTTCAACTGTGGCGGGGTTTCTCTCGGGTGTGGCCTGCACCATACGTTATCCGATGGACTCTCATCTCTTCACTTCATCAATACATGGTCCGATAAAGCCCGTGGATTGTCGGTCGCGATTCCACCGTTCATCGACCGCTCCCTCCTCCGTGCCCGTGACCCACCGACCGCCATGTTCGAACATCTCGAATACCACTCCCCGCCATCGCTCATCGCCCCGTCACAAAACCAAAACTTCACATCCCATCCTAAGCTTGCTTCGACCGCCATGCTGCGACTCACATTGGATCAAATCAATGGTCTTAAATCAAAGGCCAAGGGCGATGGAAGCGTGTACCATAGCACGTACGAGATCTTAGCCGCTCATCTATGGCGATGTGCATGCGAAGCGCGTGGACTATCAGACGATCAACCAACGAAACTGTACGTGGCTACTGACGGACGATCAAGATTGAACCCTCCCCTCCCTCCCGGATACCTAGGAAATGTCGTTTTCAAAGCCACTCCGATTGCCAAATCGGGCGAGTTTAAATCCGAGTCATTGGCCGACACCGCTAGGAGAATCCATAGTGAGTTGGCTAAAATGGGCGATCAGTATCTCAGATCGGCCATCGATTACTTGGAATTGCAGCCAGACCTGACGGCCCTCGTTCGAGGGCCTACCTATTTTGCGAGTCCAAATCTGAACATAAACAGTTGGACTCGCTTACCGATATATGAATCGGACTTTGGATGGGGTCGGCCCATTTTCATGGGACCCGCAAGCATCCTTTATGAGGGCACGATTTACATCATACCGAGCCCAAGCGGCGATCGGAGTGTGTCGTTGGCAGTGTGCTTGGACCCCGATCACATGTCTTTGTTTCGAAAATGCTTGTATGACTTCTAG
>O5
ATGGAGCTGACAGTGAAGGAATCATTAATGGTGAAACCATCCAAACCCACACCGAACCAGCGGCTATGGAACTCGAATCTTGACTTGGTTGTGGGTCGGATCCATATATTGACCGTTTATTTCTATAGACCAAATGGGTCTTCCAATTTCTTTGATTCTGGGGTTCTGAAGAAGGCTCTTGCCGACGTTCTTGTTTCGTTTTTTCCGATGGCCGGACGTCTGGGTAACGATGGAGATGGCAGAGTTGAAATTAACTGCAACGGCGAGGGTGTTTTGTTTGTGGAAGCTGAAGCGGATTGTAGCATTGATGATTTTGGTGAGACTACGCCGTCACCGGAGCTACGAAAGTTGGCGCCGACGGTGGATTACTCCGACCAAGTCTCTTCCTATCCGCTCTGTATCACACAGGTTACACGCTTCAACTGTGGCGGGGTTTCTCTCGGGTGTGGCCTGCACCATACGTTATCCGATGGACTCTCATCTCTTCACTTCATCAATACATGGTCCGATAAAGCCCGTGGATTGTCGGTCGCGATTCCACCGTTCATCGACCGCTCCCTCCTCCGTGCCCGTGACCCACCGACCGCCATGTTCGAACATCTCGAATACCACTCCCCGCCATCGCTCATCGCCCCGTCACAAAACCAAAACTTCACATCCCATCCTAAGCTTGCTTCGACCGCCATGCTGCGACTCACATTGGATCAAATCAATGGTCTTAAATCAAAGGCCAAGGGCGATGGAAGCGTGTACCATAGCACGTACGAGATCTTAGCCGCTCATCTATGGCGATGTGCATGCGAAGCGCGTGGACTATCAGACGATCAACCAACGAAACTGTACGTGGCTACTGACGGACGATCAAGATTGAACCCTCCCCTCCCTCCCGGATACCTAGGAAATGTCGTTTTCAAAGCCACTCCGATTGCCAAATCGGGCGAGTTTAAATCCGAGTCATTGGCCGACACCGCTAGGAGAATCCATAGTGAGTTGGCTAAAATGGGCGATCAGTATCTCAGATCGGCCATCGATTACTTGGAATTGCAGCCAGACCTGACGGCCCTCGTTCGAGGGCCTACCTATTTTGCGAGTCCAAATCTGAACATAAACAGTTGGACTCGCTTACCGATATATGAATCGGACTTTGGATGGGGTCGGCCCATTTTCATGGGACCCGCAAGCATCCTTTATGAGGGCACGATTTACATCATACCGAGCCCAAGCGGCGATCGGAGTGTGTCGTTGGCAGTGTGCTTGGACCCCGATCACATGTCTTTGTTTCGAAAATGCTTGTATGACTTCTAG
>P2
ATGGAGCTGACAGTGAAGGAATCATTAATGGTGAAACCATCCAAACCCACACCGAACCAGCGGCTATGGAACTCGAATCTTGACTTGGTTGTGGGTCGGATCCATATATTGACCGTTTATTTCTATAGACCAAATGGGTCTTCCAATTTCTTTGATTCTGGGGTTCTGAAGAAGGCTCTTGCCGACGTTCTTGTTTCGTTTTTTCCGATGGCCGGACGTCTGGGTAACGATGGAGATGGCAGAGTTGAAATTAACTGCAACGGCGAGGGTGTTTTGTTTGTGGAAGCTGAAGCGGATTGTAGCATTGATGATTTTGGTGAGACTACGCCGTCACCGGAGCTACGAAAGTTGGCGCCGACGGTGGATTACTCCGACCAAGTCTCTTCCTATCCGCTCTGTATCACACAGGTTACACGCTTCAACTGTGGCGGGGTTTCTCTCGGGTGTGGCCTGCACCATACGTTATCCGATGGACTCTCATCTCTTCACTTCATCAATACATGGTCCGATAAAGCCCGTGGATTGTCGGTCGCGATTCCACCGTTCATCGACCGCTCCCTCCTCCGTGCCCGTGACCCACCGACCGCCATGTTCGAACATCTCGAATACCACTCCCCGCCATCGCTCATCGCCCCGTCACAAAACCAAAACTTCACATCCCATCCTAAGCTTGCTTCGACCGCCATGCTGCGACTCACATTGGATCAAATCAATGGTCTTAAATCAAAGGCCAAGGGCGATGGAAGCGTGTACCATAGCACGTACGAGATCTTAGCCGCTCATCTATGGCGATGTGCATGCGAAGCGCGTGGACTATCAGACGATCAACCAACGAAACTGTACGTGGCTACTGACGGACGATCAAGATTGAACCCTCCCCTCCCTCCCGGATACCTAGGAAATGTCGTTTTCAAAGCCACTCCGATTGCCAAATCGGGCGAGTTTAAATCCGAGTCATTGGCCGACACCGCTAGGAGAATCCATAGTGAGTTGGCTAAAATGGGCGATCAGTATCTCAGATCGGCCATCGATTACTTGGAATTGCAGCCAGACCTGACGGCCCTCGTTCGAGGGCCTACCTATTTTGCGAGTCCAAATCTGAACATAAACAGTTGGACTCGCTTACCGATATATGAATCGGACTTTGGATGGGGTCGGCCCATTTTCATGGGACCCGCAAGCATCCTTTATGAGGGCACGATTTACATCATACCGAGCCCAAGCGGCGATCGGAGTGTGTCGTTGGCAGTGTGCTTGGACCCCGATCACATGTCTTTGTTTCGAAAATGCTTGTATGACTTCTAG
>P5
ATGGAGCTGACAGTGAAGGAATCATTAATGGTGAAACCATCCAAACCCACACCGAACCAGCGGCTATGGAACTCGAATCTTGACTTGGTTGTGGGTCGGATCCATATATTGACCGTTTATTTCTATAGACCAAATGGGTCTTCCAATTTCTTTGATTCTGGGGTTCTGAAGAAGGCTCTTGCCGACGTTCTTGTTTCGTTTTTTCCGATGGCCGGACGTCTGGGTAACGATGGAGATGGCAGAGTTGAAATTAACTGCAACGGCGAGGGTGTTTTGTTTGTGGAAGCTGAAGCGGATTGTAGCATTGATGATTTTGGTGAGACTACGCCGTCACCGGAGCTACGAAAGTTGGCGCCGACGGTGGATTACTCCGACCAAGTCTCTTCCTATCCGCTCTGTATCACACAGGTTACACGCTTCAACTGTGGCGGGGTTTCTCTCGGGTGTGGCCTGCACCATACGTTATCCGATGGACTCTCATCTCTTCACTTCATCAATACATGGTCCGATAAAGCCCGTGGATTGTCGGTCGCGATTCCACCGTTCATCGACCGCTCCCTCCTCCGTGCCCGTGACCCACCGACCGCCATGTTCGAACATCTCGAATACCACTCCCCGCCATCGCTCATCGCCCCGTCACAAAACCAAAACTTCACATCCCATCCTAAGCTTGCTTCGACCGCCATGCTGCGACTCACATTGGATCAAATCAATGGTCTTAAATCAAAGGCCAAGGGCGATGGAAGCGTGTACCATAGCACGTACGAGATCTTAGCCGCTCATCTATGGCGATGTGCATGCGAAGCGCGTGGACTATCAGACGATCAACCAACGAAACTGTACGTGGCTACTGACGGACGATCAAGATTGAACCCTCCCCTCCCTCCCGGATACCTAGGAAATGTCGTTTTCAAAGCCACTCCGATTGCCAAATCGGGCGAGTTTAAATCCGAGTCATTGGCCGACACCGCTAGGAGAATCCATAGTGAGTTGGCTAAAATGGGCGATCAGTATCTCAGATCGGCCATCGATTACTTGGAATTGCAGCCAGACCTGACGGCCCTCGTTCGAGGGCCTACCTATTTTGCGAGTCCAAATCTGAACATAAACAGTTGGACTCGCTTACCGATATATGAATCGGACTTTGGATGGGGTCGGCCCATTTTCATGGGACCCGCAAGCATCCTTTATGAGGGCACGATTTACATCATACCGAGCCCAAGCGGCGATCGGAGTGTGTCGTTGGCAGTGTGCTTGGACCCCGATCACATGTCTTTGTTTCGAAAATGCTTGTATGACTTCTAG
>Q3
ATGGAGCTGACAGTGAAGGAATCATTAATGGTGAAACCATCCAAACCCACACCGAACCAGCGGCTATGGAACTCGAATCTTGACTTGGTTGTGGGTCGGATCCATATATTGACCGTTTATTTCTATAGACCAAATGGGTCTTCCAATTTCTTTGATTCTGGGGTTCTGAAGAAGGCTCTTGCCGACGTTCTTGTTTCGTTTTTTCCGATGGCCGGACGTCTGGGTAACGATGGAGATGGCAGAGTTGAAATTAACTGCAACGGCGAGGGTGTTTTGTTTGTGGAAGCTGAAGCGGATTGTAGCATTGATGATTTTGGTGAGACTACGCCGTCACCGGAGCTACGAAAGTTGGCGCCGACGGTGGATTACTCCGACCAAGTCTCTTCCTATCCGCTCTGTATCACACAGGTTACACGCTTCAACTGTGGCGGGGTTTCTCTCGGGTGTGGCCTGCACCATACGTTATCCGATGGACTCTCATCTCTTCACTTCATCAATACATGGTCCGATAAAGCCCGTGGATTGTCGGTCGCGATTCCACCGTTCATCGACCGCTCCCTCCTCCGTGCCCGTGACCCACCGACCGCCATGTTCGAACATCTCGAATACCACTCCCCGCCATCGCTCATCGCCCCGTCACAAAACCAAAACTTCACATCCCATCCTAAGCTTGCTTCGACCGCCATGCTGCGACTCACATTGGATCAAATCAATGGTCTTAAATCAAAGGCCAAGGGCGATGGAAGCGTGTACCATAGCACGTACGAGATCTTAGCCGCTCATCTATGGCGATGTGCATGCGAAGCGCGTGGACTATCAGACGATCAACCAACGAAACTGTACGTGGCTACTGACGGACGATCAAGATTGAACCCTCCCCTCCCTCCCGGATACCTAGGAAATGTCGTTTTCAAAGCCACTCCGATTGCCAAATCGGGCGAGTTTAAATCCGAGTCATTGGCCGACACCGCTAGGAGAATCCATAGTGAGTTGGCTAAAATGGGCGATCAGTATCTCAGATCGGCCATCGATTACTTGGAATTGCAGCCAGACCTGACGGCCCTCGTTCGAGGGCCTACCTATTTTGCGAGTCCAAATCTGAACATAAACAGTTGGACTCGCTTACCGATATATGAATCGGACTTTGGATGGGGTCGGCCCATTTTCATGGGACCCGCAAGCATCCTTTATGAGGGCACGATTTACATCATACCGAGCCCAAGCGGCGATCGGAGTGTGTCGTTGGCAGTGTGCTTGGACCCCGATCACATGTCTTTGTTTCGAAAATGCTTGTATGACTTCTAG
>S5
ATGGAGCTGACAGTGAAGGAATCATTAATGGTGAAACCATCCAAACCCACACCGAACCAGCGGCTATGGAACTCGAATCTTGACTTGGTTGTGGGTCGGATCCATATATTGACCGTTTATTTCTATAGACCAAATGGGTCTTCCAATTTCTTTGATTCTGGGGTTCTGAAGAAGGCTCTTGCCGACGTTCTTGTTTCGTTTTTTCCGATGGCCGGACGTCTGGGTAACGATGGAGATGGCAGAGTTGAAATTAACTGCAACGGCGAGGGTGTTTTGTTTGTGGAAGCTGAAGCGGATTGTAGCATTGATGATTTTGGTGAGACTACGCCGTCACCGGAGCTACGAAAGTTGGCGCCGACGGTGGATTACTCCGACCAAGTCTCTTCCTATCCGCTCTGTATCACACAGGTTACACGCTTCAACTGTGGCGGGGTTTCTCTCGGGTGTGGCCTGCACCATACGTTATCCGATGGACTCTCATCTCTTCACTTCATCAATACATGGTCCGATAAAGCCCGTGGATTGTCGGTCGCGATTCCACCGTTCATCGACCGCTCCCTCCTCCGTGCCCGTGACCCACCGACCGCCATGTTCGAACATCTCGAATACCACTCCCCGCCATCGCTCATCGCCCCGTCACAAAACCAAAACTTCACATCCCATCCTAAGCTTGCTTCGACCGCCATGCTGCGACTCACATTGGATCAAATCAATGGTCTTAAATCAAAGGCCAAGGGCGATGGAAGCGTGTACCATAGCACGTACGAGATCTTAGCCGCTCATCTATGGCGATGTGCATGCGAAGCGCGTGGACTATCAGACGATCAACCAACGAAACTGTACGTGGCTACTGACGGACGATCAAGATTGAACCCTCCCCTCCCTCCCGGATACCTAGGAAATGTCGTTTTCAAAGCCACTCCGATTGCCAAATCGGGCGAGTTTAAATCCGAGTCATTGGCCGACACCGCTAGGAGAATCCATAGTGAGTTGGCTAAAATGGGCGATCAGTATCTCAGATCGGCCATCGATTACTTGGAATTGCAGCCAGACCTGACGGCCCTCGTTCGAGGGCCTACCTATTTTGCGAGTCCAAATCTGAACATAAACAGTTGGACTCGCTTACCGATATATGAATCGGACTTTGGATGGGGTCGGCCCATTTTCATGGGACCCGCAAGCATCCTTTATGAGGGCACGATTTACATCATACCGAGCCCAAGCGGCGATCGGAGTGTGTCGTTGGCAGTGTGCTTGGACCCCGATCACATGTCTTTGTTTCGAAAATGCTTGTATGACTTCTAG
>AD1
ATGGAGCTGACAGTGAAGGAATCATTAATGGTGAAACCATCCAAACCCACACCGAACCAGCGGCTATGGAACTCGAATCTTGACTTGGTTGTGGGTCGGATCCATATATTGACCGTTTATTTCTATAGACCAAATGGGTCTTCCAATTTCTTTGATTCTGGGGTTCTGAAGAAGGCTCTTGCCGACGTTCTTGTTTCGTTTTTTCCGATGGCCGGACGTCTGGGTAACGATGGAGATGGCAGAGTTGAAATTAACTGCAACGGCGAGGGTGTTTTGTTTGTGGAAGCTGAAGCGGATTGTAGCATTGATGATTTTGGTGAGACTACGCCGTCACCGGAGCTACGAAAGTTGGCGCCGACGGTGGATTACTCCGACCAAGTCTCTTCCTATCCGCTCTGTATCACACAGGTTACACGCTTCAACTGTGGCGGGGTTTCTCTCGGGTGTGGCCTGCACCATACGTTATCCGATGGACTCTCATCTCTTCACTTCATCAATACATGGTCCGATAAAGCCCGTGGATTGTCGGTCGCGATTCCACCGTTCATCGACCGCTCCCTCCTCCGTGCCCGTGACCCACCGACCGCCATGTTCGAACATCTCGAATACCACTCCCCGCCATCGCTCATCGCCCCGTCACAAAACCAAAACTTCACATCCCATCCTAAGCTTGCTTCGACCGCCATGCTGCGACTCACATTGGATCAAATCAATGGTCTTAAATCAAAGGCCAAGGGCGATGGAAGCGTGTACCATAGCACGTACGAGATCTTAGCCGCTCATCTATGGCGATGTGCATGCGAAGCGCGTGGACTATCAGACGATCAACCAACGAAACTGTACGTGGCTACTGACGGACGATCAAGATTGAACCCTCCCCTCCCTCCCGGATACCTAGGAAATGTCGTTTTCAAAGCCACTCCGATTGCCAAATCGGGCGAGTTTAAATCCGAGTCATTGGCCGACACCGCTAGGAGAATCCATAGTGAGTTGGCTAAAATGGGCGATCAGTATCTCAGATCGGCCATCGATTACTTGGAATTGCAGCCAGACCTGACGGCCCTCGTTCGAGGGCCTACCTATTTTGCGAGTCCAAATCTGAACATAAACAGTTGGACTCGCTTACCGATATATGAATCGGACTTTGGATGGGGTCGGCCCATTTTCATGGGACCCGCAAGCATCCTTTATGAGGGCACGATTTACATCATACCGAGCCCAAGCGGCGATCGGAGTGTGTCGTTGGCAGTGTGCTTGGACCCCGATCACATGTCTTTGTTTCGAAAATGCTTGTATGACTTCTAG
>D2
ATGGAGCTGACAGTGAAGGAATCATTAATGGTGAAACCATCCAAACCCACACCGAACCAGCGGCTATGGAACTCGAATCTTGACTTGGTTGTGGGTCGGATCCATATATTGACCGTTTATTTCTATAGACCAAATGGGTCTTCCAATTTCTTTGATTCTGGGGTTCTGAAGAAGGCTCTTGCCGACGTTCTTGTTTCGTTTTTTCCGATGGCCGGACGTCTGGGTAACGATGGAGATGGCAGAGTTGAAATTAACTGCAACGGCGAGGGTGTTTTGTTTGTGGAAGCTGAAGCGGATTGTAGCATTGATGATTTTGGTGAGACTACGCCGTCACCGGAGCTACGAAAGTTGGCGCCGACGGTGGATTACTCCGACCAAGTCTCTTCCTATCCGCTCTGTATCACACAGGTTACACGCTTCAACTGTGGCGGGGTTTCTCTCGGGTGTGGCCTGCACCATACGTTATCCGATGGACTCTCATCTCTTCACTTCATCAATRCATGGTCCGATAAAGCCCGTGGATTGTCGGTCGCGATTCCACCGTTCRTCGACCGCTCCCTCCTCCGTGCCCGTGACCCACCGACCGCCATGTTCGAACATCTCGAATACCACTCCCCGCCATCGCTCATCGCCCCGTCACAAAACCAAAACTYCACATCCCATCCTAAGCTTGCTTCGACCGCCATGCTGCGACTCACATTGGATCAAATCAATGGTCTTAAATCAAAGGCCAAGGGCGATGGAAGCGTGTACCATAGCACGTACGAGATCTTAGCCGCTCATCTATGGCGATGTGCATGCGAAGCGCGTGGACTATCAGACGATCAACCAACGAAACTGTACGTGGCTACTGACGGACGATCAAGATTGAACCCTCCCCTCCCTCCCGGATACCTAGGAAATGTCGTTTTCAAAGCCACTCCGATTGCCAAATCGGGCGAGTTTAAATCCGAGTCATTGGCCGACACCGCTAGGAGAATCCATAGTGAGTTGGCTAAAATGGGCGATCAGTATCTCAGATCGGCCATCGATTACTTGGAATTGCAGCCAGACCTGACGGCCCTCGTTCGAGGGCCTACCTATTTTGCGAGTCCAAATCTGAACATAAACAGTTGGACTCGCTTACCGATATATGAATCGGACTTTGGATGGGGTCGGCCCATTTTCATGGGACCCGCAAGCATCCTTTATGAGGGCACGATTTACATCATACCGAGCCCAAGCGGCGATCGGAGTGTGTCGTTGGCAGTGTGCTTGGACCCCGATCACATGTCTTTGTTTCGAAAATGCTTGTATGACTTCTAG
>D5
ATGGAGCTGACAGTGAAGGAATCATTAATGGTGAAACCATCCAAACCCACACCGAACCAGCGGCTATGGAACTCGAATCTTGACTTGGTTGTGGGTCGGATCCATATATTGACCGTTTATTTCTATAGACCAAATGGGTCTTCCAATTTCTTTGATTCTGGGGTTCTGAAGAAGGCTCTTGCCGACGTTCTTGTTTCGTTTTTTCCGATGGCCGGACGTCTGGGTAACGATGGAGATGGCAGAGTTGAAATTAACTGCAACGGCGAGGGTGTTTTGTTTGTGGAAGCTGAAGCGGATTGTAGCATTGATGATTTTGGTGAGACTACGCCGTCACCGGAGCTACGAAAGTTGGCGCCGACGGTGGATTACTCCGACCAAGTCTCTTCCTATCCGCTCTGTATCACACAGGTTACACGCTTCAACTGTGGCGGGGTTTCTCTCGGGTGTGGCCTGCACCATACGTTATCCGATGGACTCTCATCTCTTCACTTCATCAATRCATGGTCCGATAAAGCCCGTGGATTGTCGGTCGCGATTCCACCGTTCRTCGACCGCTCCCTCCTCCGTGCCCGTGACCCACCGACCGCCATGTTCGAACATCTCGAATACCACTCCCCGCCATCGCTCATCGCCCCGTCACAAAACCAAAACTYCACATCCCATCCTAAGCTTGCTTCGACCGCCATGCTGCGACTCACATTGGATCAAATCAATGGTCTTAAATCAAAGGCCAAGGGCGATGGAAGCGTGTACCATAGCACGTACGAGATCTTAGCCGCTCATCTATGGCGATGTGCATGCGAAGCGCGTGGACTATCAGACGATCAACCAACGAAACTGTACGTGGCTACTGACGGACGATCAAGATTGAACCCTCCCCTCCCTCCCGGATACCTAGGAAATGTCGTTTTCAAAGCCACTCCGATTGCCAAATCGGGCGAGTTTAAATCCGAGTCATTGGCCGACACCGCTAGGAGAATCCATAGTGAGTTGGCTAAAATGGGCGATCAGTATCTCAGATCGGCCATCGATTACTTGGAATTGCAGCCAGACCTGACGGCCCTCGTTCGAGGGCCTACCTATTTTGCGAGTCCAAATCTGAACATAAACAGTTGGACTCGCTTACCGATATATGAATCGGACTTTGGATGGGGTCGGCCCATTTTCATGGGACCCGCAAGCATCCTTTATGAGGGCACGATTTACATCATACCGAGCCCAAGCGGCGATCGGAGTGTGTCGTTGGCAGTGTGCTTGGACCCCGATCACATGTCTTTGTTTCGAAAATGCTTGTATGACTTCTAG
>F3
ATGGAGCTGACAGTGAAGGAATCATTAATGGTGAAACCATCCAAACCCACACCGAACCAGCGGCTATGGAACTCGAATCTTGACTTGGTTGTGGGTCGGATCCATATATTGACCGTTTATTTCTATAGACCAAATGGGTCTTCCAATTTCTTTGATTCTGGGGTTCTGAAGAAGGCTCTTGCCGACGTTCTTGTTTCGTTTTTTCCGATGGCCGGACGTCTGGGTAACGATGGAGATGGCAGAGTTGAAATTAACTGCAACGGCGAGGGTGTTTTGTTTGTGGAAGCTGAAGCGGATTGTAGCATTGATGATTTTGGTGAGACTACGCCGTCACCGGAGCTACGAAAGTTGGCGCCGACGGTGGATTACTCCGACCAAGTCTCTTCCTATCCGCTCTGTATCACACAGGTTACACGCTTCAACTGTGGCGGGGTTTCTCTCGGGTGTGGCCTGCACCATACGTTATCCGATGGACTCTCATCTCTTCACTTCATCAATRCATGGTCCGATAAAGCCCGTGGATTGTCGGTCGCGATTCCACCGTTCRTCGACCGCTCCCTCCTCCGTGCCCGTGACCCACCGACCGCCATGTTCGAACATCTCGAATACCACTCCCCGCCATCGCTCATCGCCCCGTCACAAAACCAAAACTYCACATCCCATCCTAAGCTTGCTTCGACCGCCATGCTGCGACTCACATTGGATCAAATCAATGGTCTTAAATCAAAGGCCAAGGGCGATGGAAGCGTGTACCATAGCACGTACGAGATCTTAGCCGCTCATCTATGGCGATGTGCATGCGAAGCGCGTGGACTATCAGACGATCAACCAACGAAACTGTACGTGGCTACTGACGGACGATCAAGATTGAACCCTCCCCTCCCTCCCGGATACCTAGGAAATGTCGTTTTCAAAGCCACTCCGATTGCCAAATCGGGCGAGTTTAAATCCGAGTCATTGGCCGACACCGCTAGGAGAATCCATAGTGAGTTGGCTAAAATGGGCGATCAGTATCTCAGATCGGCCATCGATTACTTGGAATTGCAGCCAGACCTGACGGCCCTCGTTCGAGGGCCTACCTATTTTGCGAGTCCAAATCTGAACATAAACAGTTGGACTCGCTTACCGATATATGAATCGGACTTTGGATGGGGTCGGCCCATTTTCATGGGACCCGCAAGCATCCTTTATGAGGGCACGATTTACATCATACCGAGCCCAAGCGGCGATCGGAGTGTGTCGTTGGCAGTGTGCTTGGACCCCGATCACATGTCTTTGTTTCGAAAATGCTTGTATGACTTCTAG
>H1
ATGGAGCTGACAGTGAAGGAATCATTAATGGTGAAACCATCCAAACCCACACCGAACCAGCGGCTATGGAACTCGAATCTTGACTTGGTTGTGGGTCGGATCCATATATTGACCGTTTATTTCTATAGACCAAATGGGTCTTCCAATTTCTTTGATTCTGGGGTTCTGAAGAAGGCTCTTGCCGACGTTCTTGTTTCGTTTTTTCCGATGGCCGGACGTCTGGGTAACGATGGAGATGGCAGAGTTGAAATTAACTGCAACGGCGAGGGTGTTTTGTTTGTGGAAGCTGAAGCGGATTGTAGCATTGATGATTTTGGTGAGACTACGCCGTCACCGGAGCTACGAAAGTTGGCGCCGACGGTGGATTACTCCGACCAAGTCTCTTCCTATCCGCTCTGTATCACACAGGTTACACGCTTCAACTGTGGCGGGGTTTCTCTCGGGTGTGGCCTGCACCATACGTTATCCGATGGACTCTCATCTCTTCACTTCATCAATRCATGGTCCGATAAAGCCCGTGGATTGTCGGTCGCGATTCCACCGTTCRTCGACCGCTCCCTCCTCCGTGCCCGTGACCCACCGACCGCCATGTTCGAACATCTCGAATACCACTCCCCGCCATCGCTCATCGCCCCGTCACAAAACCAAAACTYCACATCCCATCCTAAGCTTGCTTCGACCGCCATGCTGCGACTCACATTGGATCAAATCAATGGTCTTAAATCAAAGGCCAAGGGCGATGGAAGCGTGTACCATAGCACGTACGAGATCTTAGCCGCTCATCTATGGCGATGTGCATGCGAAGCGCGTGGACTATCAGACGATCAACCAACGAAACTGTACGTGGCTACTGACGGACGATCAAGATTGAACCCTCCCCTCCCTCCCGGATACCTAGGAAATGTCGTTTTCAAAGCCACTCCGATTGCCAAATCGGGCGAGTTTAAATCCGAGTCATTGGCCGACACCGCTAGGAGAATCCATAGTGAGTTGGCTAAAATGGGCGATCAGTATCTCAGATCGGCCATCGATTACTTGGAATTGCAGCCAGACCTGACGGCCCTCGTTCGAGGGCCTACCTATTTTGCGAGTCCAAATCTGAACATAAACAGTTGGACTCGCTTACCGATATATGAATCGGACTTTGGATGGGGTCGGCCCATTTTCATGGGACCCGCAAGCATCCTTTATGAGGGCACGATTTACATCATACCGAGCCCAAGCGGCGATCGGAGTGTGTCGTTGGCAGTGTGCTTGGACCCCGATCACATGTCTTTGTTTCGAAAATGCTTGTATGACTTCTAG
>J4
ATGGAGCTGACAGTGAAGGAATCATTAATGGTGAAACCATCCAAACCCACACCGAACCAGCGGCTATGGAACTCGAATCTTGACTTGGTTGTGGGTCGGATCCATATATTGACCGTTTATTTCTATAGACCAAATGGGTCTTCCAATTTCTTTGATTCTGGGGTTCTGAAGAAGGCTCTTGCCGACGTTCTTGTTTCGTTTTTTCCGATGGCCGGACGTCTGGGTAACGATGGAGATGGCAGAGTTGAAATTAACTGCAACGGCGAGGGTGTTTTGTTTGTGGAAGCTGAAGCGGATTGTAGCATTGATGATTTTGGTGAGACTACGCCGTCACCGGAGCTACGAAAGTTGGCGCCGACGGTGGATTACTCCGACCAAGTCTCTTCCTATCCGCTCTGTATCACACAGGTTACACGCTTCAACTGTGGCGGGGTTTCTCTCGGGTGTGGCCTGCACCATACGTTATCCGATGGACTCTCATCTCTTCACTTCATCAATRCATGGTCCGATAAAGCCCGTGGATTGTCGGTCGCGATTCCACCGTTCRTCGACCGCTCCCTCCTCCGTGCCCGTGACCCACCGACCGCCATGTTCGAACATCTCGAATACCACTCCCCGCCATCGCTCATCGCCCCGTCACAAAACCAAAACTYCACATCCCATCCTAAGCTTGCTTCGACCGCCATGCTGCGACTCACATTGGATCAAATCAATGGTCTTAAATCAAAGGCCAAGGGCGATGGAAGCGTGTACCATAGCACGTACGAGATCTTAGCCGCTCATCTATGGCGATGTGCATGCGAAGCGCGTGGACTATCAGACGATCAACCAACGAAACTGTACGTGGCTACTGACGGACGATCAAGATTGAACCCTCCCCTCCCTCCCGGATACCTAGGAAATGTCGTTTTCAAAGCCACTCCGATTGCCAAATCGGGCGAGTTTAAATCCGAGTCATTGGCCGACACCGCTAGGAGAATCCATAGTGAGTTGGCTAAAATGGGCGATCAGTATCTCAGATCGGCCATCGATTACTTGGAATTGCAGCCAGACCTGACGGCCCTCGTTCGAGGGCCTACCTATTTTGCGAGTCCAAATCTGAACATAAACAGTTGGACTCGCTTACCGATATATGAATCGGACTTTGGATGGGGTCGGCCCATTTTCATGGGACCCGCAAGCATCCTTTATGAGGGCACGATTTACATCATACCGAGCCCAAGCGGCGATCGGAGTGTGTCGTTGGCAGTGTGCTTGGACCCCGATCACATGTCTTTGTTTCGAAAATGCTTGTATGACTTCTAG
>L2
ATGGAGCTGACAGTGAAGGAATCATTAATGGTGAAACCATCCAAACCCACACCGAACCAGCGGCTATGGAACTCGAATCTTGACTTGGTTGTGGGTCGGATCCATATATTGACCGTTTATTTCTATAGACCAAATGGGTCTTCCAATTTCTTTGATTCTGGGGTTCTGAAGAAGGCTCTTGCCGACGTTCTTGTTTCGTTTTTTCCGATGGCCGGACGTCTGGGTAACGATGGAGATGGCAGAGTTGAAATTAACTGCAACGGCGAGGGTGTTTTGTTTGTGGAAGCTGAAGCGGATTGTAGCATTGATGATTTTGGTGAGACTACGCCGTCACCGGAGCTACGAAAGTTGGCGCCGACGGTGGATTACTCCGACCAAGTCTCTTCCTATCCGCTCTGTATCACACAGGTTACACGCTTCAACTGTGGCGGGGTTTCTCTCGGGTGTGGCCTGCACCATACGTTATCCGATGGACTCTCATCTCTTCACTTCATCAATRCATGGTCCGATAAAGCCCGTGGATTGTCGGTCGCGATTCCACCGTTCRTCGACCGCTCCCTCCTCCGTGCCCGTGACCCACCGACCGCCATGTTCGAACATCTCGAATACCACTCCCCGCCATCGCTCATCGCCCCGTCACAAAACCAAAACTYCACATCCCATCCTAAGCTTGCTTCGACCGCCATGCTGCGACTCACATTGGATCAAATCAATGGTCTTAAATCAAAGGCCAAGGGCGATGGAAGCGTGTACCATAGCACGTACGAGATCTTAGCCGCTCATCTATGGCGATGTGCATGCGAAGCGCGTGGACTATCAGACGATCAACCAACGAAACTGTACGTGGCTACTGACGGACGATCAAGATTGAACCCTCCCCTCCCTCCCGGATACCTAGGAAATGTCGTTTTCAAAGCCACTCCGATTGCCAAATCGGGCGAGTTTAAATCCGAGTCATTGGCCGACACCGCTAGGAGAATCCATAGTGAGTTGGCTAAAATGGGCGATCAGTATCTCAGATCGGCCATCGATTACTTGGAATTGCAGCCAGACCTGACGGCCCTCGTTCGAGGGCCTACCTATTTTGCGAGTCCAAATCTGAACATAAACAGTTGGACTCGCTTACCGATATATGAATCGGACTTTGGATGGGGTCGGCCCATTTTCATGGGACCCGCAAGCATCCTTTATGAGGGCACGATTTACATCATACCGAGCCCAAGCGGCGATCGGAGTGTGTCGTTGGCAGTGTGCTTGGACCCCGATCACATGTCTTTGTTTCGAAAATGCTTGTATGACTTCTAG
>L3
ATGGAGCTGACAGTGAAGGAATCATTAATGGTGAAACCATCCAAACCCACACCGAACCAGCGGCTATGGAACTCGAATCTTGACTTGGTTGTGGGTCGGATCCATATATTGACCGTTTATTTCTATAGACCAAATGGGTCTTCCAATTTCTTTGATTCTGGGGTTCTGAAGAAGGCTCTTGCCGACGTTCTTGTTTCGTTTTTTCCGATGGCCGGACGTCTGGGTAACGATGGAGATGGCAGAGTTGAAATTAACTGCAACGGCGAGGGTGTTTTGTTTGTGGAAGCTGAAGCGGATTGTAGCATTGATGATTTTGGTGAGACTACGCCGTCACCGGAGCTACGAAAGTTGGCGCCGACGGTGGATTACTCCGACCAAGTCTCTTCCTATCCGCTCTGTATCACACAGGTTACACGCTTCAACTGTGGCGGGGTTTCTCTCGGGTGTGGCCTGCACCATACGTTATCCGATGGACTCTCATCTCTTCACTTCATCAATRCATGGTCCGATAAAGCCCGTGGATTGTCGGTCGCGATTCCACCGTTCRTCGACCGCTCCCTCCTCCGTGCCCGTGACCCACCGACCGCCATGTTCGAACATCTCGAATACCACTCCCCGCCATCGCTCATCGCCCCGTCACAAAACCAAAACTYCACATCCCATCCTAAGCTTGCTTCGACCGCCATGCTGCGACTCACATTGGATCAAATCAATGGTCTTAAATCAAAGGCCAAGGGCGATGGAAGCGTGTACCATAGCACGTACGAGATCTTAGCCGCTCATCTATGGCGATGTGCATGCGAAGCGCGTGGACTATCAGACGATCAACCAACGAAACTGTACGTGGCTACTGACGGACGATCAAGATTGAACCCTCCCCTCCCTCCCGGATACCTAGGAAATGTCGTTTTCAAAGCCACTCCGATTGCCAAATCGGGCGAGTTTAAATCCGAGTCATTGGCCGACACCGCTAGGAGAATCCATAGTGAGTTGGCTAAAATGGGCGATCAGTATCTCAGATCGGCCATCGATTACTTGGAATTGCAGCCAGACCTGACGGCCCTCGTTCGAGGGCCTACCTATTTTGCGAGTCCAAATCTGAACATAAACAGTTGGACTCGCTTACCGATATATGAATCGGACTTTGGATGGGGTCGGCCCATTTTCATGGGACCCGCAAGCATCCTTTATGAGGGCACGATTTACATCATACCGAGCCCAAGCGGCGATCGGAGTGTGTCGTTGGCAGTGTGCTTGGACCCCGATCACATGTCTTTGTTTCGAAAATGCTTGTATGACTTCTAG
>L4
ATGGAGCTGACAGTGAAGGAATCATTAATGGTGAAACCATCCAAACCCACACCGAACCAGCGGCTATGGAACTCGAATCTTGACTTGGTTGTGGGTCGGATCCATATATTGACCGTTTATTTCTATAGACCAAATGGGTCTTCCAATTTCTTTGATTCTGGGGTTCTGAAGAAGGCTCTTGCCGACGTTCTTGTTTCGTTTTTTCCGATGGCCGGACGTCTGGGTAACGATGGAGATGGCAGAGTTGAAATTAACTGCAACGGCGAGGGTGTTTTGTTTGTGGAAGCTGAAGCGGATTGTAGCATTGATGATTTTGGTGAGACTACGCCGTCACCGGAGCTACGAAAGTTGGCGCCGACGGTGGATTACTCCGACCAAGTCTCTTCCTATCCGCTCTGTATCACACAGGTTACACGCTTCAACTGTGGCGGGGTTTCTCTCGGGTGTGGCCTGCACCATACGTTATCCGATGGACTCTCATCTCTTCACTTCATCAATRCATGGTCCGATAAAGCCCGTGGATTGTCGGTCGCGATTCCACCGTTCRTCGACCGCTCCCTCCTCCGTGCCCGTGACCCACCGACCGCCATGTTCGAACATCTCGAATACCACTCCCCGCCATCGCTCATCGCCCCGTCACAAAACCAAAACTYCACATCCCATCCTAAGCTTGCTTCGACCGCCATGCTGCGACTCACATTGGATCAAATCAATGGTCTTAAATCAAAGGCCAAGGGCGATGGAAGCGTGTACCATAGCACGTACGAGATCTTAGCCGCTCATCTATGGCGATGTGCATGCGAAGCGCGTGGACTATCAGACGATCAACCAACGAAACTGTACGTGGCTACTGACGGACGATCAAGATTGAACCCTCCCCTCCCTCCCGGATACCTAGGAAATGTCGTTTTCAAAGCCACTCCGATTGCCAAATCGGGCGAGTTTAAATCCGAGTCATTGGCCGACACCGCTAGGAGAATCCATAGTGAGTTGGCTAAAATGGGCGATCAGTATCTCAGATCGGCCATCGATTACTTGGAATTGCAGCCAGACCTGACGGCCCTCGTTCGAGGGCCTACCTATTTTGCGAGTCCAAATCTGAACATAAACAGTTGGACTCGCTTACCGATATATGAATCGGACTTTGGATGGGGTCGGCCCATTTTCATGGGACCCGCAAGCATCCTTTATGAGGGCACGATTTACATCATACCGAGCCCAAGCGGCGATCGGAGTGTGTCGTTGGCAGTGTGCTTGGACCCCGATCACATGTCTTTGTTTCGAAAATGCTTGTATGACTTCTAG
>N1
ATGGAGCTGACAGTGAAGGAATCATTAATGGTGAAACCATCCAAACCCACACCGAACCAGCGGCTATGGAACTCGAATCTTGACTTGGTTGTGGGTCGGATCCATATATTGACCGTTTATTTCTATAGACCAAATGGGTCTTCCAATTTCTTTGATTCTGGGGTTCTGAAGAAGGCTCTTGCCGACGTTCTTGTTTCGTTTTTTCCGATGGCCGGACGTCTGGGTAACGATGGAGATGGCAGAGTTGAAATTAACTGCAACGGCGAGGGTGTTTTGTTTGTGGAAGCTGAAGCGGATTGTAGCATTGATGATTTTGGTGAGACTACGCCGTCACCGGAGCTACGAAAGTTGGCGCCGACGGTGGATTACTCCGACCAAGTCTCTTCCTATCCGCTCTGTATCACACAGGTTACACGCTTCAACTGTGGCGGGGTTTCTCTCGGGTGTGGCCTGCACCATACGTTATCCGATGGACTCTCATCTCTTCACTTCATCAATRCATGGTCCGATAAAGCCCGTGGATTGTCGGTCGCGATTCCACCGTTCRTCGACCGCTCCCTCCTCCGTGCCCGTGACCCACCGACCGCCATGTTCGAACATCTCGAATACCACTCCCCGCCATCGCTCATCGCCCCGTCACAAAACCAAAACTYCACATCCCATCCTAAGCTTGCTTCGACCGCCATGCTGCGACTCACATTGGATCAAATCAATGGTCTTAAATCAAAGGCCAAGGGCGATGGAAGCGTGTACCATAGCACGTACGAGATCTTAGCCGCTCATCTATGGCGATGTGCATGCGAAGCGCGTGGACTATCAGACGATCAACCAACGAAACTGTACGTGGCTACTGACGGACGATCAAGATTGAACCCTCCCCTCCCTCCCGGATACCTAGGAAATGTCGTTTTCAAAGCCACTCCGATTGCCAAATCGGGCGAGTTTAAATCCGAGTCATTGGCCGACACCGCTAGGAGAATCCATAGTGAGTTGGCTAAAATGGGCGATCAGTATCTCAGATCGGCCATCGATTACTTGGAATTGCAGCCAGACCTGACGGCCCTCGTTCGAGGGCCTACCTATTTTGCGAGTCCAAATCTGAACATAAACAGTTGGACTCGCTTACCGATATATGAATCGGACTTTGGATGGGGTCGGCCCATTTTCATGGGACCCGCAAGCATCCTTTATGAGGGCACGATTTACATCATACCGAGCCCAAGCGGCGATCGGAGTGTGTCGTTGGCAGTGTGCTTGGACCCCGATCACATGTCTTTGTTTCGAAAATGCTTGTATGACTTCTAG
>N2
ATGGAGCTGACAGTGAAGGAATCATTAATGGTGAAACCATCCAAACCCACACCGAACCAGCGGCTATGGAACTCGAATCTTGACTTGGTTGTGGGTCGGATCCATATATTGACCGTTTATTTCTATAGACCAAATGGGTCTTCCAATTTCTTTGATTCTGGGGTTCTGAAGAAGGCTCTTGCCGACGTTCTTGTTTCGTTTTTTCCGATGGCCGGACGTCTGGGTAACGATGGAGATGGCAGAGTTGAAATTAACTGCAACGGCGAGGGTGTTTTGTTTGTGGAAGCTGAAGCGGATTGTAGCATTGATGATTTTGGTGAGACTACGCCGTCACCGGAGCTACGAAAGTTGGCGCCGACGGTGGATTACTCCGACCAAGTCTCTTCCTATCCGCTCTGTATCACACAGGTTACACGCTTCAACTGTGGCGGGGTTTCTCTCGGGTGTGGCCTGCACCATACGTTATCCGATGGACTCTCATCTCTTCACTTCATCAATRCATGGTCCGATAAAGCCCGTGGATTGTCGGTCGCGATTCCACCGTTCRTCGACCGCTCCCTCCTCCGTGCCCGTGACCCACCGACCGCCATGTTCGAACATCTCGAATACCACTCCCCGCCATCGCTCATCGCCCCGTCACAAAACCAAAACTYCACATCCCATCCTAAGCTTGCTTCGACCGCCATGCTGCGACTCACATTGGATCAAATCAATGGTCTTAAATCAAAGGCCAAGGGCGATGGAAGCGTGTACCATAGCACGTACGAGATCTTAGCCGCTCATCTATGGCGATGTGCATGCGAAGCGCGTGGACTATCAGACGATCAACCAACGAAACTGTACGTGGCTACTGACGGACGATCAAGATTGAACCCTCCCCTCCCTCCCGGATACCTAGGAAATGTCGTTTTCAAAGCCACTCCGATTGCCAAATCGGGCGAGTTTAAATCCGAGTCATTGGCCGACACCGCTAGGAGAATCCATAGTGAGTTGGCTAAAATGGGCGATCAGTATCTCAGATCGGCCATCGATTACTTGGAATTGCAGCCAGACCTGACGGCCCTCGTTCGAGGGCCTACCTATTTTGCGAGTCCAAATCTGAACATAAACAGTTGGACTCGCTTACCGATATATGAATCGGACTTTGGATGGGGTCGGCCCATTTTCATGGGACCCGCAAGCATCCTTTATGAGGGCACGATTTACATCATACCGAGCCCAAGCGGCGATCGGAGTGTGTCGTTGGCAGTGTGCTTGGACCCCGATCACATGTCTTTGTTTCGAAAATGCTTGTATGACTTCTAG
>R1
ATGGAGCTGACAGTGAAGGAATCATTAATGGTGAAACCATCCAAACCCACACCGAACCAGCGGCTATGGAACTCGAATCTTGACTTGGTTGTGGGTCGGATCCATATATTGACCGTTTATTTCTATAGACCAAATGGGTCTTCCAATTTCTTTGATTCTGGGGTTCTGAAGAAGGCTCTTGCCGACGTTCTTGTTTCGTTTTTTCCGATGGCCGGACGTCTGGGTAACGATGGAGATGGCAGAGTTGAAATTAACTGCAACGGCGAGGGTGTTTTGTTTGTGGAAGCTGAAGCGGATTGTAGCATTGATGATTTTGGTGAGACTACGCCGTCACCGGAGCTACGAAAGTTGGCGCCGACGGTGGATTACTCCGACCAAGTCTCTTCCTATCCGCTCTGTATCACACAGGTTACACGCTTCAACTGTGGCGGGGTTTCTCTCGGGTGTGGCCTGCACCATACGTTATCCGATGGACTCTCATCTCTTCACTTCATCAATRCATGGTCCGATAAAGCCCGTGGATTGTCGGTCGCGATTCCACCGTTCRTCGACCGCTCCCTCCTCCGTGCCCGTGACCCACCGACCGCCATGTTCGAACATCTCGAATACCACTCCCCGCCATCGCTCATCGCCCCGTCACAAAACCAAAACTYCACATCCCATCCTAAGCTTGCTTCGACCGCCATGCTGCGACTCACATTGGATCAAATCAATGGTCTTAAATCAAAGGCCAAGGGCGATGGAAGCGTGTACCATAGCACGTACGAGATCTTAGCCGCTCATCTATGGCGATGTGCATGCGAAGCGCGTGGACTATCAGACGATCAACCAACGAAACTGTACGTGGCTACTGACGGACGATCAAGATTGAACCCTCCCCTCCCTCCCGGATACCTAGGAAATGTCGTTTTCAAAGCCACTCCGATTGCCAAATCGGGCGAGTTTAAATCCGAGTCATTGGCCGACACCGCTAGGAGAATCCATAGTGAGTTGGCTAAAATGGGCGATCAGTATCTCAGATCGGCCATCGATTACTTGGAATTGCAGCCAGACCTGACGGCCCTCGTTCGAGGGCCTACCTATTTTGCGAGTCCAAATCTGAACATAAACAGTTGGACTCGCTTACCGATATATGAATCGGACTTTGGATGGGGTCGGCCCATTTTCATGGGACCCGCAAGCATCCTTTATGAGGGCACGATTTACATCATACCGAGCCCAAGCGGCGATCGGAGTGTGTCGTTGGCAGTGTGCTTGGACCCCGATCACATGTCTTTGTTTCGAAAATGCTTGTATGACTTCTAG
>R2
ATGGAGCTGACAGTGAAGGAATCATTAATGGTGAAACCATCCAAACCCACACCGAACCAGCGGCTATGGAACTCGAATCTTGACTTGGTTGTGGGTCGGATCCATATATTGACCGTTTATTTCTATAGACCAAATGGGTCTTCCAATTTCTTTGATTCTGGGGTTCTGAAGAAGGCTCTTGCCGACGTTCTTGTTTCGTTTTTTCCGATGGCCGGACGTCTGGGTAACGATGGAGATGGCAGAGTTGAAATTAACTGCAACGGCGAGGGTGTTTTGTTTGTGGAAGCTGAAGCGGATTGTAGCATTGATGATTTTGGTGAGACTACGCCGTCACCGGAGCTACGAAAGTTGGCGCCGACGGTGGATTACTCCGACCAAGTCTCTTCCTATCCGCTCTGTATCACACAGGTTACACGCTTCAACTGTGGCGGGGTTTCTCTCGGGTGTGGCCTGCACCATACGTTATCCGATGGACTCTCATCTCTTCACTTCATCAATRCATGGTCCGATAAAGCCCGTGGATTGTCGGTCGCGATTCCACCGTTCRTCGACCGCTCCCTCCTCCGTGCCCGTGACCCACCGACCGCCATGTTCGAACATCTCGAATACCACTCCCCGCCATCGCTCATCGCCCCGTCACAAAACCAAAACTYCACATCCCATCCTAAGCTTGCTTCGACCGCCATGCTGCGACTCACATTGGATCAAATCAATGGTCTTAAATCAAAGGCCAAGGGCGATGGAAGCGTGTACCATAGCACGTACGAGATCTTAGCCGCTCATCTATGGCGATGTGCATGCGAAGCGCGTGGACTATCAGACGATCAACCAACGAAACTGTACGTGGCTACTGACGGACGATCAAGATTGAACCCTCCCCTCCCTCCCGGATACCTAGGAAATGTCGTTTTCAAAGCCACTCCGATTGCCAAATCGGGCGAGTTTAAATCCGAGTCATTGGCCGACACCGCTAGGAGAATCCATAGTGAGTTGGCTAAAATGGGCGATCAGTATCTCAGATCGGCCATCGATTACTTGGAATTGCAGCCAGACCTGACGGCCCTCGTTCGAGGGCCTACCTATTTTGCGAGTCCAAATCTGAACATAAACAGTTGGACTCGCTTACCGATATATGAATCGGACTTTGGATGGGGTCGGCCCATTTTCATGGGACCCGCAAGCATCCTTTATGAGGGCACGATTTACATCATACCGAGCCCAAGCGGCGATCGGAGTGTGTCGTTGGCAGTGTGCTTGGACCCCGATCACATGTCTTTGTTTCGAAAATGCTTGTATGACTTCTAG
>R3
ATGGAGCTGACAGTGAAGGAATCATTAATGGTGAAACCATCCAAACCCACACCGAACCAGCGGCTATGGAACTCGAATCTTGACTTGGTTGTGGGTCGGATCCATATATTGACCGTTTATTTCTATAGACCAAATGGGTCTTCCAATTTCTTTGATTCTGGGGTTCTGAAGAAGGCTCTTGCCGACGTTCTTGTTTCGTTTTTTCCGATGGCCGGACGTCTGGGTAACGATGGAGATGGCAGAGTTGAAATTAACTGCAACGGCGAGGGTGTTTTGTTTGTGGAAGCTGAAGCGGATTGTAGCATTGATGATTTTGGTGAGACTACGCCGTCACCGGAGCTACGAAAGTTGGCGCCGACGGTGGATTACTCCGACCAAGTCTCTTCCTATCCGCTCTGTATCACACAGGTTACACGCTTCAACTGTGGCGGGGTTTCTCTCGGGTGTGGCCTGCACCATACGTTATCCGATGGACTCTCATCTCTTCACTTCATCAATRCATGGTCCGATAAAGCCCGTGGATTGTCGGTCGCGATTCCACCGTTCRTCGACCGCTCCCTCCTCCGTGCCCGTGACCCACCGACCGCCATGTTCGAACATCTCGAATACCACTCCCCGCCATCGCTCATCGCCCCGTCACAAAACCAAAACTYCACATCCCATCCTAAGCTTGCTTCGACCGCCATGCTGCGACTCACATTGGATCAAATCAATGGTCTTAAATCAAAGGCCAAGGGCGATGGAAGCGTGTACCATAGCACGTACGAGATCTTAGCCGCTCATCTATGGCGATGTGCATGCGAAGCGCGTGGACTATCAGACGATCAACCAACGAAACTGTACGTGGCTACTGACGGACGATCAAGATTGAACCCTCCCCTCCCTCCCGGATACCTAGGAAATGTCGTTTTCAAAGCCACTCCGATTGCCAAATCGGGCGAGTTTAAATCCGAGTCATTGGCCGACACCGCTAGGAGAATCCATAGTGAGTTGGCTAAAATGGGCGATCAGTATCTCAGATCGGCCATCGATTACTTGGAATTGCAGCCAGACCTGACGGCCCTCGTTCGAGGGCCTACCTATTTTGCGAGTCCAAATCTGAACATAAACAGTTGGACTCGCTTACCGATATATGAATCGGACTTTGGATGGGGTCGGCCCATTTTCATGGGACCCGCAAGCATCCTTTATGAGGGCACGATTTACATCATACCGAGCCCAAGCGGCGATCGGAGTGTGTCGTTGGCAGTGTGCTTGGACCCCGATCACATGTCTTTGTTTCGAAAATGCTTGTATGACTTCTAG
>R4
ATGGAGCTGACAGTGAAGGAATCATTAATGGTGAAACCATCCAAACCCACACCGAACCAGCGGCTATGGAACTCGAATCTTGACTTGGTTGTGGGTCGGATCCATATATTGACCGTTTATTTCTATAGACCAAATGGGTCTTCCAATTTCTTTGATTCTGGGGTTCTGAAGAAGGCTCTTGCCGACGTTCTTGTTTCGTTTTTTCCGATGGCCGGACGTCTGGGTAACGATGGAGATGGCAGAGTTGAAATTAACTGCAACGGCGAGGGTGTTTTGTTTGTGGAAGCTGAAGCGGATTGTAGCATTGATGATTTTGGTGAGACTACGCCGTCACCGGAGCTACGAAAGTTGGCGCCGACGGTGGATTACTCCGACCAAGTCTCTTCCTATCCGCTCTGTATCACACAGGTTACACGCTTCAACTGTGGCGGGGTTTCTCTCGGGTGTGGCCTGCACCATACGTTATCCGATGGACTCTCATCTCTTCACTTCATCAATRCATGGTCCGATAAAGCCCGTGGATTGTCGGTCGCGATTCCACCGTTCRTCGACCGCTCCCTCCTCCGTGCCCGTGACCCACCGACCGCCATGTTCGAACATCTCGAATACCACTCCCCGCCATCGCTCATCGCCCCGTCACAAAACCAAAACTYCACATCCCATCCTAAGCTTGCTTCGACCGCCATGCTGCGACTCACATTGGATCAAATCAATGGTCTTAAATCAAAGGCCAAGGGCGATGGAAGCGTGTACCATAGCACGTACGAGATCTTAGCCGCTCATCTATGGCGATGTGCATGCGAAGCGCGTGGACTATCAGACGATCAACCAACGAAACTGTACGTGGCTACTGACGGACGATCAAGATTGAACCCTCCCCTCCCTCCCGGATACCTAGGAAATGTCGTTTTCAAAGCCACTCCGATTGCCAAATCGGGCGAGTTTAAATCCGAGTCATTGGCCGACACCGCTAGGAGAATCCATAGTGAGTTGGCTAAAATGGGCGATCAGTATCTCAGATCGGCCATCGATTACTTGGAATTGCAGCCAGACCTGACGGCCCTCGTTCGAGGGCCTACCTATTTTGCGAGTCCAAATCTGAACATAAACAGTTGGACTCGCTTACCGATATATGAATCGGACTTTGGATGGGGTCGGCCCATTTTCATGGGACCCGCAAGCATCCTTTATGAGGGCACGATTTACATCATACCGAGCCCAAGCGGCGATCGGAGTGTGTCGTTGGCAGTGTGCTTGGACCCCGATCACATGTCTTTGTTTCGAAAATGCTTGTATGACTTCTAG
>R5
ATGGAGCTGACAGTGAAGGAATCATTAATGGTGAAACCATCCAAACCCACACCGAACCAGCGGCTATGGAACTCGAATCTTGACTTGGTTGTGGGTCGGATCCATATATTGACCGTTTATTTCTATAGACCAAATGGGTCTTCCAATTTCTTTGATTCTGGGGTTCTGAAGAAGGCTCTTGCCGACGTTCTTGTTTCGTTTTTTCCGATGGCCGGACGTCTGGGTAACGATGGAGATGGCAGAGTTGAAATTAACTGCAACGGCGAGGGTGTTTTGTTTGTGGAAGCTGAAGCGGATTGTAGCATTGATGATTTTGGTGAGACTACGCCGTCACCGGAGCTACGAAAGTTGGCGCCGACGGTGGATTACTCCGACCAAGTCTCTTCCTATCCGCTCTGTATCACACAGGTTACACGCTTCAACTGTGGCGGGGTTTCTCTCGGGTGTGGCCTGCACCATACGTTATCCGATGGACTCTCATCTCTTCACTTCATCAATRCATGGTCCGATAAAGCCCGTGGATTGTCGGTCGCGATTCCACCGTTCRTCGACCGCTCCCTCCTCCGTGCCCGTGACCCACCGACCGCCATGTTCGAACATCTCGAATACCACTCCCCGCCATCGCTCATCGCCCCGTCACAAAACCAAAACTYCACATCCCATCCTAAGCTTGCTTCGACCGCCATGCTGCGACTCACATTGGATCAAATCAATGGTCTTAAATCAAAGGCCAAGGGCGATGGAAGCGTGTACCATAGCACGTACGAGATCTTAGCCGCTCATCTATGGCGATGTGCATGCGAAGCGCGTGGACTATCAGACGATCAACCAACGAAACTGTACGTGGCTACTGACGGACGATCAAGATTGAACCCTCCCCTCCCTCCCGGATACCTAGGAAATGTCGTTTTCAAAGCCACTCCGATTGCCAAATCGGGCGAGTTTAAATCCGAGTCATTGGCCGACACCGCTAGGAGAATCCATAGTGAGTTGGCTAAAATGGGCGATCAGTATCTCAGATCGGCCATCGATTACTTGGAATTGCAGCCAGACCTGACGGCCCTCGTTCGAGGGCCTACCTATTTTGCGAGTCCAAATCTGAACATAAACAGTTGGACTCGCTTACCGATATATGAATCGGACTTTGGATGGGGTCGGCCCATTTTCATGGGACCCGCAAGCATCCTTTATGAGGGCACGATTTACATCATACCGAGCCCAAGCGGCGATCGGAGTGTGTCGTTGGCAGTGTGCTTGGACCCCGATCACATGTCTTTGTTTCGAAAATGCTTGTATGACTTCTAG
>S1
ATGGAGCTGACAGTGAAGGAATCATTAATGGTGAAACCATCCAAACCCACACCGAACCAGCGGCTATGGAACTCGAATCTTGACTTGGTTGTGGGTCGGATCCATATATTGACCGTTTATTTCTATAGACCAAATGGGTCTTCCAATTTCTTTGATTCTGGGGTTCTGAAGAAGGCTCTTGCCGACGTTCTTGTTTCGTTTTTTCCGATGGCCGGACGTCTGGGTAACGATGGAGATGGCAGAGTTGAAATTAACTGCAACGGCGAGGGTGTTTTGTTTGTGGAAGCTGAAGCGGATTGTAGCATTGATGATTTTGGTGAGACTACGCCGTCACCGGAGCTACGAAAGTTGGCGCCGACGGTGGATTACTCCGACCAAGTCTCTTCCTATCCGCTCTGTATCACACAGGTTACACGCTTCAACTGTGGCGGGGTTTCTCTCGGGTGTGGCCTGCACCATACGTTATCCGATGGACTCTCATCTCTTCACTTCATCAATRCATGGTCCGATAAAGCCCGTGGATTGTCGGTCGCGATTCCACCGTTCRTCGACCGCTCCCTCCTCCGTGCCCGTGACCCACCGACCGCCATGTTCGAACATCTCGAATACCACTCCCCGCCATCGCTCATCGCCCCGTCACAAAACCAAAACTYCACATCCCATCCTAAGCTTGCTTCGACCGCCATGCTGCGACTCACATTGGATCAAATCAATGGTCTTAAATCAAAGGCCAAGGGCGATGGAAGCGTGTACCATAGCACGTACGAGATCTTAGCCGCTCATCTATGGCGATGTGCATGCGAAGCGCGTGGACTATCAGACGATCAACCAACGAAACTGTACGTGGCTACTGACGGACGATCAAGATTGAACCCTCCCCTCCCTCCCGGATACCTAGGAAATGTCGTTTTCAAAGCCACTCCGATTGCCAAATCGGGCGAGTTTAAATCCGAGTCATTGGCCGACACCGCTAGGAGAATCCATAGTGAGTTGGCTAAAATGGGCGATCAGTATCTCAGATCGGCCATCGATTACTTGGAATTGCAGCCAGACCTGACGGCCCTCGTTCGAGGGCCTACCTATTTTGCGAGTCCAAATCTGAACATAAACAGTTGGACTCGCTTACCGATATATGAATCGGACTTTGGATGGGGTCGGCCCATTTTCATGGGACCCGCAAGCATCCTTTATGAGGGCACGATTTACATCATACCGAGCCCAAGCGGCGATCGGAGTGTGTCGTTGGCAGTGTGCTTGGACCCCGATCACATGTCTTTGTTTCGAAAATGCTTGTATGACTTCTAG
>S4
ATGGAGCTGACAGTGAAGGAATCATTAATGGTGAAACCATCCAAACCCACACCGAACCAGCGGCTATGGAACTCGAATCTTGACTTGGTTGTGGGTCGGATCCATATATTGACCGTTTATTTCTATAGACCAAATGGGTCTTCCAATTTCTTTGATTCTGGGGTTCTGAAGAAGGCTCTTGCCGACGTTCTTGTTTCGTTTTTTCCGATGGCCGGACGTCTGGGTAACGATGGAGATGGCAGAGTTGAAATTAACTGCAACGGCGAGGGTGTTTTGTTTGTGGAAGCTGAAGCGGATTGTAGCATTGATGATTTTGGTGAGACTACGCCGTCACCGGAGCTACGAAAGTTGGCGCCGACGGTGGATTACTCCGACCAAGTCTCTTCCTATCCGCTCTGTATCACACAGGTTACACGCTTCAACTGTGGCGGGGTTTCTCTCGGGTGTGGCCTGCACCATACGTTATCCGATGGACTCTCATCTCTTCACTTCATCAATRCATGGTCCGATAAAGCCCGTGGATTGTCGGTCGCGATTCCACCGTTCRTCGACCGCTCCCTCCTCCGTGCCCGTGACCCACCGACCGCCATGTTCGAACATCTCGAATACCACTCCCCGCCATCGCTCATCGCCCCGTCACAAAACCAAAACTYCACATCCCATCCTAAGCTTGCTTCGACCGCCATGCTGCGACTCACATTGGATCAAATCAATGGTCTTAAATCAAAGGCCAAGGGCGATGGAAGCGTGTACCATAGCACGTACGAGATCTTAGCCGCTCATCTATGGCGATGTGCATGCGAAGCGCGTGGACTATCAGACGATCAACCAACGAAACTGTACGTGGCTACTGACGGACGATCAAGATTGAACCCTCCCCTCCCTCCCGGATACCTAGGAAATGTCGTTTTCAAAGCCACTCCGATTGCCAAATCGGGCGAGTTTAAATCCGAGTCATTGGCCGACACCGCTAGGAGAATCCATAGTGAGTTGGCTAAAATGGGCGATCAGTATCTCAGATCGGCCATCGATTACTTGGAATTGCAGCCAGACCTGACGGCCCTCGTTCGAGGGCCTACCTATTTTGCGAGTCCAAATCTGAACATAAACAGTTGGACTCGCTTACCGATATATGAATCGGACTTTGGATGGGGTCGGCCCATTTTCATGGGACCCGCAAGCATCCTTTATGAGGGCACGATTTACATCATACCGAGCCCAAGCGGCGATCGGAGTGTGTCGTTGGCAGTGTGCTTGGACCCCGATCACATGTCTTTGTTTCGAAAATGCTTGTATGACTTCTAG
>AD2
ATGGAGCTGACAGTGAAGGAATCATTAATGGTGAAACCATCCAAACCCACACCGAACCAGCGGCTATGGAACTCGAATCTTGACTTGGTTGTGGGTCGGATCCATATATTGACCGTTTATTTCTATAGACCAAATGGGTCTTCCAATTTCTTTGATTCTGGGGTTCTGAAGAAGGCTCTTGCCGACGTTCTTGTTTCGTTTTTTCCGATGGCCGGACGTCTGGGTAACGATGGAGATGGCAGAGTTGAAATTAACTGCAACGGCGAGGGTGTTTTGTTTGTGGAAGCTGAAGCGGATTGTAGCATTGATGATTTTGGTGAGACTACGCCGTCACCGGAGCTACGAAAGTTGGCGCCGACGGTGGATTACTCCGACCAAGTCTCTTCCTATCCGCTCTGTATCACACAGGTTACACGCTTCAACTGTGGCGGGGTTTCTCTCGGGTGTGGCCTGCACCATACGTTATCCGATGGACTCTCATCTCTTCACTTCATCAATRCATGGTCCGATAAAGCCCGTGGATTGTCGGTCGCGATTCCACCGTTCRTCGACCGCTCCCTCCTCCGTGCCCGTGACCCACCGACCGCCATGTTCGAACATCTCGAATACCACTCCCCGCCATCGCTCATCGCCCCGTCACAAAACCAAAACTYCACATCCCATCCTAAGCTTGCTTCGACCGCCATGCTGCGACTCACATTGGATCAAATCAATGGTCTTAAATCAAAGGCCAAGGGCGATGGAAGCGTGTACCATAGCACGTACGAGATCTTAGCCGCTCATCTATGGCGATGTGCATGCGAAGCGCGTGGACTATCAGACGATCAACCAACGAAACTGTACGTGGCTACTGACGGACGATCAAGATTGAACCCTCCCCTCCCTCCCGGATACCTAGGAAATGTCGTTTTCAAAGCCACTCCGATTGCCAAATCGGGCGAGTTTAAATCCGAGTCATTGGCCGACACCGCTAGGAGAATCCATAGTGAGTTGGCTAAAATGGGCGATCAGTATCTCAGATCGGCCATCGATTACTTGGAATTGCAGCCAGACCTGACGGCCCTCGTTCGAGGGCCTACCTATTTTGCGAGTCCAAATCTGAACATAAACAGTTGGACTCGCTTACCGATATATGAATCGGACTTTGGATGGGGTCGGCCCATTTTCATGGGACCCGCAAGCATCCTTTATGAGGGCACGATTTACATCATACCGAGCCCAAGCGGCGATCGGAGTGTGTCGTTGGCAGTGTGCTTGGACCCCGATCACATGTCTTTGTTTCGAAAATGCTTGTATGACTTCTAG
>AD3
ATGGAGCTGACAGTGAAGGAATCATTAATGGTGAAACCATCCAAACCCACACCGAACCAGCGGCTATGGAACTCGAATCTTGACTTGGTTGTGGGTCGGATCCATATATTGACCGTTTATTTCTATAGACCAAATGGGTCTTCCAATTTCTTTGATTCTGGGGTTCTGAAGAAGGCTCTTGCCGACGTTCTTGTTTCGTTTTTTCCGATGGCCGGACGTCTGGGTAACGATGGAGATGGCAGAGTTGAAATTAACTGCAACGGCGAGGGTGTTTTGTTTGTGGAAGCTGAAGCGGATTGTAGCATTGATGATTTTGGTGAGACTACGCCGTCACCGGAGCTACGAAAGTTGGCGCCGACGGTGGATTACTCCGACCAAGTCTCTTCCTATCCGCTCTGTATCACACAGGTTACACGCTTCAACTGTGGCGGGGTTTCTCTCGGGTGTGGCCTGCACCATACGTTATCCGATGGACTCTCATCTCTTCACTTCATCAATRCATGGTCCGATAAAGCCCGTGGATTGTCGGTCGCGATTCCACCGTTCRTCGACCGCTCCCTCCTCCGTGCCCGTGACCCACCGACCGCCATGTTCGAACATCTCGAATACCACTCCCCGCCATCGCTCATCGCCCCGTCACAAAACCAAAACTYCACATCCCATCCTAAGCTTGCTTCGACCGCCATGCTGCGACTCACATTGGATCAAATCAATGGTCTTAAATCAAAGGCCAAGGGCGATGGAAGCGTGTACCATAGCACGTACGAGATCTTAGCCGCTCATCTATGGCGATGTGCATGCGAAGCGCGTGGACTATCAGACGATCAACCAACGAAACTGTACGTGGCTACTGACGGACGATCAAGATTGAACCCTCCCCTCCCTCCCGGATACCTAGGAAATGTCGTTTTCAAAGCCACTCCGATTGCCAAATCGGGCGAGTTTAAATCCGAGTCATTGGCCGACACCGCTAGGAGAATCCATAGTGAGTTGGCTAAAATGGGCGATCAGTATCTCAGATCGGCCATCGATTACTTGGAATTGCAGCCAGACCTGACGGCCCTCGTTCGAGGGCCTACCTATTTTGCGAGTCCAAATCTGAACATAAACAGTTGGACTCGCTTACCGATATATGAATCGGACTTTGGATGGGGTCGGCCCATTTTCATGGGACCCGCAAGCATCCTTTATGAGGGCACGATTTACATCATACCGAGCCCAAGCGGCGATCGGAGTGTGTCGTTGGCAGTGTGCTTGGACCCCGATCACATGTCTTTGTTTCGAAAATGCTTGTATGACTTCTAG
>AD4
ATGGAGCTGACAGTGAAGGAATCATTAATGGTGAAACCATCCAAACCCACACCGAACCAGCGGCTATGGAACTCGAATCTTGACTTGGTTGTGGGTCGGATCCATATATTGACCGTTTATTTCTATAGACCAAATGGGTCTTCCAATTTCTTTGATTCTGGGGTTCTGAAGAAGGCTCTTGCCGACGTTCTTGTTTCGTTTTTTCCGATGGCCGGACGTCTGGGTAACGATGGAGATGGCAGAGTTGAAATTAACTGCAACGGCGAGGGTGTTTTGTTTGTGGAAGCTGAAGCGGATTGTAGCATTGATGATTTTGGTGAGACTACGCCGTCACCGGAGCTACGAAAGTTGGCGCCGACGGTGGATTACTCCGACCAAGTCTCTTCCTATCCGCTCTGTATCACACAGGTTACACGCTTCAACTGTGGCGGGGTTTCTCTCGGGTGTGGCCTGCACCATACGTTATCCGATGGACTCTCATCTCTTCACTTCATCAATRCATGGTCCGATAAAGCCCGTGGATTGTCGGTCGCGATTCCACCGTTCRTCGACCGCTCCCTCCTCCGTGCCCGTGACCCACCGACCGCCATGTTCGAACATCTCGAATACCACTCCCCGCCATCGCTCATCGCCCCGTCACAAAACCAAAACTYCACATCCCATCCTAAGCTTGCTTCGACCGCCATGCTGCGACTCACATTGGATCAAATCAATGGTCTTAAATCAAAGGCCAAGGGCGATGGAAGCGTGTACCATAGCACGTACGAGATCTTAGCCGCTCATCTATGGCGATGTGCATGCGAAGCGCGTGGACTATCAGACGATCAACCAACGAAACTGTACGTGGCTACTGACGGACGATCAAGATTGAACCCTCCCCTCCCTCCCGGATACCTAGGAAATGTCGTTTTCAAAGCCACTCCGATTGCCAAATCGGGCGAGTTTAAATCCGAGTCATTGGCCGACACCGCTAGGAGAATCCATAGTGAGTTGGCTAAAATGGGCGATCAGTATCTCAGATCGGCCATCGATTACTTGGAATTGCAGCCAGACCTGACGGCCCTCGTTCGAGGGCCTACCTATTTTGCGAGTCCAAATCTGAACATAAACAGTTGGACTCGCTTACCGATATATGAATCGGACTTTGGATGGGGTCGGCCCATTTTCATGGGACCCGCAAGCATCCTTTATGAGGGCACGATTTACATCATACCGAGCCCAAGCGGCGATCGGAGTGTGTCGTTGGCAGTGTGCTTGGACCCCGATCACATGTCTTTGTTTCGAAAATGCTTGTATGACTTCTAG
>AE5
ATGGAGCTGACAGTGAAGGAATCATTAATGGTGAAACCATCCAAACCCACACCGAACCAGCGGCTATGGAACTCGAATCTTGACTTGGTTGTGGGTCGGATCCATATATTGACCGTTTATTTCTATAGACCAAATGGGTCTTCCAATTTCTTTGATTCTGGGGTTCTGAAGAAGGCTCTTGCCGACGTTCTTGTTTCGTTTTTTCCGATGGCCGGACGTCTGGGTAACGATGGAGATGGCAGAGTTGAAATTAACTGCAACGGCGAGGGTGTTTTGTTTGTGGAAGCTGAAGCGGATTGTAGCATTGATGATTTTGGTGAGACTACGCCGTCACCGGAGCTACGAAAGTTGGCGCCGACGGTGGATTACTCCGACCAAGTCTCTTCCTATCCGCTCTGTATCACACAGGTTACACGCTTCAACTGTGGCGGGGTTTCTCTCGGGTGTGGCCTGCACCATACGTTATCCGATGGACTCTCATCTCTTCACTTCATCAATRCATGGTCCGATAAAGCCCGTGGATTGTCGGTCGCGATTCCACCGTTCRTCGACCGCTCCCTCCTCCGTGCCCGTGACCCACCGACCGCCATGTTCGAACATCTCGAATACCACTCCCCGCCATCGCTCATCGCCCCGTCACAAAACCAAAACTYCACATCCCATCCTAAGCTTGCTTCGACCGCCATGCTGCGACTCACATTGGATCAAATCAATGGTCTTAAATCAAAGGCCAAGGGCGATGGAAGCGTGTACCATAGCACGTACGAGATCTTAGCCGCTCATCTATGGCGATGTGCATGCGAAGCGCGTGGACTATCAGACGATCAACCAACGAAACTGTACGTGGCTACTGACGGACGATCAAGATTGAACCCTCCCCTCCCTCCCGGATACCTAGGAAATGTCGTTTTCAAAGCCACTCCGATTGCCAAATCGGGCGAGTTTAAATCCGAGTCATTGGCCGACACCGCTAGGAGAATCCATAGTGAGTTGGCTAAAATGGGCGATCAGTATCTCAGATCGGCCATCGATTACTTGGAATTGCAGCCAGACCTGACGGCCCTCGTTCGAGGGCCTACCTATTTTGCGAGTCCAAATCTGAACATAAACAGTTGGACTCGCTTACCGATATATGAATCGGACTTTGGATGGGGTCGGCCCATTTTCATGGGACCCGCAAGCATCCTTTATGAGGGCACGATTTACATCATACCGAGCCCAAGCGGCGATCGGAGTGTGTCGTTGGCAGTGTGCTTGGACCCCGATCACATGTCTTTGTTTCGAAAATGCTTGTATGACTTCTAG
>D3
ATGGAGCTGACAGTGAAGGAATCATTAATGGTGAAACCATCCAAACCCACACCGAACCAGCGGCTATGGAACTCGAATCTTGACTTGGTTGTGGGTCGGATCCATATATTGACCGTTTATTTCTATAGACCAAATGGGTCTTCCAATTTCTTTGATTCTGGGGTTCTGAAGAAGGCTCTTGCCGACGTTCTTGTTTCGTTTTTTCCGATGGCCGGACGTCTGGGTAACGATGGAGATGGCAGAGTTGAAATTAACTGCAACGGCGAGGGTGTTTTGTTTGTGGAAGCTGAAGCGGATTGTAGCATTGATGATTTTGGTGAGACTACGCCGTCACCGGAGCTACGAAAGTTGGCGCCGACGGTGGATTACTCCGACCAAGTCTCTTCCTATCCGCTCTGTATCACACAGGTTACACGCTTCAACTGTGGCGGGGTTTCTCTCGGGTGTGGCCTGCACCATACGTTATCCGATGGACTCTCATCTCTTCACTTCATCAATGCATGGTCCGATAAAGCCCGTGGATTGTCGGTCGCGATTCCACCGTTCGTCGACCGCTCCCTCCTCCGTGCCCGTGACCCACCGACCGCCATGTTCGAACATCTCGAATACCACTCCCCGCCATCGCTCATCGCCCCGTCACAAAACCAAAACTCCACATCCCATCCTAAGCTTGCTTCGACCRCCATGCTGCGACTCACATTGGATCAAATCAATGGTCTTAAATCAAAGGCCAAGGGCGATGGAAGCGTGTACCATAGCACGTACGAGATCTTAGCCGCTCATCTATGGCGATGTGCATGCGAAGCGCGTGGACTATCAGACGATCAACCAACGAAACTGTACGTGGCTACTGACGGACGATCAAGATTGAACCCTCCCCTCCCTCCCGGATACCTAGGAAATGTCGTTTTCAAAGCCACTCCGATTGCCAAATCGGGCGAGTTTAAATCCGAGTCATTGGCCGACACCGCTAGGAGAATCCATAGTGAGTTGGCTAAAATGGGCGATCAGTATCTCAGATCGGCCATCGATTACTTGGAATTGCAGCCAGACCTGACGGCCCTCGTTCGAGGGCCTACCTATTTTGCGAGTCCAAATCTGAACATAAACAGTTGGACTCGCTTACCGATATATGAATCGGACTTTGGATGGGGTCGGCCCATTTTCATGGGACCCGCAAGCATCCTTTATGAGGGCACGATTTACATCATACCGAGCCCAAGCGGCGATCGGAGTGTGTCGTTGGCAGTGTGCTTGGACCCCGATCACATGTCTTTGTTTCGAAAATGCTTGTATGACTTCTAG
>D4
ATGGAGCTGACAGTGAAGGAATCATTAATGGTGAAACCATCCAAACCCACACCGAACCAGCGGCTATGGAACTCGAATCTTGACTTGGTTGTGGGTCGGATCCATATATTGACCGTTTATTTCTATAGACCAAATGGGTCTTCCAATTTCTTTGATTCTGGGGTTCTGAAGAAGGCTCTTGCCGACGTTCTTGTTTCGTTTTTTCCGATGGCCGGACGTCTGGGTAACGATGGAGATGGCAGAGTTGAAATTAACTGCAACGGCGAGGGTGTTTTGTTTGTGGAAGCTGAAGCGGATTGTAGCATTGATGATTTTGGTGAGACTACGCCGTCACCGGAGCTACGAAAGTTGGCGCCGACGGTGGATTACTCCGACCAAGTCTCTTCCTATCCGCTCTGTATCACACAGGTTACACGCTTCAACTGTGGCGGGGTTTCTCTCGGGTGTGGCCTGCACCATACGTTATCCGATGGACTCTCATCTCTTCACTTCATCAATGCATGGTCCGATAAAGCCCGTGGATTGTCGGTCGCGATTCCACCGTTCGTCGACCGCTCCCTCCTCCGTGCCCGTGACCCACCGACCGCCATGTTCGAACATCTCGAATACCACTCCCCGCCATCGCTCATCGCCCCGTCACAAAACCAAAACTCCACATCCCATCCTAAGCTTGCTTCGACCRCCATGCTGCGACTCACATTGGATCAAATCAATGGTCTTAAATCAAAGGCCAAGGGCGATGGAAGCGTGTACCATAGCACGTACGAGATCTTAGCCGCTCATCTATGGCGATGTGCATGCGAAGCGCGTGGACTATCAGACGATCAACCAACGAAACTGTACGTGGCTACTGACGGACGATCAAGATTGAACCCTCCCCTCCCTCCCGGATACCTAGGAAATGTCGTTTTCAAAGCCACTCCGATTGCCAAATCGGGCGAGTTTAAATCCGAGTCATTGGCCGACACCGCTAGGAGAATCCATAGTGAGTTGGCTAAAATGGGCGATCAGTATCTCAGATCGGCCATCGATTACTTGGAATTGCAGCCAGACCTGACGGCCCTCGTTCGAGGGCCTACCTATTTTGCGAGTCCAAATCTGAACATAAACAGTTGGACTCGCTTACCGATATATGAATCGGACTTTGGATGGGGTCGGCCCATTTTCATGGGACCCGCAAGCATCCTTTATGAGGGCACGATTTACATCATACCGAGCCCAAGCGGCGATCGGAGTGTGTCGTTGGCAGTGTGCTTGGACCCCGATCACATGTCTTTGTTTCGAAAATGCTTGTATGACTTCTAG
>J2
ATGGAGCTGACAGTGAAGGAATCATTAATGGTGAAACCATCCAAACCCACACCGAACCAGCGGCTATGGAACTCGAATCTTGACTTGGTTGTGGGTCGGATCCATATATTGACCGTTTATTTCTATAGACCAAATGGGTCTTCCAATTTCTTTGATTCTGGGGTTCTGAAGAAGGCTCTTGCCGACGTTCTTGTTTCGTTTTTTCCGATGGCCGGACGTCTGGGTAACGATGGAGATGGCAGAGTTGAAATTAACTGCAACGGCGAGGGTGTTTTGTTTGTGGAAGCTGAAGCGGATTGTAGCATTGATGATTTTGGTGAGACTACGCCGTCACCGGAGCTACGAAAGTTGGCGCCGACGGTGGATTACTCCGACCAAGTCTCTTCCTATCCGCTCTGTATCACACAGGTTACACGCTTCAACTGTGGCGGGGTTTCTCTCGGGTGTGGCCTGCACCATACGTTATCCGATGGACTCTCATCTCTTCACTTCATCAATGCATGGTCCGATAAAGCCCGTGGATTGTCGGTCGCGATTCCACCGTTCGTCGACCGCTCCCTCCTCCGTGCCCGTGACCCACCGACCGCCATGTTCGAACATCTCGAATACCACTCCCCGCCATCGCTCATCGCCCCGTCACAAAACCAAAACTCCACATCCCATCCTAAGCTTGCTTCGACCRCCATGCTGCGACTCACATTGGATCAAATCAATGGTCTTAAATCAAAGGCCAAGGGCGATGGAAGCGTGTACCATAGCACGTACGAGATCTTAGCCGCTCATCTATGGCGATGTGCATGCGAAGCGCGTGGACTATCAGACGATCAACCAACGAAACTGTACGTGGCTACTGACGGACGATCAAGATTGAACCCTCCCCTCCCTCCCGGATACCTAGGAAATGTCGTTTTCAAAGCCACTCCGATTGCCAAATCGGGCGAGTTTAAATCCGAGTCATTGGCCGACACCGCTAGGAGAATCCATAGTGAGTTGGCTAAAATGGGCGATCAGTATCTCAGATCGGCCATCGATTACTTGGAATTGCAGCCAGACCTGACGGCCCTCGTTCGAGGGCCTACCTATTTTGCGAGTCCAAATCTGAACATAAACAGTTGGACTCGCTTACCGATATATGAATCGGACTTTGGATGGGGTCGGCCCATTTTCATGGGACCCGCAAGCATCCTTTATGAGGGCACGATTTACATCATACCGAGCCCAAGCGGCGATCGGAGTGTGTCGTTGGCAGTGTGCTTGGACCCCGATCACATGTCTTTGTTTCGAAAATGCTTGTATGACTTCTAG
>L1
ATGGAGCTGACAGTGAAGGAATCATTAATGGTGAAACCATCCAAACCCACACCGAACCAGCGGCTATGGAACTCGAATCTTGACTTGGTTGTGGGTCGGATCCATATATTGACCGTTTATTTCTATAGACCAAATGGGTCTTCCAATTTCTTTGATTCTGGGGTTCTGAAGAAGGCTCTTGCCGACGTTCTTGTTTCGTTTTTTCCGATGGCCGGACGTCTGGGTAACGATGGAGATGGCAGAGTTGAAATTAACTGCAACGGCGAGGGTGTTTTGTTTGTGGAAGCTGAAGCGGATTGTAGCATTGATGATTTTGGTGAGACTACGCCGTCACCGGAGCTACGAAAGTTGGCGCCGACGGTGGATTACTCCGACCAAGTCTCTTCCTATCCGCTCTGTATCACACAGGTTACACGCTTCAACTGTGGCGGGGTTTCTCTCGGGTGTGGCCTGCACCATACGTTATCCGATGGACTCTCATCTCTTCACTTCATCAATGCATGGTCCGATAAAGCCCGTGGATTGTCGGTCGCGATTCCACCGTTCGTCGACCGCTCCCTCCTCCGTGCCCGTGACCCACCGACCGCCATGTTCGAACATCTCGAATACCACTCCCCGCCATCGCTCATCGCCCCGTCACAAAACCAAAACTCCACATCCCATCCTAAGCTTGCTTCGACCRCCATGCTGCGACTCACATTGGATCAAATCAATGGTCTTAAATCAAAGGCCAAGGGCGATGGAAGCGTGTACCATAGCACGTACGAGATCTTAGCCGCTCATCTATGGCGATGTGCATGCGAAGCGCGTGGACTATCAGACGATCAACCAACGAAACTGTACGTGGCTACTGACGGACGATCAAGATTGAACCCTCCCCTCCCTCCCGGATACCTAGGAAATGTCGTTTTCAAAGCCACTCCGATTGCCAAATCGGGCGAGTTTAAATCCGAGTCATTGGCCGACACCGCTAGGAGAATCCATAGTGAGTTGGCTAAAATGGGCGATCAGTATCTCAGATCGGCCATCGATTACTTGGAATTGCAGCCAGACCTGACGGCCCTCGTTCGAGGGCCTACCTATTTTGCGAGTCCAAATCTGAACATAAACAGTTGGACTCGCTTACCGATATATGAATCGGACTTTGGATGGGGTCGGCCCATTTTCATGGGACCCGCAAGCATCCTTTATGAGGGCACGATTTACATCATACCGAGCCCAAGCGGCGATCGGAGTGTGTCGTTGGCAGTGTGCTTGGACCCCGATCACATGTCTTTGTTTCGAAAATGCTTGTATGACTTCTAG
>O2
ATGGAGCTGACAGTGAAGGAATCATTAATGGTGAAACCATCCAAACCCACACCGAACCAGCGGCTATGGAACTCGAATCTTGACTTGGTTGTGGGTCGGATCCATATATTGACCGTTTATTTCTATAGACCAAATGGGTCTTCCAATTTCTTTGATTCTGGGGTTCTGAAGAAGGCTCTTGCCGACGTTCTTGTTTCGTTTTTTCCGATGGCCGGACGTCTGGGTAACGATGGAGATGGCAGAGTTGAAATTAACTGCAACGGCGAGGGTGTTTTGTTTGTGGAAGCTGAAGCGGATTGTAGCATTGATGATTTTGGTGAGACTACGCCGTCACCGGAGCTACGAAAGTTGGCGCCGACGGTGGATTACTCCGACCAAGTCTCTTCCTATCCGCTCTGTATCACACAGGTTACACGCTTCAACTGTGGCGGGGTTTCTCTCGGGTGTGGCCTGCACCATACGTTATCCGATGGACTCTCATCTCTTCACTTCATCAATGCATGGTCCGATAAAGCCCGTGGATTGTCGGTCGCGATTCCACCGTTCGTCGACCGCTCCCTCCTCCGTGCCCGTGACCCACCGACCGCCATGTTCGAACATCTCGAATACCACTCCCCGCCATCGCTCATCGCCCCGTCACAAAACCAAAACTCCACATCCCATCCTAAGCTTGCTTCGACCRCCATGCTGCGACTCACATTGGATCAAATCAATGGTCTTAAATCAAAGGCCAAGGGCGATGGAAGCGTGTACCATAGCACGTACGAGATCTTAGCCGCTCATCTATGGCGATGTGCATGCGAAGCGCGTGGACTATCAGACGATCAACCAACGAAACTGTACGTGGCTACTGACGGACGATCAAGATTGAACCCTCCCCTCCCTCCCGGATACCTAGGAAATGTCGTTTTCAAAGCCACTCCGATTGCCAAATCGGGCGAGTTTAAATCCGAGTCATTGGCCGACACCGCTAGGAGAATCCATAGTGAGTTGGCTAAAATGGGCGATCAGTATCTCAGATCGGCCATCGATTACTTGGAATTGCAGCCAGACCTGACGGCCCTCGTTCGAGGGCCTACCTATTTTGCGAGTCCAAATCTGAACATAAACAGTTGGACTCGCTTACCGATATATGAATCGGACTTTGGATGGGGTCGGCCCATTTTCATGGGACCCGCAAGCATCCTTTATGAGGGCACGATTTACATCATACCGAGCCCAAGCGGCGATCGGAGTGTGTCGTTGGCAGTGTGCTTGGACCCCGATCACATGTCTTTGTTTCGAAAATGCTTGTATGACTTCTAG
>E5
ATGGAGCTGACAGTGAAGGAATCATTAATGGTGAAACCATCCAAACCCACACCGAACCAGCGGCTATGGAACTCGAATCTTGACTTGGTTGTGGGTCGGATCCATATATTGACCGTTTATTTCTATAGACCAAATGGGTCTTCCAATTTCTTTGATTCTGGGGTTCTGAAGAAGGCTCTTGCCGACGTTCTTGTTTCGTTTTTTCCGATGGCCGGACGTCTGGGTAACGATGGAGATGGCAGAGTTGAAATTAACTGCAACGGCGAGGGTGTTTTGTTTGTGGAAGCTGAAGCGGATTGTAGCATTGATGATTTTGGTGAGACTACGCCGTCACCGGAGCTACGAAAGTTGGCGCCGACGGTGGATTACTCCGACCAAGTCTCTTCCTATCCGCTCTGTATCACACAGGTTACACGCTTCAACTGTGGCGGGGTTTCTCTCGGGTGTGGCCTGCACCATACGTTATCCGATGGACTCTCATCTCTTCACTTCATCAATACATGGTCCGATAAAGCCCGTGGATTGTCGGTCGCGATTCCACCGTTCATCGACCGCTCCCTCCTCCGTGCCCGTGACCCACCGACCGCCATGTTCGAACATCTCGAATACCACTCCCCGCCATCGCTCATCGCCCCGTCACAAAACCAAAACTCCACATCCCATCCTAAGCTTGCTTCGACCACCATGCTGCGACTCACATTGGATCAAATCAATGGTCTTAAATCAAAGGCCAAGGGCGATGGAAGCGTGTACCATAGCACGTACGAGATCTTAGCCGCTCATCTATGGCGATGTGCATGCGAAGCGCGTGGACTATCAGACGATCAACCAACGAAACTGTACGTGGCTACTGACGGACGATCAAGATTGAACCCTCCCCTCCCTCCCGGATACCTAGGAAATGTCGTTTTCAAAGCCACTCCGATTGCCAAATCGGGCGAGTTTAAATCCGAGTCATTGGCCGACACCGCTAGGAGAATCCATAGTGAGTTGGCTAAAATGGGCGATCAGTATCTCAGATCGGCCATCGATTACTTGGAATTGCAGCCAGACCTGACGGCCCTCGTTCGAGGGCCTACCTATTTTGCGAGTCCAAATCTGAACATAAACAGTTGGACTCGCTTACCGATATATGAATCGGACTTTGGATGGGGTCGGCCCATTTTCATGGGACCCGCAAGCATCCTTTATGAGGGCACGATTTACATCATACCGAGCCCAAGCGGCGATCGGAGTGTGTCGTTGGCAGTGTGCTTGGACCCCGATCACATGTCTTTGTTTCGAAAATGCTTGTATGACTTCTAG
>P1
ATGGAGCTGACAGTGAAGGAATCATTAATGGTGAAACCATCCAAACCCACACCGAACCAGCGGCTATGGAACTCGAATCTTGACTTGGTTGTGGGTCGGATCCATATATTGACCGTTTATTTCTATAGACCAAATGGGTCTTCCAATTTCTTTGATTCTGGGGTTCTGAAGAAGGCTCTTGCCGACGTTCTTGTTTCGTTTTTTCCGATGGCCGGACGTCTGGGTAACGATGGAGATGGCAGAGTTGAAATTAACTGCAACGGCGAGGGTGTTTTGTTTGTGGAAGCTGAAGCGGATTGTAGCATTGATGATTTTGGTGAGACTACGCCGTCACCGGAGCTACGAAAGTTGGCGCCGACGGTGGATTACTCCGACCAAGTCTCTTCCTATCCGCTCTGTATCACACAGGTTACACGCTTCAACTGTGGCGGGGTTTCTCTCGGGTGTGGCCTGCACCATACGTTATCCGATGGACTCTCATCTCTTCACTTCATCAATACATGGTCCGATAAAGCCCGTGGATTGTCGGTCGCGATTCCACCGTTCATCGACCGCTCCCTCCTCCGTGCCCGTGACCCACCGACCGCCATGTTCGAACATCTCGAATACCACTCCCCGCCATCGCTCATCGCCCCGTCACAAAACCAAAACTCCACATCCCATCCTAAGCTTGCTTCGACCACCATGCTGCGACTCACATTGGATCAAATCAATGGTCTTAAATCAAAGGCCAAGGGCGATGGAAGCGTGTACCATAGCACGTACGAGATCTTAGCCGCTCATCTATGGCGATGTGCATGCGAAGCGCGTGGACTATCAGACGATCAACCAACGAAACTGTACGTGGCTACTGACGGACGATCAAGATTGAACCCTCCCCTCCCTCCCGGATACCTAGGAAATGTCGTTTTCAAAGCCACTCCGATTGCCAAATCGGGCGAGTTTAAATCCGAGTCATTGGCCGACACCGCTAGGAGAATCCATAGTGAGTTGGCTAAAATGGGCGATCAGTATCTCAGATCGGCCATCGATTACTTGGAATTGCAGCCAGACCTGACGGCCCTCGTTCGAGGGCCTACCTATTTTGCGAGTCCAAATCTGAACATAAACAGTTGGACTCGCTTACCGATATATGAATCGGACTTTGGATGGGGTCGGCCCATTTTCATGGGACCCGCAAGCATCCTTTATGAGGGCACGATTTACATCATACCGAGCCCAAGCGGCGATCGGAGTGTGTCGTTGGCAGTGTGCTTGGACCCCGATCACATGTCTTTGTTTCGAAAATGCTTGTATGACTTCTAG
>P3
ATGGAGCTGACAGTGAAGGAATCATTAATGGTGAAACCATCCAAACCCACACCGAACCAGCGGCTATGGAACTCGAATCTTGACTTGGTTGTGGGTCGGATCCATATATTGACCGTTTATTTCTATAGACCAAATGGGTCTTCCAATTTCTTTGATTCTGGGGTTCTGAAGAAGGCTCTTGCCGACGTTCTTGTTTCGTTTTTTCCGATGGCCGGACGTCTGGGTAACGATGGAGATGGCAGAGTTGAAATTAACTGCAACGGCGAGGGTGTTTTGTTTGTGGAAGCTGAAGCGGATTGTAGCATTGATGATTTTGGTGAGACTACGCCGTCACCGGAGCTACGAAAGTTGGCGCCGACGGTGGATTACTCCGACCAAGTCTCTTCCTATCCGCTCTGTATCACACAGGTTACACGCTTCAACTGTGGCGGGGTTTCTCTCGGGTGTGGCCTGCACCATACGTTATCCGATGGACTCTCATCTCTTCACTTCATCAATACATGGTCCGATAAAGCCCGTGGATTGTCGGTCGCGATTCCACCGTTCATCGACCGCTCCCTCCTCCGTGCCCGTGACCCACCGACCGCCATGTTCGAACATCTCGAATACCACTCCCCGCCATCGCTCATCGCCCCGTCACAAAACCAAAACTCCACATCCCATCCTAAGCTTGCTTCGACCACCATGCTGCGACTCACATTGGATCAAATCAATGGTCTTAAATCAAAGGCCAAGGGCGATGGAAGCGTGTACCATAGCACGTACGAGATCTTAGCCGCTCATCTATGGCGATGTGCATGCGAAGCGCGTGGACTATCAGACGATCAACCAACGAAACTGTACGTGGCTACTGACGGACGATCAAGATTGAACCCTCCCCTCCCTCCCGGATACCTAGGAAATGTCGTTTTCAAAGCCACTCCGATTGCCAAATCGGGCGAGTTTAAATCCGAGTCATTGGCCGACACCGCTAGGAGAATCCATAGTGAGTTGGCTAAAATGGGCGATCAGTATCTCAGATCGGCCATCGATTACTTGGAATTGCAGCCAGACCTGACGGCCCTCGTTCGAGGGCCTACCTATTTTGCGAGTCCAAATCTGAACATAAACAGTTGGACTCGCTTACCGATATATGAATCGGACTTTGGATGGGGTCGGCCCATTTTCATGGGACCCGCAAGCATCCTTTATGAGGGCACGATTTACATCATACCGAGCCCAAGCGGCGATCGGAGTGTGTCGTTGGCAGTGTGCTTGGACCCCGATCACATGTCTTTGTTTCGAAAATGCTTGTATGACTTCTAG
>P4
ATGGAGCTGACAGTGAAGGAATCATTAATGGTGAAACCATCCAAACCCACACCGAACCAGCGGCTATGGAACTCGAATCTTGACTTGGTTGTGGGTCGGATCCATATATTGACCGTTTATTTCTATAGACCAAATGGGTCTTCCAATTTCTTTGATTCTGGGGTTCTGAAGAAGGCTCTTGCCGACGTTCTTGTTTCGTTTTTTCCGATGGCCGGACGTCTGGGTAACGATGGAGATGGCAGAGTTGAAATTAACTGCAACGGCGAGGGTGTTTTGTTTGTGGAAGCTGAAGCGGATTGTAGCATTGATGATTTTGGTGAGACTACGCCGTCACCGGAGCTACGAAAGTTGGCGCCGACGGTGGATTACTCCGACCAAGTCTCTTCCTATCCGCTCTGTATCACACAGGTTACACGCTTCAACTGTGGCGGGGTTTCTCTCGGGTGTGGCCTGCACCATACGTTATCCGATGGACTCTCATCTCTTCACTTCATCAATACATGGTCCGATAAAGCCCGTGGATTGTCGGTCGCGATTCCACCGTTCATCGACCGCTCCCTCCTCCGTGCCCGTGACCCACCGACCGCCATGTTCGAACATCTCGAATACCACTCCCCGCCATCGCTCATCGCCCCGTCACAAAACCAAAACTCCACATCCCATCCTAAGCTTGCTTCGACCACCATGCTGCGACTCACATTGGATCAAATCAATGGTCTTAAATCAAAGGCCAAGGGCGATGGAAGCGTGTACCATAGCACGTACGAGATCTTAGCCGCTCATCTATGGCGATGTGCATGCGAAGCGCGTGGACTATCAGACGATCAACCAACGAAACTGTACGTGGCTACTGACGGACGATCAAGATTGAACCCTCCCCTCCCTCCCGGATACCTAGGAAATGTCGTTTTCAAAGCCACTCCGATTGCCAAATCGGGCGAGTTTAAATCCGAGTCATTGGCCGACACCGCTAGGAGAATCCATAGTGAGTTGGCTAAAATGGGCGATCAGTATCTCAGATCGGCCATCGATTACTTGGAATTGCAGCCAGACCTGACGGCCCTCGTTCGAGGGCCTACCTATTTTGCGAGTCCAAATCTGAACATAAACAGTTGGACTCGCTTACCGATATATGAATCGGACTTTGGATGGGGTCGGCCCATTTTCATGGGACCCGCAAGCATCCTTTATGAGGGCACGATTTACATCATACCGAGCCCAAGCGGCGATCGGAGTGTGTCGTTGGCAGTGTGCTTGGACCCCGATCACATGTCTTTGTTTCGAAAATGCTTGTATGACTTCTAG
>V2
ATGGAGCTGACAGTGAAGGAATCATTAATGGTGAAACCATCCAAACCCACACCGAACCAGCGGCTATGGAACTCGAATCTTGACTTGGTTGTGGGTCGGATCCATATATTGACCGTTTATTTCTATAGACCAAATGGGTCTTCCAATTTCTTTGATTCTGGGGTTCTGAAGAAGGCTCTTGCCGACGTTCTTGTTTCGTTTTTTCCGATGGCCGGACGTCTGGGTAACGATGGAGATGGCAGAGTTGAAATTAACTGCAACGGCGAGGGTGTTTTGTTTGTGGAAGCTGAAGCGGATTGTAGCATTGATGATTTTGGTGAGACTACGCCGTCACCGGAGCTACGAAAGTTGGCGCCGACGGTGGATTACTCCGACCAAGTCTCTTCCTATCCGCTCTGTATCACACAGGTTACACGCTTCAACTGTGGCGGGGTTTCTCTCGGGTGTGGCCTGCACCATACGTTATCCGATGGACTCTCATCTCTTCACTTCATCAATACATGGTCCGATAAAGCCCGTGGATTGTCGGTCGCGATTCCACCGTTCATCGACCGCTCCCTCCTCCGTGCCCGTGACCCACCGACCGCCATGTTCGAACATCTCGAATACCACTCCCCGCCATCGCTCATCGCCCCGTCACAAAACCAAAACTCCACATCCCATCCTAAGCTTGCTTCGACCACCATGCTGCGACTCACATTGGATCAAATCAATGGTCTTAAATCAAAGGCCAAGGGCGATGGAAGCGTGTACCATAGCACGTACGAGATCTTAGCCGCTCATCTATGGCGATGTGCATGCGAAGCGCGTGGACTATCAGACGATCAACCAACGAAACTGTACGTGGCTACTGACGGACGATCAAGATTGAACCCTCCCCTCCCTCCCGGATACCTAGGAAATGTCGTTTTCAAAGCCACTCCGATTGCCAAATCGGGCGAGTTTAAATCCGAGTCATTGGCCGACACCGCTAGGAGAATCCATAGTGAGTTGGCTAAAATGGGCGATCAGTATCTCAGATCGGCCATCGATTACTTGGAATTGCAGCCAGACCTGACGGCCCTCGTTCGAGGGCCTACCTATTTTGCGAGTCCAAATCTGAACATAAACAGTTGGACTCGCTTACCGATATATGAATCGGACTTTGGATGGGGTCGGCCCATTTTCATGGGACCCGCAAGCATCCTTTATGAGGGCACGATTTACATCATACCGAGCCCAAGCGGCGATCGGAGTGTGTCGTTGGCAGTGTGCTTGGACCCCGATCACATGTCTTTGTTTCGAAAATGCTTGTATGACTTCTAG
>AB1
ATGGAGCTGACAGTGAAGGAATCATTAATGGTGAAACCATCCAAACCCACACCGAACCAGCGGCTATGGAACTCGAATCTTGACTTGGTTGTGGGTCGGATCCATATATTGACCGTTTATTTCTATAGACCAAATGGGTCTTCCAATTTCTTTGATTCTGGGGTTCTGAAGAAGGCTCTTGCCGACGTTCTTGTTTCGTTTTTTCCGATGGCCGGACGTCTGGGTAACGATGGAGATGGCAGAGTTGAAATTAACTGCAACGGCGAGGGTGTTTTGTTTGTGGAAGCTGAAGCGGATTGTAGCATTGATGATTTTGGTGAGACTACGCCGTCACCGGAGCTACGAAAGTTGGCGCCGACGGTGGATTACTCCGACCAAGTCTCTTCCTATCCGCTCTGTATCACACAGGTTACACGCTTCAACTGTGGCGGGGTTTCTCTCGGGTGTGGCCTGCACCATACGTTATCCGATGGACTCTCATCTCTTCACTTCATCAATACATGGTCCGATAAAGCCCGTGGATTGTCGGTCGCGATTCCACCGTTCATCGACCGCTCCCTCCTCCGTGCCCGTGACCCACCGACCGCCATGTTCGAACATCTCGAATACCACTCCCCGCCATCGCTCATCGCCCCGTCACAAAACCAAAACTCCACATCCCATCCTAAGCTTGCTTCGACCACCATGCTGCGACTCACATTGGATCAAATCAATGGTCTTAAATCAAAGGCCAAGGGCGATGGAAGCGTGTACCATAGCACGTACGAGATCTTAGCCGCTCATCTATGGCGATGTGCATGCGAAGCGCGTGGACTATCAGACGATCAACCAACGAAACTGTACGTGGCTACTGACGGACGATCAAGATTGAACCCTCCCCTCCCTCCCGGATACCTAGGAAATGTCGTTTTCAAAGCCACTCCGATTGCCAAATCGGGCGAGTTTAAATCCGAGTCATTGGCCGACACCGCTAGGAGAATCCATAGTGAGTTGGCTAAAATGGGCGATCAGTATCTCAGATCGGCCATCGATTACTTGGAATTGCAGCCAGACCTGACGGCCCTCGTTCGAGGGCCTACCTATTTTGCGAGTCCAAATCTGAACATAAACAGTTGGACTCGCTTACCGATATATGAATCGGACTTTGGATGGGGTCGGCCCATTTTCATGGGACCCGCAAGCATCCTTTATGAGGGCACGATTTACATCATACCGAGCCCAAGCGGCGATCGGAGTGTGTCGTTGGCAGTGTGCTTGGACCCCGATCACATGTCTTTGTTTCGAAAATGCTTGTATGACTTCTAG
>AB2
ATGGAGCTGACAGTGAAGGAATCATTAATGGTGAAACCATCCAAACCCACACCGAACCAGCGGCTATGGAACTCGAATCTTGACTTGGTTGTGGGTCGGATCCATATATTGACCGTTTATTTCTATAGACCAAATGGGTCTTCCAATTTCTTTGATTCTGGGGTTCTGAAGAAGGCTCTTGCCGACGTTCTTGTTTCGTTTTTTCCGATGGCCGGACGTCTGGGTAACGATGGAGATGGCAGAGTTGAAATTAACTGCAACGGCGAGGGTGTTTTGTTTGTGGAAGCTGAAGCGGATTGTAGCATTGATGATTTTGGTGAGACTACGCCGTCACCGGAGCTACGAAAGTTGGCGCCGACGGTGGATTACTCCGACCAAGTCTCTTCCTATCCGCTCTGTATCACACAGGTTACACGCTTCAACTGTGGCGGGGTTTCTCTCGGGTGTGGCCTGCACCATACGTTATCCGATGGACTCTCATCTCTTCACTTCATCAATACATGGTCCGATAAAGCCCGTGGATTGTCGGTCGCGATTCCACCGTTCATCGACCGCTCCCTCCTCCGTGCCCGTGACCCACCGACCGCCATGTTCGAACATCTCGAATACCACTCCCCGCCATCGCTCATCGCCCCGTCACAAAACCAAAACTCCACATCCCATCCTAAGCTTGCTTCGACCACCATGCTGCGACTCACATTGGATCAAATCAATGGTCTTAAATCAAAGGCCAAGGGCGATGGAAGCGTGTACCATAGCACGTACGAGATCTTAGCCGCTCATCTATGGCGATGTGCATGCGAAGCGCGTGGACTATCAGACGATCAACCAACGAAACTGTACGTGGCTACTGACGGACGATCAAGATTGAACCCTCCCCTCCCTCCCGGATACCTAGGAAATGTCGTTTTCAAAGCCACTCCGATTGCCAAATCGGGCGAGTTTAAATCCGAGTCATTGGCCGACACCGCTAGGAGAATCCATAGTGAGTTGGCTAAAATGGGCGATCAGTATCTCAGATCGGCCATCGATTACTTGGAATTGCAGCCAGACCTGACGGCCCTCGTTCGAGGGCCTACCTATTTTGCGAGTCCAAATCTGAACATAAACAGTTGGACTCGCTTACCGATATATGAATCGGACTTTGGATGGGGTCGGCCCATTTTCATGGGACCCGCAAGCATCCTTTATGAGGGCACGATTTACATCATACCGAGCCCAAGCGGCGATCGGAGTGTGTCGTTGGCAGTGTGCTTGGACCCCGATCACATGTCTTTGTTTCGAAAATGCTTGTATGACTTCTAG
>AB3
ATGGAGCTGACAGTGAAGGAATCATTAATGGTGAAACCATCCAAACCCACACCGAACCAGCGGCTATGGAACTCGAATCTTGACTTGGTTGTGGGTCGGATCCATATATTGACCGTTTATTTCTATAGACCAAATGGGTCTTCCAATTTCTTTGATTCTGGGGTTCTGAAGAAGGCTCTTGCCGACGTTCTTGTTTCGTTTTTTCCGATGGCCGGACGTCTGGGTAACGATGGAGATGGCAGAGTTGAAATTAACTGCAACGGCGAGGGTGTTTTGTTTGTGGAAGCTGAAGCGGATTGTAGCATTGATGATTTTGGTGAGACTACGCCGTCACCGGAGCTACGAAAGTTGGCGCCGACGGTGGATTACTCCGACCAAGTCTCTTCCTATCCGCTCTGTATCACACAGGTTACACGCTTCAACTGTGGCGGGGTTTCTCTCGGGTGTGGCCTGCACCATACGTTATCCGATGGACTCTCATCTCTTCACTTCATCAATACATGGTCCGATAAAGCCCGTGGATTGTCGGTCGCGATTCCACCGTTCATCGACCGCTCCCTCCTCCGTGCCCGTGACCCACCGACCGCCATGTTCGAACATCTCGAATACCACTCCCCGCCATCGCTCATCGCCCCGTCACAAAACCAAAACTCCACATCCCATCCTAAGCTTGCTTCGACCACCATGCTGCGACTCACATTGGATCAAATCAATGGTCTTAAATCAAAGGCCAAGGGCGATGGAAGCGTGTACCATAGCACGTACGAGATCTTAGCCGCTCATCTATGGCGATGTGCATGCGAAGCGCGTGGACTATCAGACGATCAACCAACGAAACTGTACGTGGCTACTGACGGACGATCAAGATTGAACCCTCCCCTCCCTCCCGGATACCTAGGAAATGTCGTTTTCAAAGCCACTCCGATTGCCAAATCGGGCGAGTTTAAATCCGAGTCATTGGCCGACACCGCTAGGAGAATCCATAGTGAGTTGGCTAAAATGGGCGATCAGTATCTCAGATCGGCCATCGATTACTTGGAATTGCAGCCAGACCTGACGGCCCTCGTTCGAGGGCCTACCTATTTTGCGAGTCCAAATCTGAACATAAACAGTTGGACTCGCTTACCGATATATGAATCGGACTTTGGATGGGGTCGGCCCATTTTCATGGGACCCGCAAGCATCCTTTATGAGGGCACGATTTACATCATACCGAGCCCAAGCGGCGATCGGAGTGTGTCGTTGGCAGTGTGCTTGGACCCCGATCACATGTCTTTGTTTCGAAAATGCTTGTATGACTTCTAG
>AB4
ATGGAGCTGACAGTGAAGGAATCATTAATGGTGAAACCATCCAAACCCACACCGAACCAGCGGCTATGGAACTCGAATCTTGACTTGGTTGTGGGTCGGATCCATATATTGACCGTTTATTTCTATAGACCAAATGGGTCTTCCAATTTCTTTGATTCTGGGGTTCTGAAGAAGGCTCTTGCCGACGTTCTTGTTTCGTTTTTTCCGATGGCCGGACGTCTGGGTAACGATGGAGATGGCAGAGTTGAAATTAACTGCAACGGCGAGGGTGTTTTGTTTGTGGAAGCTGAAGCGGATTGTAGCATTGATGATTTTGGTGAGACTACGCCGTCACCGGAGCTACGAAAGTTGGCGCCGACGGTGGATTACTCCGACCAAGTCTCTTCCTATCCGCTCTGTATCACACAGGTTACACGCTTCAACTGTGGCGGGGTTTCTCTCGGGTGTGGCCTGCACCATACGTTATCCGATGGACTCTCATCTCTTCACTTCATCAATACATGGTCCGATAAAGCCCGTGGATTGTCGGTCGCGATTCCACCGTTCATCGACCGCTCCCTCCTCCGTGCCCGTGACCCACCGACCGCCATGTTCGAACATCTCGAATACCACTCCCCGCCATCGCTCATCGCCCCGTCACAAAACCAAAACTCCACATCCCATCCTAAGCTTGCTTCGACCACCATGCTGCGACTCACATTGGATCAAATCAATGGTCTTAAATCAAAGGCCAAGGGCGATGGAAGCGTGTACCATAGCACGTACGAGATCTTAGCCGCTCATCTATGGCGATGTGCATGCGAAGCGCGTGGACTATCAGACGATCAACCAACGAAACTGTACGTGGCTACTGACGGACGATCAAGATTGAACCCTCCCCTCCCTCCCGGATACCTAGGAAATGTCGTTTTCAAAGCCACTCCGATTGCCAAATCGGGCGAGTTTAAATCCGAGTCATTGGCCGACACCGCTAGGAGAATCCATAGTGAGTTGGCTAAAATGGGCGATCAGTATCTCAGATCGGCCATCGATTACTTGGAATTGCAGCCAGACCTGACGGCCCTCGTTCGAGGGCCTACCTATTTTGCGAGTCCAAATCTGAACATAAACAGTTGGACTCGCTTACCGATATATGAATCGGACTTTGGATGGGGTCGGCCCATTTTCATGGGACCCGCAAGCATCCTTTATGAGGGCACGATTTACATCATACCGAGCCCAAGCGGCGATCGGAGTGTGTCGTTGGCAGTGTGCTTGGACCCCGATCACATGTCTTTGTTTCGAAAATGCTTGTATGACTTCTAG
>AB5
ATGGAGCTGACAGTGAAGGAATCATTAATGGTGAAACCATCCAAACCCACACCGAACCAGCGGCTATGGAACTCGAATCTTGACTTGGTTGTGGGTCGGATCCATATATTGACCGTTTATTTCTATAGACCAAATGGGTCTTCCAATTTCTTTGATTCTGGGGTTCTGAAGAAGGCTCTTGCCGACGTTCTTGTTTCGTTTTTTCCGATGGCCGGACGTCTGGGTAACGATGGAGATGGCAGAGTTGAAATTAACTGCAACGGCGAGGGTGTTTTGTTTGTGGAAGCTGAAGCGGATTGTAGCATTGATGATTTTGGTGAGACTACGCCGTCACCGGAGCTACGAAAGTTGGCGCCGACGGTGGATTACTCCGACCAAGTCTCTTCCTATCCGCTCTGTATCACACAGGTTACACGCTTCAACTGTGGCGGGGTTTCTCTCGGGTGTGGCCTGCACCATACGTTATCCGATGGACTCTCATCTCTTCACTTCATCAATACATGGTCCGATAAAGCCCGTGGATTGTCGGTCGCGATTCCACCGTTCATCGACCGCTCCCTCCTCCGTGCCCGTGACCCACCGACCGCCATGTTCGAACATCTCGAATACCACTCCCCGCCATCGCTCATCGCCCCGTCACAAAACCAAAACTCCACATCCCATCCTAAGCTTGCTTCGACCACCATGCTGCGACTCACATTGGATCAAATCAATGGTCTTAAATCAAAGGCCAAGGGCGATGGAAGCGTGTACCATAGCACGTACGAGATCTTAGCCGCTCATCTATGGCGATGTGCATGCGAAGCGCGTGGACTATCAGACGATCAACCAACGAAACTGTACGTGGCTACTGACGGACGATCAAGATTGAACCCTCCCCTCCCTCCCGGATACCTAGGAAATGTCGTTTTCAAAGCCACTCCGATTGCCAAATCGGGCGAGTTTAAATCCGAGTCATTGGCCGACACCGCTAGGAGAATCCATAGTGAGTTGGCTAAAATGGGCGATCAGTATCTCAGATCGGCCATCGATTACTTGGAATTGCAGCCAGACCTGACGGCCCTCGTTCGAGGGCCTACCTATTTTGCGAGTCCAAATCTGAACATAAACAGTTGGACTCGCTTACCGATATATGAATCGGACTTTGGATGGGGTCGGCCCATTTTCATGGGACCCGCAAGCATCCTTTATGAGGGCACGATTTACATCATACCGAGCCCAAGCGGCGATCGGAGTGTGTCGTTGGCAGTGTGCTTGGACCCCGATCACATGTCTTTGTTTCGAAAATGCTTGTATGACTTCTAG
>G1
ATGGAGCTGACAGTGAAGGAATCATTAATGGTGAAACCATCCAAACCCACACCGAACCAGCGGCTATGGAACTCGAATCTTGACTTGGTTGTGGGTCGGATCCATATATTGACCGTTTATTTCTATAGACCAAATGGGTCTTCCAATTTCTTTGATTCTGGGGTTCTGAAGAAGGCTCTTGCCGACGTTCTTGTTTCGTTTTTTCCGATGGCCGGACGTCTGGGTAACGATGGAGATGGCAGAGTTGAAATTAACTGCAACGGCGAGGGTGTTTTGTTTGTGGAAGCTGAAGCGGATTGTAGCATTGATGATTTTGGTGAGACTACGCCGTCACCGGAGCTACGAAAGTTGGCGCCGACGGTGGATTACTCCGACCAAGTCTCTTCCTATCCGCTCTGTATCACACAGGTTACACGCTTCAACTGTGGCGGGGTTTCTCTCGGGTGTGGCCTGCACCATACGTTATCCGATGGACTCTCATCTCTTCACTTCATCAATRCATGGTCCGATAAAGCCCGTGGATTGTCGGTCGCGATTCCACCGTTCRTCGACCGCTCCCTCCTCCGTGCCCGTGACCCACCGACCGCCATGTTCGAACATCTCGAATACCACTCCCCGCCATCGCTCATCGCCCCGTCACAAAACCAAAACTYCACATCCCATCCTAAGCTTGCTTCGACCRCCATGCTGCGACTCACATTGGATCAAATCAATGGTCTTAAATCAAAGGCCAAGGGCGATGGAAGCGTGTACCATAGCACGTACGAGATCTTAGCCGCTCATCTATGGCGATGTGCATGCGAAGCGCGTGGACTATCAGACGATCAACCAACGAAACTGTACGTGGCTACTGACGGACGATCAAGATTGAACCCTCCCCTCCCTCCCGGATACCTAGGAAATGTCGTTTTCAAAGCCACTCCGATTGCCAAATCGGGCGAGTTTAAATCCGAGTCATTGGCCGACACCGCTAGGAGAATCCATAGTGAGTTGGCTAAAATGGGCGATCAGTATCTCAGATCGGCCATCGATTACTTGGAATTGCAGCCAGACCTGACGGCCCTCGTTCGAGGGCCTACCTATTTTGCGAGTCCAAATCTGAACATAAACAGTTGGACTCGCTTACCGATATATGAATCGGACTTTGGATGGGGTCGGCCCATTTTCATGGGACCCGCAAGCATCCTTTATGAGGGCACGATTTACATCATACCGAGCCCAAGCGGCGATCGGAGTGTGTCGTTGGCAGTGTGCTTGGACCCCGATCACATGTCTTTGTTTCGAAAATGCTTGTATGACTTCTAG
>G2
ATGGAGCTGACAGTGAAGGAATCATTAATGGTGAAACCATCCAAACCCACACCGAACCAGCGGCTATGGAACTCGAATCTTGACTTGGTTGTGGGTCGGATCCATATATTGACCGTTTATTTCTATAGACCAAATGGGTCTTCCAATTTCTTTGATTCTGGGGTTCTGAAGAAGGCTCTTGCCGACGTTCTTGTTTCGTTTTTTCCGATGGCCGGACGTCTGGGTAACGATGGAGATGGCAGAGTTGAAATTAACTGCAACGGCGAGGGTGTTTTGTTTGTGGAAGCTGAAGCGGATTGTAGCATTGATGATTTTGGTGAGACTACGCCGTCACCGGAGCTACGAAAGTTGGCGCCGACGGTGGATTACTCCGACCAAGTCTCTTCCTATCCGCTCTGTATCACACAGGTTACACGCTTCAACTGTGGCGGGGTTTCTCTCGGGTGTGGCCTGCACCATACGTTATCCGATGGACTCTCATCTCTTCACTTCATCAATRCATGGTCCGATAAAGCCCGTGGATTGTCGGTCGCGATTCCACCGTTCRTCGACCGCTCCCTCCTCCGTGCCCGTGACCCACCGACCGCCATGTTCGAACATCTCGAATACCACTCCCCGCCATCGCTCATCGCCCCGTCACAAAACCAAAACTYCACATCCCATCCTAAGCTTGCTTCGACCRCCATGCTGCGACTCACATTGGATCAAATCAATGGTCTTAAATCAAAGGCCAAGGGCGATGGAAGCGTGTACCATAGCACGTACGAGATCTTAGCCGCTCATCTATGGCGATGTGCATGCGAAGCGCGTGGACTATCAGACGATCAACCAACGAAACTGTACGTGGCTACTGACGGACGATCAAGATTGAACCCTCCCCTCCCTCCCGGATACCTAGGAAATGTCGTTTTCAAAGCCACTCCGATTGCCAAATCGGGCGAGTTTAAATCCGAGTCATTGGCCGACACCGCTAGGAGAATCCATAGTGAGTTGGCTAAAATGGGCGATCAGTATCTCAGATCGGCCATCGATTACTTGGAATTGCAGCCAGACCTGACGGCCCTCGTTCGAGGGCCTACCTATTTTGCGAGTCCAAATCTGAACATAAACAGTTGGACTCGCTTACCGATATATGAATCGGACTTTGGATGGGGTCGGCCCATTTTCATGGGACCCGCAAGCATCCTTTATGAGGGCACGATTTACATCATACCGAGCCCAAGCGGCGATCGGAGTGTGTCGTTGGCAGTGTGCTTGGACCCCGATCACATGTCTTTGTTTCGAAAATGCTTGTATGACTTCTAG
>G3
ATGGAGCTGACAGTGAAGGAATCATTAATGGTGAAACCATCCAAACCCACACCGAACCAGCGGCTATGGAACTCGAATCTTGACTTGGTTGTGGGTCGGATCCATATATTGACCGTTTATTTCTATAGACCAAATGGGTCTTCCAATTTCTTTGATTCTGGGGTTCTGAAGAAGGCTCTTGCCGACGTTCTTGTTTCGTTTTTTCCGATGGCCGGACGTCTGGGTAACGATGGAGATGGCAGAGTTGAAATTAACTGCAACGGCGAGGGTGTTTTGTTTGTGGAAGCTGAAGCGGATTGTAGCATTGATGATTTTGGTGAGACTACGCCGTCACCGGAGCTACGAAAGTTGGCGCCGACGGTGGATTACTCCGACCAAGTCTCTTCCTATCCGCTCTGTATCACACAGGTTACACGCTTCAACTGTGGCGGGGTTTCTCTCGGGTGTGGCCTGCACCATACGTTATCCGATGGACTCTCATCTCTTCACTTCATCAATRCATGGTCCGATAAAGCCCGTGGATTGTCGGTCGCGATTCCACCGTTCRTCGACCGCTCCCTCCTCCGTGCCCGTGACCCACCGACCGCCATGTTCGAACATCTCGAATACCACTCCCCGCCATCGCTCATCGCCCCGTCACAAAACCAAAACTYCACATCCCATCCTAAGCTTGCTTCGACCRCCATGCTGCGACTCACATTGGATCAAATCAATGGTCTTAAATCAAAGGCCAAGGGCGATGGAAGCGTGTACCATAGCACGTACGAGATCTTAGCCGCTCATCTATGGCGATGTGCATGCGAAGCGCGTGGACTATCAGACGATCAACCAACGAAACTGTACGTGGCTACTGACGGACGATCAAGATTGAACCCTCCCCTCCCTCCCGGATACCTAGGAAATGTCGTTTTCAAAGCCACTCCGATTGCCAAATCGGGCGAGTTTAAATCCGAGTCATTGGCCGACACCGCTAGGAGAATCCATAGTGAGTTGGCTAAAATGGGCGATCAGTATCTCAGATCGGCCATCGATTACTTGGAATTGCAGCCAGACCTGACGGCCCTCGTTCGAGGGCCTACCTATTTTGCGAGTCCAAATCTGAACATAAACAGTTGGACTCGCTTACCGATATATGAATCGGACTTTGGATGGGGTCGGCCCATTTTCATGGGACCCGCAAGCATCCTTTATGAGGGCACGATTTACATCATACCGAGCCCAAGCGGCGATCGGAGTGTGTCGTTGGCAGTGTGCTTGGACCCCGATCACATGTCTTTGTTTCGAAAATGCTTGTATGACTTCTAG
>G4
ATGGAGCTGACAGTGAAGGAATCATTAATGGTGAAACCATCCAAACCCACACCGAACCAGCGGCTATGGAACTCGAATCTTGACTTGGTTGTGGGTCGGATCCATATATTGACCGTTTATTTCTATAGACCAAATGGGTCTTCCAATTTCTTTGATTCTGGGGTTCTGAAGAAGGCTCTTGCCGACGTTCTTGTTTCGTTTTTTCCGATGGCCGGACGTCTGGGTAACGATGGAGATGGCAGAGTTGAAATTAACTGCAACGGCGAGGGTGTTTTGTTTGTGGAAGCTGAAGCGGATTGTAGCATTGATGATTTTGGTGAGACTACGCCGTCACCGGAGCTACGAAAGTTGGCGCCGACGGTGGATTACTCCGACCAAGTCTCTTCCTATCCGCTCTGTATCACACAGGTTACACGCTTCAACTGTGGCGGGGTTTCTCTCGGGTGTGGCCTGCACCATACGTTATCCGATGGACTCTCATCTCTTCACTTCATCAATRCATGGTCCGATAAAGCCCGTGGATTGTCGGTCGCGATTCCACCGTTCRTCGACCGCTCCCTCCTCCGTGCCCGTGACCCACCGACCGCCATGTTCGAACATCTCGAATACCACTCCCCGCCATCGCTCATCGCCCCGTCACAAAACCAAAACTYCACATCCCATCCTAAGCTTGCTTCGACCRCCATGCTGCGACTCACATTGGATCAAATCAATGGTCTTAAATCAAAGGCCAAGGGCGATGGAAGCGTGTACCATAGCACGTACGAGATCTTAGCCGCTCATCTATGGCGATGTGCATGCGAAGCGCGTGGACTATCAGACGATCAACCAACGAAACTGTACGTGGCTACTGACGGACGATCAAGATTGAACCCTCCCCTCCCTCCCGGATACCTAGGAAATGTCGTTTTCAAAGCCACTCCGATTGCCAAATCGGGCGAGTTTAAATCCGAGTCATTGGCCGACACCGCTAGGAGAATCCATAGTGAGTTGGCTAAAATGGGCGATCAGTATCTCAGATCGGCCATCGATTACTTGGAATTGCAGCCAGACCTGACGGCCCTCGTTCGAGGGCCTACCTATTTTGCGAGTCCAAATCTGAACATAAACAGTTGGACTCGCTTACCGATATATGAATCGGACTTTGGATGGGGTCGGCCCATTTTCATGGGACCCGCAAGCATCCTTTATGAGGGCACGATTTACATCATACCGAGCCCAAGCGGCGATCGGAGTGTGTCGTTGGCAGTGTGCTTGGACCCCGATCACATGTCTTTGTTTCGAAAATGCTTGTATGACTTCTAG
>J1
ATGGAGCTGACAGTGAAGGAATCATTAATGGTGAAACCATCCAAACCCACACCGAACCAGCGGCTATGGAACTCGAATCTTGACTTGGTTGTGGGTCGGATCCATATATTGACCGTTTATTTCTATAGACCAAATGGGTCTTCCAATTTCTTTGATTCTGGGGTTCTGAAGAAGGCTCTTGCCGACGTTCTTGTTTCGTTTTTTCCGATGGCCGGACGTCTGGGTAACGATGGAGATGGCAGAGTTGAAATTAACTGCAACGGCGAGGGTGTTTTGTTTGTGGAAGCTGAAGCGGATTGTAGCATTGATGATTTTGGTGAGACTACGCCGTCACCGGAGCTACGAAAGTTGGCGCCGACGGTGGATTACTCCGACCAAGTCTCTTCCTATCCGCTCTGTATCACACAGGTTACACGCTTCAACTGTGGCGGGGTTTCTCTCGGGTGTGGCCTGCACCATACGTTATCCGATGGACTCTCATCTCTTCACTTCATCAATRCATGGTCCGATAAAGCCCGTGGATTGTCGGTCGCGATTCCACCGTTCRTCGACCGCTCCCTCCTCCGTGCCCGTGACCCACCGACCGCCATGTTCGAACATCTCGAATACCACTCCCCGCCATCGCTCATCGCCCCGTCACAAAACCAAAACTCCACATCCCATCCTAAGCTTGCTTCGACCRCCATGCTGCGACTCACATTGGATCAAATCAATGGTCTTAAATCAAAGGCCAAGGGCGATGGAAGCGTGTACCATAGCACGTACGAGATCTTAGCCGCTCATCTATGGCGATGTGCATGCGAAGCGCGTGGACTATCAGACGATCAACCAACGAAACTGTACGTGGCTACTGACGGACGATCAAGATTGAACCCTCCCCTCCCTCCCGGATACCTAGGAAATGTCGTTTTCAAAGCCACTCCGATTGCCAAATCGGGCGAGTTTAAATCCGAGTCATTGGCCGACACCGCTAGGAGAATCCATAGTGAGTTGGCTAAAATGGGCGATCAGTATCTCAGATCGGCCATCGATTACTTGGAATTGCAGCCAGACCTGACGGCCCTCGTTCGAGGGCCTACCTATTTTGCGAGTCCAAATCTGAACATAAACAGTTGGACTCGCTTACCGATATATGAATCGGACTTTGGATGGGGTCGGCCCATTTTCATGGGACCCGCAAGCATCCTTTATGAGGGCACGATTTACATCATACCGAGCCCAAGCGGCGATCGGAGTGTGTCGTTGGCAGTGTGCTTGGACCCCGATCACATGTCTTTGTTTCGAAAATGCTTGTATGACTTCTAG
>J3
ATGGAGCTGACAGTGAAGGAATCATTAATGGTGAAACCATCCAAACCCACACCGAACCAGCGGCTATGGAACTCGAATCTTGACTTGGTTGTGGGTCGGATCCATATATTGACCGTTTATTTCTATAGACCAAATGGGTCTTCCAATTTCTTTGATTCTGGGGTTCTGAAGAAGGCTCTTGCCGACGTTCTTGTTTCGTTTTTTCCGATGGCCGGACGTCTGGGTAACGATGGAGATGGCAGAGTTGAAATTAACTGCAACGGCGAGGGTGTTTTGTTTGTGGAAGCTGAAGCGGATTGTAGCATTGATGATTTTGGTGAGACTACGCCGTCACCGGAGCTACGAAAGTTGGCGCCGACGGTGGATTACTCCGACCAAGTCTCTTCCTATCCGCTCTGTATCACACAGGTTACACGCTTCAACTGTGGCGGGGTTTCTCTCGGGTGTGGCCTGCACCATACGTTATCCGATGGACTCTCATCTCTTCACTTCATCAATRCATGGTCCGATAAAGCCCGTGGATTGTCGGTCGCGATTCCACCGTTCRTCGACCGCTCCCTCCTCCGTGCCCGTGACCCACCGACCGCCATGTTCGAACATCTCGAATACCACTCCCCGCCATCGCTCATCGCCCCGTCACAAAACCAAAACTCCACATCCCATCCTAAGCTTGCTTCGACCRCCATGCTGCGACTCACATTGGATCAAATCAATGGTCTTAAATCAAAGGCCAAGGGCGATGGAAGCGTGTACCATAGCACGTACGAGATCTTAGCCGCTCATCTATGGCGATGTGCATGCGAAGCGCGTGGACTATCAGACGATCAACCAACGAAACTGTACGTGGCTACTGACGGACGATCAAGATTGAACCCTCCCCTCCCTCCCGGATACCTAGGAAATGTCGTTTTCAAAGCCACTCCGATTGCCAAATCGGGCGAGTTTAAATCCGAGTCATTGGCCGACACCGCTAGGAGAATCCATAGTGAGTTGGCTAAAATGGGCGATCAGTATCTCAGATCGGCCATCGATTACTTGGAATTGCAGCCAGACCTGACGGCCCTCGTTCGAGGGCCTACCTATTTTGCGAGTCCAAATCTGAACATAAACAGTTGGACTCGCTTACCGATATATGAATCGGACTTTGGATGGGGTCGGCCCATTTTCATGGGACCCGCAAGCATCCTTTATGAGGGCACGATTTACATCATACCGAGCCCAAGCGGCGATCGGAGTGTGTCGTTGGCAGTGTGCTTGGACCCCGATCACATGTCTTTGTTTCGAAAATGCTTGTATGACTTCTAG
>J5
ATGGAGCTGACAGTGAAGGAATCATTAATGGTGAAACCATCCAAACCCACACCGAACCAGCGGCTATGGAACTCGAATCTTGACTTGGTTGTGGGTCGGATCCATATATTGACCGTTTATTTCTATAGACCAAATGGGTCTTCCAATTTCTTTGATTCTGGGGTTCTGAAGAAGGCTCTTGCCGACGTTCTTGTTTCGTTTTTTCCGATGGCCGGACGTCTGGGTAACGATGGAGATGGCAGAGTTGAAATTAACTGCAACGGCGAGGGTGTTTTGTTTGTGGAAGCTGAAGCGGATTGTAGCATTGATGATTTTGGTGAGACTACGCCGTCACCGGAGCTACGAAAGTTGGCGCCGACGGTGGATTACTCCGACCAAGTCTCTTCCTATCCGCTCTGTATCACACAGGTTACACGCTTCAACTGTGGCGGGGTTTCTCTCGGGTGTGGCCTGCACCATACGTTATCCGATGGACTCTCATCTCTTCACTTCATCAATRCATGGTCCGATAAAGCCCGTGGATTGTCGGTCGCGATTCCACCGTTCRTCGACCGCTCCCTCCTCCGTGCCCGTGACCCACCGACCGCCATGTTCGAACATCTCGAATACCACTCCCCGCCATCGCTCATCGCCCCGTCACAAAACCAAAACTTCACATCCCATCCTAAGCTTGCTTCGACCGCCATGCTGCGACTCACATTGGATCAAATCAATGGTCTTAAATCAAAGGCCAAGGGCGATGGAAGCGTGTACCATAGCACGTACGAGATCTTAGCCGCTCATCTATGGCGATGTGCATGCGAAGCGCGTGGACTATCAGACGATCAACCAACGAAACTGTACGTGGCTACTGACGGACGATCAAGATTGAACCCTCCCCTCCCTCCCGGATACCTAGGAAATGTCGTTTTCAAAGCCACTCCGATTGCCAAATCGGGCGAGTTTAAATCCGAGTCATTGGCCGACACCGCTAGGAGAATCCATAGTGAGTTGGCTAAAATGGGCGATCAGTATCTCAGATCGGCCATCGATTACTTGGAATTGCAGCCAGACCTGACGGCCCTCGTTCGAGGGCCTACCTATTTTGCGAGTCCAAATCTGAACATAAACAGTTGGACTCGCTTACCGATATATGAATCGGACTTTGGATGGGGTCGGCCCATTTTCATGGGACCCGCAAGCATCCTTTATGAGGGCACGATTTACATCATACCGAGCCCAAGCGGCGATCGGAGTGTGTCGTTGGCAGTGTGCTTGGACCCCGATCACATGTCTTTGTTTCGAAAATGCTTGTATGACTTCTAG
>S2
ATGGAGCTGACAGTGAAGGAATCATTAATGGTGAAACCATCCAAACCCACACCGAACCAGCGGCTATGGAACTCGAATCTTGACTTGGTTGTGGGTCGGATCCATATATTGACCGTTTATTTCTATAGACCAAATGGGTCTTCCAATTTCTTTGATTCTGGGGTTCTGAAGAAGGCTCTTGCCGACGTTCTTGTTTCGTTTTTTCCGATGGCCGGACGTCTGGGTAACGATGGAGATGGCAGAGTTGAAATTAACTGCAACGGCGAGGGTGTTTTGTTTGTGGAAGCTGAAGCGGATTGTAGCATTGATGATTTTGGTGAGACTACGCCGTCACCGGAGCTACGAAAGTTGGCGCCGACGGTGGATTACTCCGACCAAGTCTCTTCCTATCCGCTCTGTATCACACAGGTTACACGCTTCAACTGTGGCGGGGTTTCTCTCGGGTGTGGCCTGCACCATACGTTATCCGATGGACTCTCATCTCTTCACTTCATCAATRCATGGTCCGATAAAGCCCGTGGATTGTCGGTCGCGATTCCACCGTTCRTCGACCGCTCCCTCCTCCGTGCCCGTGACCCACCGACCGCCATGTTCGAACATCTCGAATACCACTCCCCGCCATCGCTCATCGCCCCGTCACAAAACCAAAACTTCACATCCCATCCTAAGCTTGCTTCGACCGCCATGCTGCGACTCACATTGGATCAAATCAATGGTCTTAAATCAAAGGCCAAGGGCGATGGAAGCGTGTACCATAGCACGTACGAGATCTTAGCCGCTCATCTATGGCGATGTGCATGCGAAGCGCGTGGACTATCAGACGATCAACCAACGAAACTGTACGTGGCTACTGACGGACGATCAAGATTGAACCCTCCCCTCCCTCCCGGATACCTAGGAAATGTCGTTTTCAAAGCCACTCCGATTGCCAAATCGGGCGAGTTTAAATCCGAGTCATTGGCCGACACCGCTAGGAGAATCCATAGTGAGTTGGCTAAAATGGGCGATCAGTATCTCAGATCGGCCATCGATTACTTGGAATTGCAGCCAGACCTGACGGCCCTCGTTCGAGGGCCTACCTATTTTGCGAGTCCAAATCTGAACATAAACAGTTGGACTCGCTTACCGATATATGAATCGGACTTTGGATGGGGTCGGCCCATTTTCATGGGACCCGCAAGCATCCTTTATGAGGGCACGATTTACATCATACCGAGCCCAAGCGGCGATCGGAGTGTGTCGTTGGCAGTGTGCTTGGACCCCGATCACATGTCTTTGTTTCGAAAATGCTTGTATGACTTCTAG
>K1
ATGGAGCTGACAGTGAAGGAATCATTAATGGTGAAACCATCCAAACCCACACCGAACCAGCGGCTATGGAACTCGAATCTTGACTTGGTTGTGGGTCGGATCCATATATTGACCGTTTATTTCTATAGACCAAATGGGTCTTCCAATTTCTTTGATTCTGGGGTTCTGAAGAAGGCTCTTGCCGACGTTCTTGTTTCGTTTTTTCCGATGGCCGGACGTCTGGGTAACGATGGAGATGGCAGAGTTGAAATTAACTGCAACGGCGAGGGTGTTTTGTTTGTGGAAGCTGAAGCGGATTGTAGCATTGATGATTTTGGTGAGACTACGCCGTCACCGGAGCTACGAAAGTTGGCGCCGACGGTGGATTACTCCGACCAAGTCTCTTCCTATCCGCTCTGTATCACACAGGTTACACGCTTCAACTGTGGCGGGGTTTCTCTCGGGTGTGGCCTGCACCATACGTTATCCGATGGACTCTCATCTCTTCACTTCATCAATRCATGGTCCGATAAAGCCCGTGGATTGTCGGTCGCGATTCCACCGTTCRTCGACCGCTCCCTCCTCCGTGCCCGTGACCCACCGACCGCCATGTTCGAACATCTCGAATACCACTCCCCGCCATCGCTCATCGCCCCGTCACAAAACCAAAACTYCACATCCCATCCTAAGCTTGCTTCGACCRCCATGCTGCGACTCACATTGGATCAAATCAATGGTCTTAAATCAAAGGCCAAGGGCGATGGAAGCGTGTACCATAGCACGTACGAGATCTTAGCCGCTCATCTATGGCGATGTGCATGCGAAGCGCGTGGACTATCAGACGATCAACCAACGAAACTGTACGTGGCTACTGACGGACGATCAAGATTGAACCCTCCCCTCCCTCCCGGATACCTAGGAAATGTCGTTTTCAAAGCCACTCCGATTGCCAAATCGGGCGAGTTTAAATCCGAGTCATTGGCCGACACCGCTAGGAGAATCCATAKTGAGTTGGCTAAAATGGGCGATCAGTATCTCAGATCGGCCATCGATTACTTGGAATTGCAGCCAGACCTGACGGCCCTCGTTCGAGGGCCTACCTATTTTGCGAGTCCAAATCTGAACATAAACAGTTGGACTCGCTTACCGATATATGAATCGGACTTTGGATGGGGTCGGCCCATTTTCATGGGACCCGCAAGCATCCTTTATGAGGGCACGATTTACATCATACCGAGCCCAAGCGGCGATCGGAGTGTGTCGTTGGCAGTGTGCTTGGACCCCGATCACATGTCTTTGTTTCGAAAATGCTTGTATGACTTCTAG
>K4
ATGGAGCTGACAGTGAAGGAATCATTAATGGTGAAACCATCCAAACCCACACCGAACCAGCGGCTATGGAACTCGAATCTTGACTTGGTTGTGGGTCGGATCCATATATTGACCGTTTATTTCTATAGACCAAATGGGTCTTCCAATTTCTTTGATTCTGGGGTTCTGAAGAAGGCTCTTGCCGACGTTCTTGTTTCGTTTTTTCCGATGGCCGGACGTCTGGGTAACGATGGAGATGGCAGAGTTGAAATTAACTGCAACGGCGAGGGTGTTTTGTTTGTGGAAGCTGAAGCGGATTGTAGCATTGATGATTTTGGTGAGACTACGCCGTCACCGGAGCTACGAAAGTTGGCGCCGACGGTGGATTACTCCGACCAAGTCTCTTCCTATCCGCTCTGTATCACACAGGTTACACGCTTCAACTGTGGCGGGGTTTCTCTCGGGTGTGGCCTGCACCATACGTTATCCGATGGACTCTCATCTCTTCACTTCATCAATRCATGGTCCGATAAAGCCCGTGGATTGTCGGTCGCGATTCCACCGTTCRTCGACCGCTCCCTCCTCCGTGCCCGTGACCCACCGACCGCCATGTTCGAACATCTCGAATACCACTCCCCGCCATCGCTCATCGCCCCGTCACAAAACCAAAACTYCACATCCCATCCTAAGCTTGCTTCGACCRCCATGCTGCGACTCACATTGGATCAAATCAATGGTCTTAAATCAAAGGCCAAGGGCGATGGAAGCGTGTACCATAGCACGTACGAGATCTTAGCCGCTCATCTATGGCGATGTGCATGCGAAGCGCGTGGACTATCAGACGATCAACCAACGAAACTGTACGTGGCTACTGACGGACGATCAAGATTGAACCCTCCCCTCCCTCCCGGATACCTAGGAAATGTCGTTTTCAAAGCCACTCCGATTGCCAAATCGGGCGAGTTTAAATCCGAGTCATTGGCCGACACCGCTAGGAGAATCCATAKTGAGTTGGCTAAAATGGGCGATCAGTATCTCAGATCGGCCATCGATTACTTGGAATTGCAGCCAGACCTGACGGCCCTCGTTCGAGGGCCTACCTATTTTGCGAGTCCAAATCTGAACATAAACAGTTGGACTCGCTTACCGATATATGAATCGGACTTTGGATGGGGTCGGCCCATTTTCATGGGACCCGCAAGCATCCTTTATGAGGGCACGATTTACATCATACCGAGCCCAAGCGGCGATCGGAGTGTGTCGTTGGCAGTGTGCTTGGACCCCGATCACATGTCTTTGTTTCGAAAATGCTTGTATGACTTCTAG
>O1
ATGGAGCTGACAGTGAAGGAATCATTAATGGTGAAACCATCCAAACCCACACCGAACCAGCGGCTATGGAACTCGAATCTTGACTTGGTTGTGGGTCGGATCCATATATTGACCGTTTATTTCTATAGACCAAATGGGTCTTCCAATTTCTTTGATTCTGGGGTTCTGAAGAAGGCTCTTGCCGACGTTCTTGTTTCGTTTTTTCCGATGGCCGGACGTCTGGGTAACGATGGAGATGGCAGAGTTGAAATTAACTGCAACGGCGAGGGTGTTTTGTTTGTGGAAGCTGAAGCGGATTGTAGCATTGATGATTTTGGTGAGACTACGCCGTCACCGGAGCTACGAAAGTTGGCGCCGACGGTGGATTACTCCGACCAAGTCTCTTCCTATCCGCTCTGTATCACACAGGTTACACGCTTCAACTGTGGCGGGGTTTCTCTCGGGTGTGGCCTGCACCATACGTTATCCGATGGACTCTCATCTCTTCACTTCATCAATRCATGGTCCGATAAAGCCCGTGGATTGTCGGTCGCGATTCCACCGTTCRTCGACCGCTCCCTCCTCCGTGCCCGTGACCCACCGACCGCCATGTTCGAACATCTCGAATACCACTCCCCGCCATCGCTCATCGCCCCGTCACAAAACCAAAACTYCACATCCCATCCTAAGCTTGCTTCGACCRCCATGCTGCGACTCACATTGGATCAAATCAATGGTCTTAAATCAAAGGCCAAGGGCGATGGAAGCGTGTACCATAGCACGTACGAGATCTTAGCCGCTCATCTATGGCGATGTGCATGCGAAGCGCGTGGACTATCAGACGATCAACCAACGAAACTGTACGTGGCTACTGACGGACGATCAAGATTGAACCCTCCCCTCCCTCCCGGATACCTAGGAAATGTCGTTTTCAAAGCCACTCCGATTGCCAAATCGGGCGAGTTTAAATCCGAGTCATTGGCCGACACCGCTAGGAGAATCCATAKTGAGTTGGCTAAAATGGGCGATCAGTATCTCAGATCGGCCATCGATTACTTGGAATTGCAGCCAGACCTGACGGCCCTCGTTCGAGGGCCTACCTATTTTGCGAGTCCAAATCTGAACATAAACAGTTGGACTCGCTTACCGATATATGAATCGGACTTTGGATGGGGTCGGCCCATTTTCATGGGACCCGCAAGCATCCTTTATGAGGGCACGATTTACATCATACCGAGCCCAAGCGGCGATCGGAGTGTGTCGTTGGCAGTGTGCTTGGACCCCGATCACATGTCTTTGTTTCGAAAATGCTTGTATGACTTCTAG
>O4
ATGGAGCTGACAGTGAAGGAATCATTAATGGTGAAACCATCCAAACCCACACCGAACCAGCGGCTATGGAACTCGAATCTTGACTTGGTTGTGGGTCGGATCCATATATTGACCGTTTATTTCTATAGACCAAATGGGTCTTCCAATTTCTTTGATTCTGGGGTTCTGAAGAAGGCTCTTGCCGACGTTCTTGTTTCGTTTTTTCCGATGGCCGGACGTCTGGGTAACGATGGAGATGGCAGAGTTGAAATTAACTGCAACGGCGAGGGTGTTTTGTTTGTGGAAGCTGAAGCGGATTGTAGCATTGATGATTTTGGTGAGACTACGCCGTCACCGGAGCTACGAAAGTTGGCGCCGACGGTGGATTACTCCGACCAAGTCTCTTCCTATCCGCTCTGTATCACACAGGTTACACGCTTCAACTGTGGCGGGGTTTCTCTCGGGTGTGGCCTGCACCATACGTTATCCGATGGACTCTCATCTCTTCACTTCATCAATRCATGGTCCGATAAAGCCCGTGGATTGTCGGTCGCGATTCCACCGTTCRTCGACCGCTCCCTCCTCCGTGCCCGTGACCCACCGACCGCCATGTTCGAACATCTCGAATACCACTCCCCGCCATCGCTCATCGCCCCGTCACAAAACCAAAACTYCACATCCCATCCTAAGCTTGCTTCGACCRCCATGCTGCGACTCACATTGGATCAAATCAATGGTCTTAAATCAAAGGCCAAGGGCGATGGAAGCGTGTACCATAGCACGTACGAGATCTTAGCCGCTCATCTATGGCGATGTGCATGCGAAGCGCGTGGACTATCAGACGATCAACCAACGAAACTGTACGTGGCTACTGACGGACGATCAAGATTGAACCCTCCCCTCCCTCCCGGATACCTAGGAAATGTCGTTTTCAAAGCCACTCCGATTGCCAAATCGGGCGAGTTTAAATCCGAGTCATTGGCCGACACCGCTAGGAGAATCCATAKTGAGTTGGCTAAAATGGGCGATCAGTATCTCAGATCGGCCATCGATTACTTGGAATTGCAGCCAGACCTGACGGCCCTCGTTCGAGGGCCTACCTATTTTGCGAGTCCAAATCTGAACATAAACAGTTGGACTCGCTTACCGATATATGAATCGGACTTTGGATGGGGTCGGCCCATTTTCATGGGACCCGCAAGCATCCTTTATGAGGGCACGATTTACATCATACCGAGCCCAAGCGGCGATCGGAGTGTGTCGTTGGCAGTGTGCTTGGACCCCGATCACATGTCTTTGTTTCGAAAATGCTTGTATGACTTCTAG
>M1
ATGGAGCTGACAGTGAAGGAATCATTAATGGTGAAACCATCCAAACCCACACCGAACCAGCGGCTATGGAACTCGAATCTTGACTTGGTTGTGGGTCGGATCCATATATTGACCGTTTATTTCTATAGACCAAATGGGTCTTCCAATTTCTTTGATTCTGGGGTTCTGAAGAAGGCTCTTGCCGACGTTCTTGTTTCGTTTTTTCCGATGGCCGGACGTCTGGGTAACGATGGAGATGGCAGAGTTGAAATTAACTGCAACGGCGAGGGTGTTTTGTTTGTGGAAGCTGAAGCGGATTGTAGCATTGATGATTTTGGTGAGACTACGCCGTCACCGGAGCTACGAAAGTTGGCGCCGACGGTGGATTACTCCGACCAAGTCTCTTCCTATCCGCTCTGTATCACACAGGTTACACGCTTCAACTGTGGCGGGGTTTCTCTCGGGTGTGGCCTGCACCATACGTTATCCGATGGACTCTCATCTCTTCACTTCATCAATRCATGGTCCGATAAAGCCCGTGGATTGTCGGTCGCGATTCCACCGTTCRTCGACCGCTCCCTCCTCCGTGCCCGTGACCCACCGACCGCCATGTTCGAACATCTCGAATACCACTCCCCGCCATCGCTCATCGCCCCGTCACAAAACCAAAACTCCACATCCCATCCTAAGCTTGCTTCGACCRCCATGCTGCGACTCACATTGGATCAAATCAATGGTCTTAAATCAAAGGCCAAGGGCGATGGAAGCGTGTACCATAGCACGTACGAGATCTTAGCCGCTCATCTATGGCGATGTGCATGCGAAGCGCGTGGACTATCAGACGATCAACCAACGAAACTGTACGTGGCTACTGACGGACGATCAAGATTGAACCCTCCCCTCCCTCCCGGATACCTAGGAAATGTCGTTTTCAAAGCCACTCCGATTGCCAAATCGGGCGAGTTTAAATCCGAGTCATTGGCCGACACCGCTAGGAGAATCCATAKTGAGTTGGCTAAAATGGGCGATCAGTATCTCAGATCGGCCATCGATTACTTGGAATTGCAGCCAGACCTGACGGCCCTCGTTCGAGGGCCTACCTATTTTGCGAGTCCAAATCTGAACATAAACAGTTGGACTCGCTTACCGATATATGAATCGGACTTTGGATGGGGTCGGCCCATTTTCATGGGACCCGCAAGCATCCTTTATGAGGGCACGATTTACATCATACCGAGCCCAAGCGGCGATCGGAGTGTGTCGTTGGCAGTGTGCTTGGACCCCGATCACATGTCTTTGTTTCGAAAATGCTTGTATGACTTCTAG
>M2
ATGGAGCTGACAGTGAAGGAATCATTAATGGTGAAACCATCCAAACCCACACCGAACCAGCGGCTATGGAACTCGAATCTTGACTTGGTTGTGGGTCGGATCCATATATTGACCGTTTATTTCTATAGACCAAATGGGTCTTCCAATTTCTTTGATTCTGGGGTTCTGAAGAAGGCTCTTGCCGACGTTCTTGTTTCGTTTTTTCCGATGGCCGGACGTCTGGGTAACGATGGAGATGGCAGAGTTGAAATTAACTGCAACGGCGAGGGTGTTTTGTTTGTGGAAGCTGAAGCGGATTGTAGCATTGATGATTTTGGTGAGACTACGCCGTCACCGGAGCTACGAAAGTTGGCGCCGACGGTGGATTACTCCGACCAAGTCTCTTCCTATCCGCTCTGTATCACACAGGTTACACGCTTCAACTGTGGCGGGGTTTCTCTCGGGTGTGGCCTGCACCATACGTTATCCGATGGACTCTCATCTCTTCACTTCATCAATRCATGGTCCGATAAAGCCCGTGGATTGTCGGTCGCGATTCCACCGTTCRTCGACCGCTCCCTCCTCCGTGCCCGTGACCCACCGACCGCCATGTTCGAACATCTCGAATACCACTCCCCGCCATCGCTCATCGCCCCGTCACAAAACCAAAACTCCACATCCCATCCTAAGCTTGCTTCGACCRCCATGCTGCGACTCACATTGGATCAAATCAATGGTCTTAAATCAAAGGCCAAGGGCGATGGAAGCGTGTACCATAGCACGTACGAGATCTTAGCCGCTCATCTATGGCGATGTGCATGCGAAGCGCGTGGACTATCAGACGATCAACCAACGAAACTGTACGTGGCTACTGACGGACGATCAAGATTGAACCCTCCCCTCCCTCCCGGATACCTAGGAAATGTCGTTTTCAAAGCCACTCCGATTGCCAAATCGGGCGAGTTTAAATCCGAGTCATTGGCCGACACCGCTAGGAGAATCCATAKTGAGTTGGCTAAAATGGGCGATCAGTATCTCAGATCGGCCATCGATTACTTGGAATTGCAGCCAGACCTGACGGCCCTCGTTCGAGGGCCTACCTATTTTGCGAGTCCAAATCTGAACATAAACAGTTGGACTCGCTTACCGATATATGAATCGGACTTTGGATGGGGTCGGCCCATTTTCATGGGACCCGCAAGCATCCTTTATGAGGGCACGATTTACATCATACCGAGCCCAAGCGGCGATCGGAGTGTGTCGTTGGCAGTGTGCTTGGACCCCGATCACATGTCTTTGTTTCGAAAATGCTTGTATGACTTCTAG
>M3
ATGGAGCTGACAGTGAAGGAATCATTAATGGTGAAACCATCCAAACCCACACCGAACCAGCGGCTATGGAACTCGAATCTTGACTTGGTTGTGGGTCGGATCCATATATTGACCGTTTATTTCTATAGACCAAATGGGTCTTCCAATTTCTTTGATTCTGGGGTTCTGAAGAAGGCTCTTGCCGACGTTCTTGTTTCGTTTTTTCCGATGGCCGGACGTCTGGGTAACGATGGAGATGGCAGAGTTGAAATTAACTGCAACGGCGAGGGTGTTTTGTTTGTGGAAGCTGAAGCGGATTGTAGCATTGATGATTTTGGTGAGACTACGCCGTCACCGGAGCTACGAAAGTTGGCGCCGACGGTGGATTACTCCGACCAAGTCTCTTCCTATCCGCTCTGTATCACACAGGTTACACGCTTCAACTGTGGCGGGGTTTCTCTCGGGTGTGGCCTGCACCATACGTTATCCGATGGACTCTCATCTCTTCACTTCATCAATRCATGGTCCGATAAAGCCCGTGGATTGTCGGTCGCGATTCCACCGTTCRTCGACCGCTCCCTCCTCCGTGCCCGTGACCCACCGACCGCCATGTTCGAACATCTCGAATACCACTCCCCGCCATCGCTCATCGCCCCGTCACAAAACCAAAACTCCACATCCCATCCTAAGCTTGCTTCGACCRCCATGCTGCGACTCACATTGGATCAAATCAATGGTCTTAAATCAAAGGCCAAGGGCGATGGAAGCGTGTACCATAGCACGTACGAGATCTTAGCCGCTCATCTATGGCGATGTGCATGCGAAGCGCGTGGACTATCAGACGATCAACCAACGAAACTGTACGTGGCTACTGACGGACGATCAAGATTGAACCCTCCCCTCCCTCCCGGATACCTAGGAAATGTCGTTTTCAAAGCCACTCCGATTGCCAAATCGGGCGAGTTTAAATCCGAGTCATTGGCCGACACCGCTAGGAGAATCCATAKTGAGTTGGCTAAAATGGGCGATCAGTATCTCAGATCGGCCATCGATTACTTGGAATTGCAGCCAGACCTGACGGCCCTCGTTCGAGGGCCTACCTATTTTGCGAGTCCAAATCTGAACATAAACAGTTGGACTCGCTTACCGATATATGAATCGGACTTTGGATGGGGTCGGCCCATTTTCATGGGACCCGCAAGCATCCTTTATGAGGGCACGATTTACATCATACCGAGCCCAAGCGGCGATCGGAGTGTGTCGTTGGCAGTGTGCTTGGACCCCGATCACATGTCTTTGTTTCGAAAATGCTTGTATGACTTCTAG
>M4
ATGGAGCTGACAGTGAAGGAATCATTAATGGTGAAACCATCCAAACCCACACCGAACCAGCGGCTATGGAACTCGAATCTTGACTTGGTTGTGGGTCGGATCCATATATTGACCGTTTATTTCTATAGACCAAATGGGTCTTCCAATTTCTTTGATTCTGGGGTTCTGAAGAAGGCTCTTGCCGACGTTCTTGTTTCGTTTTTTCCGATGGCCGGACGTCTGGGTAACGATGGAGATGGCAGAGTTGAAATTAACTGCAACGGCGAGGGTGTTTTGTTTGTGGAAGCTGAAGCGGATTGTAGCATTGATGATTTTGGTGAGACTACGCCGTCACCGGAGCTACGAAAGTTGGCGCCGACGGTGGATTACTCCGACCAAGTCTCTTCCTATCCGCTCTGTATCACACAGGTTACACGCTTCAACTGTGGCGGGGTTTCTCTCGGGTGTGGCCTGCACCATACGTTATCCGATGGACTCTCATCTCTTCACTTCATCAATRCATGGTCCGATAAAGCCCGTGGATTGTCGGTCGCGATTCCACCGTTCRTCGACCGCTCCCTCCTCCGTGCCCGTGACCCACCGACCGCCATGTTCGAACATCTCGAATACCACTCCCCGCCATCGCTCATCGCCCCGTCACAAAACCAAAACTCCACATCCCATCCTAAGCTTGCTTCGACCRCCATGCTGCGACTCACATTGGATCAAATCAATGGTCTTAAATCAAAGGCCAAGGGCGATGGAAGCGTGTACCATAGCACGTACGAGATCTTAGCCGCTCATCTATGGCGATGTGCATGCGAAGCGCGTGGACTATCAGACGATCAACCAACGAAACTGTACGTGGCTACTGACGGACGATCAAGATTGAACCCTCCCCTCCCTCCCGGATACCTAGGAAATGTCGTTTTCAAAGCCACTCCGATTGCCAAATCGGGCGAGTTTAAATCCGAGTCATTGGCCGACACCGCTAGGAGAATCCATAKTGAGTTGGCTAAAATGGGCGATCAGTATCTCAGATCGGCCATCGATTACTTGGAATTGCAGCCAGACCTGACGGCCCTCGTTCGAGGGCCTACCTATTTTGCGAGTCCAAATCTGAACATAAACAGTTGGACTCGCTTACCGATATATGAATCGGACTTTGGATGGGGTCGGCCCATTTTCATGGGACCCGCAAGCATCCTTTATGAGGGCACGATTTACATCATACCGAGCCCAAGCGGCGATCGGAGTGTGTCGTTGGCAGTGTGCTTGGACCCCGATCACATGTCTTTGTTTCGAAAATGCTTGTATGACTTCTAG
>M5
ATGGAGCTGACAGTGAAGGAATCATTAATGGTGAAACCATCCAAACCCACACCGAACCAGCGGCTATGGAACTCGAATCTTGACTTGGTTGTGGGTCGGATCCATATATTGACCGTTTATTTCTATAGACCAAATGGGTCTTCCAATTTCTTTGATTCTGGGGTTCTGAAGAAGGCTCTTGCCGACGTTCTTGTTTCGTTTTTTCCGATGGCCGGACGTCTGGGTAACGATGGAGATGGCAGAGTTGAAATTAACTGCAACGGCGAGGGTGTTTTGTTTGTGGAAGCTGAAGCGGATTGTAGCATTGATGATTTTGGTGAGACTACGCCGTCACCGGAGCTACGAAAGTTGGCGCCGACGGTGGATTACTCCGACCAAGTCTCTTCCTATCCGCTCTGTATCACACAGGTTACACGCTTCAACTGTGGCGGGGTTTCTCTCGGGTGTGGCCTGCACCATACGTTATCCGATGGACTCTCATCTCTTCACTTCATCAATRCATGGTCCGATAAAGCCCGTGGATTGTCGGTCGCGATTCCACCGTTCRTCGACCGCTCCCTCCTCCGTGCCCGTGACCCACCGACCGCCATGTTCGAACATCTCGAATACCACTCCCCGCCATCGCTCATCGCCCCGTCACAAAACCAAAACTCCACATCCCATCCTAAGCTTGCTTCGACCRCCATGCTGCGACTCACATTGGATCAAATCAATGGTCTTAAATCAAAGGCCAAGGGCGATGGAAGCGTGTACCATAGCACGTACGAGATCTTAGCCGCTCATCTATGGCGATGTGCATGCGAAGCGCGTGGACTATCAGACGATCAACCAACGAAACTGTACGTGGCTACTGACGGACGATCAAGATTGAACCCTCCCCTCCCTCCCGGATACCTAGGAAATGTCGTTTTCAAAGCCACTCCGATTGCCAAATCGGGCGAGTTTAAATCCGAGTCATTGGCCGACACCGCTAGGAGAATCCATAKTGAGTTGGCTAAAATGGGCGATCAGTATCTCAGATCGGCCATCGATTACTTGGAATTGCAGCCAGACCTGACGGCCCTCGTTCGAGGGCCTACCTATTTTGCGAGTCCAAATCTGAACATAAACAGTTGGACTCGCTTACCGATATATGAATCGGACTTTGGATGGGGTCGGCCCATTTTCATGGGACCCGCAAGCATCCTTTATGAGGGCACGATTTACATCATACCGAGCCCAAGCGGCGATCGGAGTGTGTCGTTGGCAGTGTGCTTGGACCCCGATCACATGTCTTTGTTTCGAAAATGCTTGTATGACTTCTAG
>Q1
ATGGAGCTGACAGTGAAGGAATCATTAATGGTGAAACCATCCAAACCCACACCGAACCAGCGGCTATGGAACTCGAATCTTGACTTGGTTGTGGGTCGGATCCATATATTGACCGTTTATTTCTATAGACCAAATGGGTCTTCCAATTTCTTTGATTCTGGGGTTCTGAAGAAGGCTCTTGCCGACGTTCTTGTTTCGTTTTTTCCGATGGCCGGACGTCTGGGTAACGATGGAGATGGCAGAGTTGAAATTAACTGCAACGGCGAGGGTGTTTTGTTTGTGGAAGCTGAAGCGGATTGTAGCATTGATGATTTTGGTGAGACTACGCCGTCACCGGAGCTACGAAAGTTGGCGCCGACGGTGGATTACTCCGACCAAGTCTCTTCCTATCCGCTCTGTATCACACAGGTTACACGCTTCAACTGTGGCGGGGTTTCTCTCGGGTGTGGCCTGCACCATACGTTATCCGATGGACTCTCATCTCTTCACTTCATCAATACATGGTCCGATAAAGCCCGTGGATTGTCGGTCGCGATTCCACCGTTCATCGACCGCTCCCTCCTCCGTGCCCGTGACCCACCGACCGCCATGTTCGAACATCTCGAATACCACTCCCCGCCATCGCTCATCGCCCCGTCACAAAACCAAAACTTCACATCCCATCCTAAGCTTGCTTCGACCGCCATGCTGCGACTCACATTGGATCAAATCAATGGTCTTAAATCAAAGGCCAAGGGCGATGGAAGCGTGTACCATAGCACGTACGAGATCTTAGCCGCTCATCTATGGCGATGTGCATGCGAAGCGCGTGGACTATCAGACGATCAACCAACGAAACTGTACGTGGCTACTGACGGACGATCAAGATTGAACCCTCCCCTCCCTCCCGGATACCTAGGAAATGTCGTTTTCAAAGCCACTCCGATTGCCAAATCGGGCGAGTTTAAATCCGAGTCATTGGCCGACACCGCTAGGAGAATCCATAKTGAGTTGGCTAAAATGGGCGATCAGTATCTCAGATCGGCCATCGATTACTTGGAATTGCAGCCAGACCTGACGGCCCTCGTTCGAGGGCCTACCTATTTTGCGAGTCCAAATCTGAACATAAACAGTTGGACTCGCTTACCGATATATGAATCGGACTTTGGATGGGGTCGGCCCATTTTCATGGGACCCGCAAGCATCCTTTATGAGGGCACGATTTACATCATACCGAGCCCAAGCGGCGATCGGAGTGTGTCGTTGGCAGTGTGCTTGGACCCCGATCACATGTCTTTGTTTCGAAAATGCTTGTATGACTTCTAG
>Q2
ATGGAGCTGACAGTGAAGGAATCATTAATGGTGAAACCATCCAAACCCACACCGAACCAGCGGCTATGGAACTCGAATCTTGACTTGGTTGTGGGTCGGATCCATATATTGACCGTTTATTTCTATAGACCAAATGGGTCTTCCAATTTCTTTGATTCTGGGGTTCTGAAGAAGGCTCTTGCCGACGTTCTTGTTTCGTTTTTTCCGATGGCCGGACGTCTGGGTAACGATGGAGATGGCAGAGTTGAAATTAACTGCAACGGCGAGGGTGTTTTGTTTGTGGAAGCTGAAGCGGATTGTAGCATTGATGATTTTGGTGAGACTACGCCGTCACCGGAGCTACGAAAGTTGGCGCCGACGGTGGATTACTCCGACCAAGTCTCTTCCTATCCGCTCTGTATCACACAGGTTACACGCTTCAACTGTGGCGGGGTTTCTCTCGGGTGTGGCCTGCACCATACGTTATCCGATGGACTCTCATCTCTTCACTTCATCAATACATGGTCCGATAAAGCCCGTGGATTGTCGGTCGCGATTCCACCGTTCATCGACCGCTCCCTCCTCCGTGCCCGTGACCCACCGACCGCCATGTTCGAACATCTCGAATACCACTCCCCGCCATCGCTCATCGCCCCGTCACAAAACCAAAACTTCACATCCCATCCTAAGCTTGCTTCGACCGCCATGCTGCGACTCACATTGGATCAAATCAATGGTCTTAAATCAAAGGCCAAGGGCGATGGAAGCGTGTACCATAGCACGTACGAGATCTTAGCCGCTCATCTATGGCGATGTGCATGCGAAGCGCGTGGACTATCAGACGATCAACCAACGAAACTGTACGTGGCTACTGACGGACGATCAAGATTGAACCCTCCCCTCCCTCCCGGATACCTAGGAAATGTCGTTTTCAAAGCCACTCCGATTGCCAAATCGGGCGAGTTTAAATCCGAGTCATTGGCCGACACCGCTAGGAGAATCCATAKTGAGTTGGCTAAAATGGGCGATCAGTATCTCAGATCGGCCATCGATTACTTGGAATTGCAGCCAGACCTGACGGCCCTCGTTCGAGGGCCTACCTATTTTGCGAGTCCAAATCTGAACATAAACAGTTGGACTCGCTTACCGATATATGAATCGGACTTTGGATGGGGTCGGCCCATTTTCATGGGACCCGCAAGCATCCTTTATGAGGGCACGATTTACATCATACCGAGCCCAAGCGGCGATCGGAGTGTGTCGTTGGCAGTGTGCTTGGACCCCGATCACATGTCTTTGTTTCGAAAATGCTTGTATGACTTCTAG
>Q4
ATGGAGCTGACAGTGAAGGAATCATTAATGGTGAAACCATCCAAACCCACACCGAACCAGCGGCTATGGAACTCGAATCTTGACTTGGTTGTGGGTCGGATCCATATATTGACCGTTTATTTCTATAGACCAAATGGGTCTTCCAATTTCTTTGATTCTGGGGTTCTGAAGAAGGCTCTTGCCGACGTTCTTGTTTCGTTTTTTCCGATGGCCGGACGTCTGGGTAACGATGGAGATGGCAGAGTTGAAATTAACTGCAACGGCGAGGGTGTTTTGTTTGTGGAAGCTGAAGCGGATTGTAGCATTGATGATTTTGGTGAGACTACGCCGTCACCGGAGCTACGAAAGTTGGCGCCGACGGTGGATTACTCCGACCAAGTCTCTTCCTATCCGCTCTGTATCACACAGGTTACACGCTTCAACTGTGGCGGGGTTTCTCTCGGGTGTGGCCTGCACCATACGTTATCCGATGGACTCTCATCTCTTCACTTCATCAATACATGGTCCGATAAAGCCCGTGGATTGTCGGTCGCGATTCCACCGTTCATCGACCGCTCCCTCCTCCGTGCCCGTGACCCACCGACCGCCATGTTCGAACATCTCGAATACCACTCCCCGCCATCGCTCATCGCCCCGTCACAAAACCAAAACTTCACATCCCATCCTAAGCTTGCTTCGACCGCCATGCTGCGACTCACATTGGATCAAATCAATGGTCTTAAATCAAAGGCCAAGGGCGATGGAAGCGTGTACCATAGCACGTACGAGATCTTAGCCGCTCATCTATGGCGATGTGCATGCGAAGCGCGTGGACTATCAGACGATCAACCAACGAAACTGTACGTGGCTACTGACGGACGATCAAGATTGAACCCTCCCCTCCCTCCCGGATACCTAGGAAATGTCGTTTTCAAAGCCACTCCGATTGCCAAATCGGGCGAGTTTAAATCCGAGTCATTGGCCGACACCGCTAGGAGAATCCATAKTGAGTTGGCTAAAATGGGCGATCAGTATCTCAGATCGGCCATCGATTACTTGGAATTGCAGCCAGACCTGACGGCCCTCGTTCGAGGGCCTACCTATTTTGCGAGTCCAAATCTGAACATAAACAGTTGGACTCGCTTACCGATATATGAATCGGACTTTGGATGGGGTCGGCCCATTTTCATGGGACCCGCAAGCATCCTTTATGAGGGCACGATTTACATCATACCGAGCCCAAGCGGCGATCGGAGTGTGTCGTTGGCAGTGTGCTTGGACCCCGATCACATGTCTTTGTTTCGAAAATGCTTGTATGACTTCTAG
>Q5
ATGGAGCTGACAGTGAAGGAATCATTAATGGTGAAACCATCCAAACCCACACCGAACCAGCGGCTATGGAACTCGAATCTTGACTTGGTTGTGGGTCGGATCCATATATTGACCGTTTATTTCTATAGACCAAATGGGTCTTCCAATTTCTTTGATTCTGGGGTTCTGAAGAAGGCTCTTGCCGACGTTCTTGTTTCGTTTTTTCCGATGGCCGGACGTCTGGGTAACGATGGAGATGGCAGAGTTGAAATTAACTGCAACGGCGAGGGTGTTTTGTTTGTGGAAGCTGAAGCGGATTGTAGCATTGATGATTTTGGTGAGACTACGCCGTCACCGGAGCTACGAAAGTTGGCGCCGACGGTGGATTACTCCGACCAAGTCTCTTCCTATCCGCTCTGTATCACACAGGTTACACGCTTCAACTGTGGCGGGGTTTCTCTCGGGTGTGGCCTGCACCATACGTTATCCGATGGACTCTCATCTCTTCACTTCATCAATACATGGTCCGATAAAGCCCGTGGATTGTCGGTCGCGATTCCACCGTTCATCGACCGCTCCCTCCTCCGTGCCCGTGACCCACCGACCGCCATGTTCGAACATCTCGAATACCACTCCCCGCCATCGCTCATCGCCCCGTCACAAAACCAAAACTTCACATCCCATCCTAAGCTTGCTTCGACCGCCATGCTGCGACTCACATTGGATCAAATCAATGGTCTTAAATCAAAGGCCAAGGGCGATGGAAGCGTGTACCATAGCACGTACGAGATCTTAGCCGCTCATCTATGGCGATGTGCATGCGAAGCGCGTGGACTATCAGACGATCAACCAACGAAACTGTACGTGGCTACTGACGGACGATCAAGATTGAACCCTCCCCTCCCTCCCGGATACCTAGGAAATGTCGTTTTCAAAGCCACTCCGATTGCCAAATCGGGCGAGTTTAAATCCGAGTCATTGGCCGACACCGCTAGGAGAATCCATAKTGAGTTGGCTAAAATGGGCGATCAGTATCTCAGATCGGCCATCGATTACTTGGAATTGCAGCCAGACCTGACGGCCCTCGTTCGAGGGCCTACCTATTTTGCGAGTCCAAATCTGAACATAAACAGTTGGACTCGCTTACCGATATATGAATCGGACTTTGGATGGGGTCGGCCCATTTTCATGGGACCCGCAAGCATCCTTTATGAGGGCACGATTTACATCATACCGAGCCCAAGCGGCGATCGGAGTGTGTCGTTGGCAGTGTGCTTGGACCCCGATCACATGTCTTTGTTTCGAAAATGCTTGTATGACTTCTAG
>AE2
ATGGAGCTGACAGTGAAGGAATCATTAATGGTGAAACCATCCAAACCCACACCGAACCAGCGGCTATGGAACTCGAATCTTGACTTGGTTGTGGGTCGGATCCATATATTGACCGTTTATTTCTATAGACCAAATGGGTCTTCCAATTTCTTTGATTCTGGGGTTCTGAAGAAGGCTCTTGCCGACGTTCTTGTTTCGTTTTTTCCGATGGCCGGACGTCTGGGTAACGATGGAGATGGCAGAGTTGAAATTAACTGCAACGGCGAGGGTGTTTTGTTTGTGGAAGCTGAAGCGGATTGTAGCATTGATGATTTTGGTGAGACTACGCCGTCACCGGAGCTACGAAAGTTGGCGCCGACGGTGGATTACTCCGACCAAGTCTCTTCCTATCCGCTCTGTATCACACAGGTTACACGCTTCAACTGTGGCGGGGTTTCTCTCGGGTGTGGCCTGCACCATACGTTATCCGATGGACTCTCATCTCTTCACTTCATCAATACATGGTCCGATAAAGCCCGTGGATTGTCGGTCGCGATTCCACCGTTCATCGACCGCTCCCTCCTCCGTGCCCGTGACCCACCGACCGCCATGTTCGAACATCTCGAATACCACTCCCCGCCATCGCTCATCGCCCCGTCACAAAACCAAAACTTCACATCCCATCCTAAGCTTGCTTCGACCGCCATGCTGCGACTCACATTGGATCAAATCAATGGTCTTAAATCAAAGGCCAAGGGCGATGGAAGCGTGTACCATAGCACGTACGAGATCTTAGCCGCTCATCTATGGCGATGTGCATGCGAAGCGCGTGGACTATCAGACGATCAACCAACGAAACTGTACGTGGCTACTGACGGACGATCAAGATTGAACCCTCCCCTCCCTCCCGGATACCTAGGAAATGTCGTTTTCAAAGCCACTCCGATTGCCAAATCGGGCGAGTTTAAATCCGAGTCATTGGCCGACACCGCTAGGAGAATCCATAKTGAGTTGGCTAAAATGGGCGATCAGTATCTCAGATCGGCCATCGATTACTTGGAATTGCAGCCAGACCTGACGGCCCTCGTTCGAGGGCCTACCTATTTTGCGAGTCCAAATCTGAACATAAACAGTTGGACTCGCTTACCGATATATGAATCGGACTTTGGATGGGGTCGGCCCATTTTCATGGGACCCGCAAGCATCCTTTATGAGGGCACGATTTACATCATACCGAGCCCAAGCGGCGATCGGAGTGTGTCGTTGGCAGTGTGCTTGGACCCCGATCACATGTCTTTGTTTCGAAAATGCTTGTATGACTTCTAG
>AE3
ATGGAGCTGACAGTGAAGGAATCATTAATGGTGAAACCATCCAAACCCACACCGAACCAGCGGCTATGGAACTCGAATCTTGACTTGGTTGTGGGTCGGATCCATATATTGACCGTTTATTTCTATAGACCAAATGGGTCTTCCAATTTCTTTGATTCTGGGGTTCTGAAGAAGGCTCTTGCCGACGTTCTTGTTTCGTTTTTTCCGATGGCCGGACGTCTGGGTAACGATGGAGATGGCAGAGTTGAAATTAACTGCAACGGCGAGGGTGTTTTGTTTGTGGAAGCTGAAGCGGATTGTAGCATTGATGATTTTGGTGAGACTACGCCGTCACCGGAGCTACGAAAGTTGGCGCCGACGGTGGATTACTCCGACCAAGTCTCTTCCTATCCGCTCTGTATCACACAGGTTACACGCTTCAACTGTGGCGGGGTTTCTCTCGGGTGTGGCCTGCACCATACGTTATCCGATGGACTCTCATCTCTTCACTTCATCAATACATGGTCCGATAAAGCCCGTGGATTGTCGGTCGCGATTCCACCGTTCATCGACCGCTCCCTCCTCCGTGCCCGTGACCCACCGACCGCCATGTTCGAACATCTCGAATACCACTCCCCGCCATCGCTCATCGCCCCGTCACAAAACCAAAACTTCACATCCCATCCTAAGCTTGCTTCGACCGCCATGCTGCGACTCACATTGGATCAAATCAATGGTCTTAAATCAAAGGCCAAGGGCGATGGAAGCGTGTACCATAGCACGTACGAGATCTTAGCCGCTCATCTATGGCGATGTGCATGCGAAGCGCGTGGACTATCAGACGATCAACCAACGAAACTGTACGTGGCTACTGACGGACGATCAAGATTGAACCCTCCCCTCCCTCCCGGATACCTAGGAAATGTCGTTTTCAAAGCCACTCCGATTGCCAAATCGGGCGAGTTTAAATCCGAGTCATTGGCCGACACCGCTAGGAGAATCCATAKTGAGTTGGCTAAAATGGGCGATCAGTATCTCAGATCGGCCATCGATTACTTGGAATTGCAGCCAGACCTGACGGCCCTCGTTCGAGGGCCTACCTATTTTGCGAGTCCAAATCTGAACATAAACAGTTGGACTCGCTTACCGATATATGAATCGGACTTTGGATGGGGTCGGCCCATTTTCATGGGACCCGCAAGCATCCTTTATGAGGGCACGATTTACATCATACCGAGCCCAAGCGGCGATCGGAGTGTGTCGTTGGCAGTGTGCTTGGACCCCGATCACATGTCTTTGTTTCGAAAATGCTTGTATGACTTCTAG
>AE4
ATGGAGCTGACAGTGAAGGAATCATTAATGGTGAAACCATCCAAACCCACACCGAACCAGCGGCTATGGAACTCGAATCTTGACTTGGTTGTGGGTCGGATCCATATATTGACCGTTTATTTCTATAGACCAAATGGGTCTTCCAATTTCTTTGATTCTGGGGTTCTGAAGAAGGCTCTTGCCGACGTTCTTGTTTCGTTTTTTCCGATGGCCGGACGTCTGGGTAACGATGGAGATGGCAGAGTTGAAATTAACTGCAACGGCGAGGGTGTTTTGTTTGTGGAAGCTGAAGCGGATTGTAGCATTGATGATTTTGGTGAGACTACGCCGTCACCGGAGCTACGAAAGTTGGCGCCGACGGTGGATTACTCCGACCAAGTCTCTTCCTATCCGCTCTGTATCACACAGGTTACACGCTTCAACTGTGGCGGGGTTTCTCTCGGGTGTGGCCTGCACCATACGTTATCCGATGGACTCTCATCTCTTCACTTCATCAATACATGGTCCGATAAAGCCCGTGGATTGTCGGTCGCGATTCCACCGTTCATCGACCGCTCCCTCCTCCGTGCCCGTGACCCACCGACCGCCATGTTCGAACATCTCGAATACCACTCCCCGCCATCGCTCATCGCCCCGTCACAAAACCAAAACTTCACATCCCATCCTAAGCTTGCTTCGACCGCCATGCTGCGACTCACATTGGATCAAATCAATGGTCTTAAATCAAAGGCCAAGGGCGATGGAAGCGTGTACCATAGCACGTACGAGATCTTAGCCGCTCATCTATGGCGATGTGCATGCGAAGCGCGTGGACTATCAGACGATCAACCAACGAAACTGTACGTGGCTACTGACGGACGATCAAGATTGAACCCTCCCCTCCCTCCCGGATACCTAGGAAATGTCGTTTTCAAAGCCACTCCGATTGCCAAATCGGGCGAGTTTAAATCCGAGTCATTGGCCGACACCGCTAGGAGAATCCATAKTGAGTTGGCTAAAATGGGCGATCAGTATCTCAGATCGGCCATCGATTACTTGGAATTGCAGCCAGACCTGACGGCCCTCGTTCGAGGGCCTACCTATTTTGCGAGTCCAAATCTGAACATAAACAGTTGGACTCGCTTACCGATATATGAATCGGACTTTGGATGGGGTCGGCCCATTTTCATGGGACCCGCAAGCATCCTTTATGAGGGCACGATTTACATCATACCGAGCCCAAGCGGCGATCGGAGTGTGTCGTTGGCAGTGTGCTTGGACCCCGATCACATGTCTTTGTTTCGAAAATGCTTGTATGACTTCTAG
>Y1
ATGGAGCTGACAGTGAAGGAATCATTAATGGTGAAACCATCCAAACCCACACCGAACCAGCGGCTATGGAACTCGAATCTTGACTTGGTTGTGGGTCGGATCCATATATTGACCGTTTATTTCTATAGACCAAATGGGTCTTCCAATTTCTTTGATTCTGGGGTTCTGAAGAAGGCTCTTGCCGACGTTCTTGTTTCGTTTTTTCCGATGGCCGGACGTCTGGGTAACGATGGAGATGGCAGAGTTGAAATTAACTGCAACGGCGAGGGTGTTTTGTTTGTGGAAGCTGAAGCGGATTGTAGCATTGATGATTTTGGTGAGACTACGCCGTCACCGGAGCTACGAAAGTTGGCGCCGACGGTGGATTACTCCGACCAAGTCTCTTCCTATCCGCTCTGTATCACACAGGTTACACGCTTCAACTGTGGCGGGGTTTCTCTCGGGTGTGGCCTGCACCATACGTTATCCGATGGACTCTCATCTCTTCACTTCATCAATRCATGGTCCGATAAAGCCCGTGGATTGTCGGTCGCGATTCCACCGTTCRTCGACCGCTCCCTCCTCCGTGCCCGTGACCCACCGACCGCCATGTTCGAACATCTCGAATACCACTCCCCGCCATCGCTCATCGCCCCGTCACAAAACCAAAACTCCACATCCCATCCTAAGCTTGCTTCGACCACCATGCTGCGACTCACATTGGATCAAATCAATGGTCTTAAATCAAAGGCCAAGGGCGATGGAAGCGTGTACCATAGCACGTACGAGATCTTAGCCGCTCATCTATGGCGATGTGCATGCGAAGCGCGTGGACTATCAGACGATCAACCAACGAAACTGTACGTGGCTACTGACGGACGATCAAGATTGAACCCTCCCCTCCCTCCCGGATACCTAGGAAATGTCGTTTTCAAAGCCACTCCGATTGCCAAATCGGGCGAGTTTAAATCCGAGTCATTGGCCAACACCGCTAGGAGAATCCATAGTGAGTTGGCTAAAATGGGCGATCAGTATCTCAGATCGGCCATCGATTACTTGGAATTGCAGCCAGACCTGACGGCCCTCGTTCGAGGGCCTACCTATTTTGCGAGTCCAAATCTGAACATAAACAGTTGGACTCGCTTACCGATATATGAATCGGACTTTGGATGGGGTCGGCCCATTTTCATGGGACCCGCAAGCATCCTTTATGAGGGCACGATTTACATCATACCGAGCCCAAGCGGCGATCGGAGTGTGTCGTTGGCAGTGTGCTTGGACCCCGATCACATGTCTTTGTTTCGAAAATGCTTGTATGACTTCTAG
>Y2
ATGGAGCTGACAGTGAAGGAATCATTAATGGTGAAACCATCCAAACCCACACCGAACCAGCGGCTATGGAACTCGAATCTTGACTTGGTTGTGGGTCGGATCCATATATTGACCGTTTATTTCTATAGACCAAATGGGTCTTCCAATTTCTTTGATTCTGGGGTTCTGAAGAAGGCTCTTGCCGACGTTCTTGTTTCGTTTTTTCCGATGGCCGGACGTCTGGGTAACGATGGAGATGGCAGAGTTGAAATTAACTGCAACGGCGAGGGTGTTTTGTTTGTGGAAGCTGAAGCGGATTGTAGCATTGATGATTTTGGTGAGACTACGCCGTCACCGGAGCTACGAAAGTTGGCGCCGACGGTGGATTACTCCGACCAAGTCTCTTCCTATCCGCTCTGTATCACACAGGTTACACGCTTCAACTGTGGCGGGGTTTCTCTCGGGTGTGGCCTGCACCATACGTTATCCGATGGACTCTCATCTCTTCACTTCATCAATRCATGGTCCGATAAAGCCCGTGGATTGTCGGTCGCGATTCCACCGTTCRTCGACCGCTCCCTCCTCCGTGCCCGTGACCCACCGACCGCCATGTTCGAACATCTCGAATACCACTCCCCGCCATCGCTCATCGCCCCGTCACAAAACCAAAACTCCACATCCCATCCTAAGCTTGCTTCGACCACCATGCTGCGACTCACATTGGATCAAATCAATGGTCTTAAATCAAAGGCCAAGGGCGATGGAAGCGTGTACCATAGCACGTACGAGATCTTAGCCGCTCATCTATGGCGATGTGCATGCGAAGCGCGTGGACTATCAGACGATCAACCAACGAAACTGTACGTGGCTACTGACGGACGATCAAGATTGAACCCTCCCCTCCCTCCCGGATACCTAGGAAATGTCGTTTTCAAAGCCACTCCGATTGCCAAATCGGGCGAGTTTAAATCCGAGTCATTGGCCAACACCGCTAGGAGAATCCATAGTGAGTTGGCTAAAATGGGCGATCAGTATCTCAGATCGGCCATCGATTACTTGGAATTGCAGCCAGACCTGACGGCCCTCGTTCGAGGGCCTACCTATTTTGCGAGTCCAAATCTGAACATAAACAGTTGGACTCGCTTACCGATATATGAATCGGACTTTGGATGGGGTCGGCCCATTTTCATGGGACCCGCAAGCATCCTTTATGAGGGCACGATTTACATCATACCGAGCCCAAGCGGCGATCGGAGTGTGTCGTTGGCAGTGTGCTTGGACCCCGATCACATGTCTTTGTTTCGAAAATGCTTGTATGACTTCTAG
>Y4
ATGGAGCTGACAGTGAAGGAATCATTAATGGTGAAACCATCCAAACCCACACCGAACCAGCGGCTATGGAACTCGAATCTTGACTTGGTTGTGGGTCGGATCCATATATTGACCGTTTATTTCTATAGACCAAATGGGTCTTCCAATTTCTTTGATTCTGGGGTTCTGAAGAAGGCTCTTGCCGACGTTCTTGTTTCGTTTTTTCCGATGGCCGGACGTCTGGGTAACGATGGAGATGGCAGAGTTGAAATTAACTGCAACGGCGAGGGTGTTTTGTTTGTGGAAGCTGAAGCGGATTGTAGCATTGATGATTTTGGTGAGACTACGCCGTCACCGGAGCTACGAAAGTTGGCGCCGACGGTGGATTACTCCGACCAAGTCTCTTCCTATCCGCTCTGTATCACACAGGTTACACGCTTCAACTGTGGCGGGGTTTCTCTCGGGTGTGGCCTGCACCATACGTTATCCGATGGACTCTCATCTCTTCACTTCATCAATRCATGGTCCGATAAAGCCCGTGGATTGTCGGTCGCGATTCCACCGTTCRTCGACCGCTCCCTCCTCCGTGCCCGTGACCCACCGACCGCCATGTTCGAACATCTCGAATACCACTCCCCGCCATCGCTCATCGCCCCGTCACAAAACCAAAACTCCACATCCCATCCTAAGCTTGCTTCGACCACCATGCTGCGACTCACATTGGATCAAATCAATGGTCTTAAATCAAAGGCCAAGGGCGATGGAAGCGTGTACCATAGCACGTACGAGATCTTAGCCGCTCATCTATGGCGATGTGCATGCGAAGCGCGTGGACTATCAGACGATCAACCAACGAAACTGTACGTGGCTACTGACGGACGATCAAGATTGAACCCTCCCCTCCCTCCCGGATACCTAGGAAATGTCGTTTTCAAAGCCACTCCGATTGCCAAATCGGGCGAGTTTAAATCCGAGTCATTGGCCAACACCGCTAGGAGAATCCATAGTGAGTTGGCTAAAATGGGCGATCAGTATCTCAGATCGGCCATCGATTACTTGGAATTGCAGCCAGACCTGACGGCCCTCGTTCGAGGGCCTACCTATTTTGCGAGTCCAAATCTGAACATAAACAGTTGGACTCGCTTACCGATATATGAATCGGACTTTGGATGGGGTCGGCCCATTTTCATGGGACCCGCAAGCATCCTTTATGAGGGCACGATTTACATCATACCGAGCCCAAGCGGCGATCGGAGTGTGTCGTTGGCAGTGTGCTTGGACCCCGATCACATGTCTTTGTTTCGAAAATGCTTGTATGACTTCTAG
>Z1
ATGGAGCTGACAGTGAAGGAATCATTAATGGTGAAACCATCCAAACCCACACCGAACCAGCGGCTATGGAACTCGAATCTTGACTTGGTTGTGGGTCGGATCCATATATTGACCGTTTATTTCTATAGACCAAATGGGTCTTCCAATTTCTTTGATTCTGGGGTTCTGAAGAAGGCTCTTGCCGACGTTCTTGTTTCGTTTTTTCCGATGGCCGGACGTCTGGGTAACGATGGAGATGGCAGAGTTGAAATTAACTGCAACGGCGAGGGTGTTTTGTTTGTGGAAGCTGAAGCGGATTGTAGCATTGATGATTTTGGTGAGACTACGCCGTCACCGGAGCTACGAAAGTTGGCGCCGACGGTGGATTACTCCGACCAAGTCTCTTCCTATCCGCTCTGTATCACACAGGTTACACGCTTCAACTGTGGCGGGGTTTCTCTCGGGTGTGGCCTGCACCATACGTTATCCGATGGACTCTCATCTCTTCACTTCATCAATGCATGGTCCGATAAAGCCCGTGGATTGTCGGTCGCGATTCCACCGTTCGTCGACCGCTCCCTCCTCCGTGCCCGTGACCCACCGACCGCCATGTTCGAACATCTCGAATACCACTCCCCGCCATCGCTCATCGCCCCGTCACAAAACCAAAACTCCACATCCCATCCTAAGCTTGCTTCGACCGCCATGCTGCGACTCACATTGGATCAAATCAATGGTCTTAAATCAAAGGCCAAGGGCGATGGAAGCGTGTACCATAGCACGTACGAGATCTTAGCCGCTCATCTATGGCGATGTGCATGCAAAGCGCGTGGACTATCAGACGATCAACCAACGAAACTGTACGTGGCTACTGACGGACGATCAAGATTGAACCCTCCCCTCCCTCCCGGATACCTAGGAAATGTCGTTTTCAAAGCCACTCCGATTGCCAAATCGGGCGAGTTTAAATCCGAGTCATTGGCCGACACCGCTAGGAGAATCCATAGTGAGTTGGCTAAAATGGGCGATCAGTATCTCAGATCGGCCATCGATTACTTGGAATTGCAGCCAGACCTGACGGCCCTCGTTCGAGGGCCTACCTATTTTGCGAGTCCAAATCTGAACATAAACAGTTGGACTCGCTTACCGATATATGAATCGGACTTTGGATGGGGTCGGCCCATTTTCATGGGACCCGCAAGCATCCTTTATGAGGGCACGATTTACATCATACCGAGCCCAAGCGGCGATCGGAGTGTGTCGTTGGCAGTGTGCTTGGACCCCGATCACATGTCTTTGTTTCGAAAATGCTTGTATGACTTCTAG
>Z2
ATGGAGCTGACAGTGAAGGAATCATTAATGGTGAAACCATCCAAACCCACACCGAACCAGCGGCTATGGAACTCGAATCTTGACTTGGTTGTGGGTCGGATCCATATATTGACCGTTTATTTCTATAGACCAAATGGGTCTTCCAATTTCTTTGATTCTGGGGTTCTGAAGAAGGCTCTTGCCGACGTTCTTGTTTCGTTTTTTCCGATGGCCGGACGTCTGGGTAACGATGGAGATGGCAGAGTTGAAATTAACTGCAACGGCGAGGGTGTTTTGTTTGTGGAAGCTGAAGCGGATTGTAGCATTGATGATTTTGGTGAGACTACGCCGTCACCGGAGCTACGAAAGTTGGCGCCGACGGTGGATTACTCCGACCAAGTCTCTTCCTATCCGCTCTGTATCACACAGGTTACACGCTTCAACTGTGGCGGGGTTTCTCTCGGGTGTGGCCTGCACCATACGTTATCCGATGGACTCTCATCTCTTCACTTCATCAATGCATGGTCCGATAAAGCCCGTGGATTGTCGGTCGCGATTCCACCGTTCGTCGACCGCTCCCTCCTCCGTGCCCGTGACCCACCGACCGCCATGTTCGAACATCTCGAATACCACTCCCCGCCATCGCTCATCGCCCCGTCACAAAACCAAAACTCCACATCCCATCCTAAGCTTGCTTCGACCGCCATGCTGCGACTCACATTGGATCAAATCAATGGTCTTAAATCAAAGGCCAAGGGCGATGGAAGCGTGTACCATAGCACGTACGAGATCTTAGCCGCTCATCTATGGCGATGTGCATGCAAAGCGCGTGGACTATCAGACGATCAACCAACGAAACTGTACGTGGCTACTGACGGACGATCAAGATTGAACCCTCCCCTCCCTCCCGGATACCTAGGAAATGTCGTTTTCAAAGCCACTCCGATTGCCAAATCGGGCGAGTTTAAATCCGAGTCATTGGCCGACACCGCTAGGAGAATCCATAGTGAGTTGGCTAAAATGGGCGATCAGTATCTCAGATCGGCCATCGATTACTTGGAATTGCAGCCAGACCTGACGGCCCTCGTTCGAGGGCCTACCTATTTTGCGAGTCCAAATCTGAACATAAACAGTTGGACTCGCTTACCGATATATGAATCGGACTTTGGATGGGGTCGGCCCATTTTCATGGGACCCGCAAGCATCCTTTATGAGGGCACGATTTACATCATACCGAGCCCAAGCGGCGATCGGAGTGTGTCGTTGGCAGTGTGCTTGGACCCCGATCACATGTCTTTGTTTCGAAAATGCTTGTATGACTTCTAG
>Z3
ATGGAGCTGACAGTGAAGGAATCATTAATGGTGAAACCATCCAAACCCACACCGAACCAGCGGCTATGGAACTCGAATCTTGACTTGGTTGTGGGTCGGATCCATATATTGACCGTTTATTTCTATAGACCAAATGGGTCTTCCAATTTCTTTGATTCTGGGGTTCTGAAGAAGGCTCTTGCCGACGTTCTTGTTTCGTTTTTTCCGATGGCCGGACGTCTGGGTAACGATGGAGATGGCAGAGTTGAAATTAACTGCAACGGCGAGGGTGTTTTGTTTGTGGAAGCTGAAGCGGATTGTAGCATTGATGATTTTGGTGAGACTACGCCGTCACCGGAGCTACGAAAGTTGGCGCCGACGGTGGATTACTCCGACCAAGTCTCTTCCTATCCGCTCTGTATCACACAGGTTACACGCTTCAACTGTGGCGGGGTTTCTCTCGGGTGTGGCCTGCACCATACGTTATCCGATGGACTCTCATCTCTTCACTTCATCAATGCATGGTCCGATAAAGCCCGTGGATTGTCGGTCGCGATTCCACCGTTCGTCGACCGCTCCCTCCTCCGTGCCCGTGACCCACCGACCGCCATGTTCGAACATCTCGAATACCACTCCCCGCCATCGCTCATCGCCCCGTCACAAAACCAAAACTCCACATCCCATCCTAAGCTTGCTTCGACCGCCATGCTGCGACTCACATTGGATCAAATCAATGGTCTTAAATCAAAGGCCAAGGGCGATGGAAGCGTGTACCATAGCACGTACGAGATCTTAGCCGCTCATCTATGGCGATGTGCATGCAAAGCGCGTGGACTATCAGACGATCAACCAACGAAACTGTACGTGGCTACTGACGGACGATCAAGATTGAACCCTCCCCTCCCTCCCGGATACCTAGGAAATGTCGTTTTCAAAGCCACTCCGATTGCCAAATCGGGCGAGTTTAAATCCGAGTCATTGGCCGACACCGCTAGGAGAATCCATAGTGAGTTGGCTAAAATGGGCGATCAGTATCTCAGATCGGCCATCGATTACTTGGAATTGCAGCCAGACCTGACGGCCCTCGTTCGAGGGCCTACCTATTTTGCGAGTCCAAATCTGAACATAAACAGTTGGACTCGCTTACCGATATATGAATCGGACTTTGGATGGGGTCGGCCCATTTTCATGGGACCCGCAAGCATCCTTTATGAGGGCACGATTTACATCATACCGAGCCCAAGCGGCGATCGGAGTGTGTCGTTGGCAGTGTGCTTGGACCCCGATCACATGTCTTTGTTTCGAAAATGCTTGTATGACTTCTAG
>Z4
ATGGAGCTGACAGTGAAGGAATCATTAATGGTGAAACCATCCAAACCCACACCGAACCAGCGGCTATGGAACTCGAATCTTGACTTGGTTGTGGGTCGGATCCATATATTGACCGTTTATTTCTATAGACCAAATGGGTCTTCCAATTTCTTTGATTCTGGGGTTCTGAAGAAGGCTCTTGCCGACGTTCTTGTTTCGTTTTTTCCGATGGCCGGACGTCTGGGTAACGATGGAGATGGCAGAGTTGAAATTAACTGCAACGGCGAGGGTGTTTTGTTTGTGGAAGCTGAAGCGGATTGTAGCATTGATGATTTTGGTGAGACTACGCCGTCACCGGAGCTACGAAAGTTGGCGCCGACGGTGGATTACTCCGACCAAGTCTCTTCCTATCCGCTCTGTATCACACAGGTTACACGCTTCAACTGTGGCGGGGTTTCTCTCGGGTGTGGCCTGCACCATACGTTATCCGATGGACTCTCATCTCTTCACTTCATCAATGCATGGTCCGATAAAGCCCGTGGATTGTCGGTCGCGATTCCACCGTTCGTCGACCGCTCCCTCCTCCGTGCCCGTGACCCACCGACCGCCATGTTCGAACATCTCGAATACCACTCCCCGCCATCGCTCATCGCCCCGTCACAAAACCAAAACTCCACATCCCATCCTAAGCTTGCTTCGACCGCCATGCTGCGACTCACATTGGATCAAATCAATGGTCTTAAATCAAAGGCCAAGGGCGATGGAAGCGTGTACCATAGCACGTACGAGATCTTAGCCGCTCATCTATGGCGATGTGCATGCAAAGCGCGTGGACTATCAGACGATCAACCAACGAAACTGTACGTGGCTACTGACGGACGATCAAGATTGAACCCTCCCCTCCCTCCCGGATACCTAGGAAATGTCGTTTTCAAAGCCACTCCGATTGCCAAATCGGGCGAGTTTAAATCCGAGTCATTGGCCGACACCGCTAGGAGAATCCATAGTGAGTTGGCTAAAATGGGCGATCAGTATCTCAGATCGGCCATCGATTACTTGGAATTGCAGCCAGACCTGACGGCCCTCGTTCGAGGGCCTACCTATTTTGCGAGTCCAAATCTGAACATAAACAGTTGGACTCGCTTACCGATATATGAATCGGACTTTGGATGGGGTCGGCCCATTTTCATGGGACCCGCAAGCATCCTTTATGAGGGCACGATTTACATCATACCGAGCCCAAGCGGCGATCGGAGTGTGTCGTTGGCAGTGTGCTTGGACCCCGATCACATGTCTTTGTTTCGAAAATGCTTGTATGACTTCTAG
>Z5
ATGGAGCTGACAGTGAAGGAATCATTAATGGTGAAACCATCCAAACCCACACCGAACCAGCGGCTATGGAACTCGAATCTTGACTTGGTTGTGGGTCGGATCCATATATTGACCGTTTATTTCTATAGACCAAATGGGTCTTCCAATTTCTTTGATTCTGGGGTTCTGAAGAAGGCTCTTGCCGACGTTCTTGTTTCGTTTTTTCCGATGGCCGGACGTCTGGGTAACGATGGAGATGGCAGAGTTGAAATTAACTGCAACGGCGAGGGTGTTTTGTTTGTGGAAGCTGAAGCGGATTGTAGCATTGATGATTTTGGTGAGACTACGCCGTCACCGGAGCTACGAAAGTTGGCGCCGACGGTGGATTACTCCGACCAAGTCTCTTCCTATCCGCTCTGTATCACACAGGTTACACGCTTCAACTGTGGCGGGGTTTCTCTCGGGTGTGGCCTGCACCATACGTTATCCGATGGACTCTCATCTCTTCACTTCATCAATGCATGGTCCGATAAAGCCCGTGGATTGTCGGTCGCGATTCCACCGTTCGTCGACCGCTCCCTCCTCCGTGCCCGTGACCCACCGACCGCCATGTTCGAACATCTCGAATACCACTCCCCGCCATCGCTCATCGCCCCGTCACAAAACCAAAACTCCACATCCCATCCTAAGCTTGCTTCGACCGCCATGCTGCGACTCACATTGGATCAAATCAATGGTCTTAAATCAAAGGCCAAGGGCGATGGAAGCGTGTACCATAGCACGTACGAGATCTTAGCCGCTCATCTATGGCGATGTGCATGCAAAGCGCGTGGACTATCAGACGATCAACCAACGAAACTGTACGTGGCTACTGACGGACGATCAAGATTGAACCCTCCCCTCCCTCCCGGATACCTAGGAAATGTCGTTTTCAAAGCCACTCCGATTGCCAAATCGGGCGAGTTTAAATCCGAGTCATTGGCCGACACCGCTAGGAGAATCCATAGTGAGTTGGCTAAAATGGGCGATCAGTATCTCAGATCGGCCATCGATTACTTGGAATTGCAGCCAGACCTGACGGCCCTCGTTCGAGGGCCTACCTATTTTGCGAGTCCAAATCTGAACATAAACAGTTGGACTCGCTTACCGATATATGAATCGGACTTTGGATGGGGTCGGCCCATTTTCATGGGACCCGCAAGCATCCTTTATGAGGGCACGATTTACATCATACCGAGCCCAAGCGGCGATCGGAGTGTGTCGTTGGCAGTGTGCTTGGACCCCGATCACATGTCTTTGTTTCGAAAATGCTTGTATGACTTCTAG
>AA1
ATGGAGCTGACAGTGAAGGAATCATTAATGGTGAAACCATCCAAACCCACACCGAACCAGCGGCTATGGAACTCGAATCTTGACTTGGTTGTGGGTCGGATCCATATATTGACCGTTTATTTCTATAGACCAAATGGGTCTTCCAATTTCTTTGATTCTGGGGTTCTGAAGAAGGCTCTTGCCGACGTTCTTGTTTCGTTTTTTCCGATGGCCGGACGTCTGGGTAACGATGGAGATGGCAGAGTTGAAATTAACTGCAACGGCGAGGGTGTTTTGTTTGTGGAAGCTGAAGCGGATTGTAGCATTGATGATTTTGGTGAGACTACGCCGTCACCGGAGCTACGAAAGTTGGCGCCGACGGTGGATTACTCCGACCAAGTCTCTTCCTATCCGCTCTGTATCACACAGGTTACACGCTTCAACTGTGGCGGGGTTTCTCTCGGGTGTGGCCTGCACCATACGTTATCCGATGGACTCTCATCTCTTCACTTCATCAATRCATGGTCCGATAAAGCCCGTGGATTGTCGGTCGCGATTCCACCGTTCRTCGACCGCTCCCTCCTCCGTGCCCGTGACCCACCGACCGCCATGTTCGAACATCTCGAATACCACTCCCCGCCATCGCTCATCGCCCCGTCACAAAACCAAAACTCCACATCCCATCCTAAGCTTGCTTCGACCACCATGCTGCGACTCACATTGGATCAAATCAATGGTCTTAAATCAAAGGCCAAGGGCGATGGAAGCGTGTACCATAGCACGTACGAGATCTTAGCCGCTCATCTATGGCGATGTGCATGCAAAGCGCGTGGACTATCAGACGATCAACCAACGAAACTGTACGTGGCTACTGACGGACGATCAAGATTGAACCCTCCCCTCCCTCCCGGATACCTAGGAAATGTCGTTTTCAAAGCCACTCCGATTGCCAAATCGGGCGAGTTTAAATCCGAGTCATTGGCCGACACCGCTAGGAGAATCCATAKTGAGTTGGCTAAAATGGGCGATCAGTATCTCAGATCGGCCATCGATTACTTGGAATTGCAGCCAGACCTGACGGCCCTCGTTCGAGGGCCTACCTATTTTGCGAGTCCAAATCTGAACATAAACAGTTGGACTCGCTTACCGATATATGAATCGGACTTTGGATGGGGTCGGCCCATTTTCATGGGACCCGCAAGCATCCTTTATGAGGGCACGATTTACATCATACCGAGCCCAAGCGGCGATCGGAGTGTGTCGTTGGCAGTGTGCTTGGACCCCGATCACATGTCTTTGTTTCGAAAATGCTTGTATGACTTCTAG
>AA2
ATGGAGCTGACAGTGAAGGAATCATTAATGGTGAAACCATCCAAACCCACACCGAACCAGCGGCTATGGAACTCGAATCTTGACTTGGTTGTGGGTCGGATCCATATATTGACCGTTTATTTCTATAGACCAAATGGGTCTTCCAATTTCTTTGATTCTGGGGTTCTGAAGAAGGCTCTTGCCGACGTTCTTGTTTCGTTTTTTCCGATGGCCGGACGTCTGGGTAACGATGGAGATGGCAGAGTTGAAATTAACTGCAACGGCGAGGGTGTTTTGTTTGTGGAAGCTGAAGCGGATTGTAGCATTGATGATTTTGGTGAGACTACGCCGTCACCGGAGCTACGAAAGTTGGCGCCGACGGTGGATTACTCCGACCAAGTCTCTTCCTATCCGCTCTGTATCACACAGGTTACACGCTTCAACTGTGGCGGGGTTTCTCTCGGGTGTGGCCTGCACCATACGTTATCCGATGGACTCTCATCTCTTCACTTCATCAATRCATGGTCCGATAAAGCCCGTGGATTGTCGGTCGCGATTCCACCGTTCRTCGACCGCTCCCTCCTCCGTGCCCGTGACCCACCGACCGCCATGTTCGAACATCTCGAATACCACTCCCCGCCATCGCTCATCGCCCCGTCACAAAACCAAAACTCCACATCCCATCCTAAGCTTGCTTCGACCACCATGCTGCGACTCACATTGGATCAAATCAATGGTCTTAAATCAAAGGCCAAGGGCGATGGAAGCGTGTACCATAGCACGTACGAGATCTTAGCCGCTCATCTATGGCGATGTGCATGCAAAGCGCGTGGACTATCAGACGATCAACCAACGAAACTGTACGTGGCTACTGACGGACGATCAAGATTGAACCCTCCCCTCCCTCCCGGATACCTAGGAAATGTCGTTTTCAAAGCCACTCCGATTGCCAAATCGGGCGAGTTTAAATCCGAGTCATTGGCCGACACCGCTAGGAGAATCCATAKTGAGTTGGCTAAAATGGGCGATCAGTATCTCAGATCGGCCATCGATTACTTGGAATTGCAGCCAGACCTGACGGCCCTCGTTCGAGGGCCTACCTATTTTGCGAGTCCAAATCTGAACATAAACAGTTGGACTCGCTTACCGATATATGAATCGGACTTTGGATGGGGTCGGCCCATTTTCATGGGACCCGCAAGCATCCTTTATGAGGGCACGATTTACATCATACCGAGCCCAAGCGGCGATCGGAGTGTGTCGTTGGCAGTGTGCTTGGACCCCGATCACATGTCTTTGTTTCGAAAATGCTTGTATGACTTCTAG
>AA4
ATGGAGCTGACAGTGAAGGAATCATTAATGGTGAAACCATCCAAACCCACACCGAACCAGCGGCTATGGAACTCGAATCTTGACTTGGTTGTGGGTCGGATCCATATATTGACCGTTTATTTCTATAGACCAAATGGGTCTTCCAATTTCTTTGATTCTGGGGTTCTGAAGAAGGCTCTTGCCGACGTTCTTGTTTCGTTTTTTCCGATGGCCGGACGTCTGGGTAACGATGGAGATGGCAGAGTTGAAATTAACTGCAACGGCGAGGGTGTTTTGTTTGTGGAAGCTGAAGCGGATTGTAGCATTGATGATTTTGGTGAGACTACGCCGTCACCGGAGCTACGAAAGTTGGCGCCGACGGTGGATTACTCCGACCAAGTCTCTTCCTATCCGCTCTGTATCACACAGGTTACACGCTTCAACTGTGGCGGGGTTTCTCTCGGGTGTGGCCTGCACCATACGTTATCCGATGGACTCTCATCTCTTCACTTCATCAATRCATGGTCCGATAAAGCCCGTGGATTGTCGGTCGCGATTCCACCGTTCRTCGACCGCTCCCTCCTCCGTGCCCGTGACCCACCGACCGCCATGTTCGAACATCTCGAATACCACTCCCCGCCATCGCTCATCGCCCCGTCACAAAACCAAAACTCCACATCCCATCCTAAGCTTGCTTCGACCACCATGCTGCGACTCACATTGGATCAAATCAATGGTCTTAAATCAAAGGCCAAGGGCGATGGAAGCGTGTACCATAGCACGTACGAGATCTTAGCCGCTCATCTATGGCGATGTGCATGCAAAGCGCGTGGACTATCAGACGATCAACCAACGAAACTGTACGTGGCTACTGACGGACGATCAAGATTGAACCCTCCCCTCCCTCCCGGATACCTAGGAAATGTCGTTTTCAAAGCCACTCCGATTGCCAAATCGGGCGAGTTTAAATCCGAGTCATTGGCCGACACCGCTAGGAGAATCCATAKTGAGTTGGCTAAAATGGGCGATCAGTATCTCAGATCGGCCATCGATTACTTGGAATTGCAGCCAGACCTGACGGCCCTCGTTCGAGGGCCTACCTATTTTGCGAGTCCAAATCTGAACATAAACAGTTGGACTCGCTTACCGATATATGAATCGGACTTTGGATGGGGTCGGCCCATTTTCATGGGACCCGCAAGCATCCTTTATGAGGGCACGATTTACATCATACCGAGCCCAAGCGGCGATCGGAGTGTGTCGTTGGCAGTGTGCTTGGACCCCGATCACATGTCTTTGTTTCGAAAATGCTTGTATGACTTCTAG
>AA5
ATGGAGCTGACAGTGAAGGAATCATTAATGGTGAAACCATCCAAACCCACACCGAACCAGCGGCTATGGAACTCGAATCTTGACTTGGTTGTGGGTCGGATCCATATATTGACCGTTTATTTCTATAGACCAAATGGGTCTTCCAATTTCTTTGATTCTGGGGTTCTGAAGAAGGCTCTTGCCGACGTTCTTGTTTCGTTTTTTCCGATGGCCGGACGTCTGGGTAACGATGGAGATGGCAGAGTTGAAATTAACTGCAACGGCGAGGGTGTTTTGTTTGTGGAAGCTGAAGCGGATTGTAGCATTGATGATTTTGGTGAGACTACGCCGTCACCGGAGCTACGAAAGTTGGCGCCGACGGTGGATTACTCCGACCAAGTCTCTTCCTATCCGCTCTGTATCACACAGGTTACACGCTTCAACTGTGGCGGGGTTTCTCTCGGGTGTGGCCTGCACCATACGTTATCCGATGGACTCTCATCTCTTCACTTCATCAATRCATGGTCCGATAAAGCCCGTGGATTGTCGGTCGCGATTCCACCGTTCRTCGACCGCTCCCTCCTCCGTGCCCGTGACCCACCGACCGCCATGTTCGAACATCTCGAATACCACTCCCCGCCATCGCTCATCGCCCCGTCACAAAACCAAAACTCCACATCCCATCCTAAGCTTGCTTCGACCACCATGCTGCGACTCACATTGGATCAAATCAATGGTCTTAAATCAAAGGCCAAGGGCGATGGAAGCGTGTACCATAGCACGTACGAGATCTTAGCCGCTCATCTATGGCGATGTGCATGCAAAGCGCGTGGACTATCAGACGATCAACCAACGAAACTGTACGTGGCTACTGACGGACGATCAAGATTGAACCCTCCCCTCCCTCCCGGATACCTAGGAAATGTCGTTTTCAAAGCCACTCCGATTGCCAAATCGGGCGAGTTTAAATCCGAGTCATTGGCCGACACCGCTAGGAGAATCCATAKTGAGTTGGCTAAAATGGGCGATCAGTATCTCAGATCGGCCATCGATTACTTGGAATTGCAGCCAGACCTGACGGCCCTCGTTCGAGGGCCTACCTATTTTGCGAGTCCAAATCTGAACATAAACAGTTGGACTCGCTTACCGATATATGAATCGGACTTTGGATGGGGTCGGCCCATTTTCATGGGACCCGCAAGCATCCTTTATGAGGGCACGATTTACATCATACCGAGCCCAAGCGGCGATCGGAGTGTGTCGTTGGCAGTGTGCTTGGACCCCGATCACATGTCTTTGTTTCGAAAATGCTTGTATGACTTCTAG
>A1
ATGGAGCTGACAGTGAAGGAATCATTAATGGTGAAACCATCCAAACCCACACCGAACCAGCGGCTATGGAACTCGAATCTTGACTTGGTTGTGGGTCGGATCCATATATTGACCGTTTATTTCTATAGACCAAATGGGTCTTCCAATTTCTTTGATTCTGGGGTTCTGAAGAAGGCTCTTGCCGACGTTCTTGTTTCGTTTTTTCCGATGGCCGGACGTCTGGGTAACGATGGAGATGGCAGAGTTGAAATTAACTGCAACGGCGAGGGTGTTTTGTTTGTGGAAGCTGAAGCGGATTGTAGCATTGATGATTTTGGTGAGACTACGCCGTCACCGGAGCTACGAAAGTTGGCGCCGACGGTGGATTACTCCGACCAAGTCTCTTCCTATCCGCTCTGTATCACACAGGTTACACGCTTCAACTGTGGCGGGGTTTCTCTCGGGTGTGGCCTGCACCATACGTTATCCGATGGACTCTCATCTCTTCACTTCATCAATGCATGGTCCGATAAAGCCCGTGGATTGTCGGTCGCGATTCCACCGTTCGTCGACCGCTCCCTCCTCCGTGCCCGTGACCCACCGACCGCCATGTTCGAACATCTCGAATACCACTCCCCGCCATCGCTCATCGCCCCGTCACAAAACCAAAACTCCACATCCCATCCTAAGCTTGCTTCGACCRCCATGCTGCGACTCACATTGGATCAAATCAATGGTCTTAAATCAAAGGCCAAGGGCGATGGAAGCGTGTACCATAGCACGTACGAGATCTTAGCCGCTCATCTATGGCGATGTGCATGCGAAGCGCGTGGACTATCAGACGATCAACCAACGAAACTGTACGTGGCTACTGACGGACGATCAAGATTGAACCCTCCCCTCCCTCCCGGATACCTAGGAAATGTCGTTTTCAAAGCCACTCCGATTGCCAAATCGGGCGAGTTTAAATCCGAGTCATTGGCCGACACCGCTAGGAGAATCCATAKTGAGTTGGCTAAAATGGGCGATCAGTATCTCAGATCGGCCATCGATTACTTGGAATTGCAGCCAGACCTGACGGCCCTCGTTCGAGGGCCTACCTATTTTGCGAGTCCAAATCTGAACATAAACAGTTGGACTCGCTTACCGATATATGAATCGGACTTTGGATGGGGTCGGCCCATTTTCATGGGACCCGCAAGCATCCTTTATGAGGGCACGATTTACATCATACCGAGCCCAAGCGGCGATCGGAGTGTGTCGTTGGCAGTGTGCTTGGACCCCGATCACATGTCTTTGTTTCGAAAATGCTTGTATGACTTCTAG
